# Supplementary material for: Cell type- and time-dependent biological responses in ex vivo perfused lung grafts
Source: Front Immunol. 2023 Jul 3;14:1142228. doi: 10.3389/fimmu.2023.1142228 (PMC10351384; doi:10.3389/fimmu.2023.1142228)
Supplement: Supplementary file 1 [file DataSheet_1.zip]

Archive with 38 entries (37 files):
- Additional file-Data Sheet 1/
- __MACOSX/._Additional file-Data Sheet 1
- Additional file-Data Sheet 1/Additional file 3-FilteringSeurat.xlsx
- __MACOSX/Additional file-Data Sheet 1/._Additional file 3-FilteringSeurat.xlsx
- Additional file-Data Sheet 1/Additional file 15-Contributing genes Mo-MP-DC.docx
- __MACOSX/Additional file-Data Sheet 1/._Additional file 15-Contributing genes Mo-MP-DC.docx
- Additional file-Data Sheet 1/.DS_Store
- __MACOSX/Additional file-Data Sheet 1/._.DS_Store
- Additional file-Data Sheet 1/Additional file 9-Proportion Identities.pptx
- __MACOSX/Additional file-Data Sheet 1/._Additional file 9-Proportion Identities.pptx
- Additional file-Data Sheet 1/Additional file 17-Differential expression cytokine.xlsx
- __MACOSX/Additional file-Data Sheet 1/._Additional file 17-Differential expression cytokine.xlsx
- Additional file-Data Sheet 1/Additional file 7-Top expressed genes.xlsx
- __MACOSX/Additional file-Data Sheet 1/._Additional file 7-Top expressed genes.xlsx
- Additional file-Data Sheet 1/Additional file 10-DEGs.xlsx
- __MACOSX/Additional file-Data Sheet 1/._Additional file 10-DEGs.xlsx
- Additional file-Data Sheet 1/Additional file 8-Gene symbols.docx
- __MACOSX/Additional file-Data Sheet 1/._Additional file 8-Gene symbols.docx
- Additional file-Data Sheet 1/Additional file 4-QC.pptx
- __MACOSX/Additional file-Data Sheet 1/._Additional file 4-QC.pptx
- Additional file-Data Sheet 1/Additional file 6-Integrated UMAP-filtration.pptx
- __MACOSX/Additional file-Data Sheet 1/._Additional file 6-Integrated UMAP-filtration.pptx
- Additional file-Data Sheet 1/Additional file 2-WorkFlow.pptx
- __MACOSX/Additional file-Data Sheet 1/._Additional file 2-WorkFlow.pptx
- Additional file-Data Sheet 1/Additional file 14-Contributing genes Ly-NK.docx
- __MACOSX/Additional file-Data Sheet 1/._Additional file 14-Contributing genes Ly-NK.docx
- Additional file-Data Sheet 1/Additional file 16-Apoptosis-GSEA-IPA.xlsx
- __MACOSX/Additional file-Data Sheet 1/._Additional file 16-Apoptosis-GSEA-IPA.xlsx
- Additional file-Data Sheet 1/Additional file 1-donors.docx
- __MACOSX/Additional file-Data Sheet 1/._Additional file 1-donors.docx
- Additional file-Data Sheet 1/Additional file 13-Contributing genes EC.docx
- __MACOSX/Additional file-Data Sheet 1/._Additional file 13-Contributing genes EC.docx
- Additional file-Data Sheet 1/Additional file 12-Leading Edges.xlsx
- __MACOSX/Additional file-Data Sheet 1/._Additional file 12-Leading Edges.xlsx
- Additional file-Data Sheet 1/Additional file 11-Contributing genes AT1-AT2.docx
- __MACOSX/Additional file-Data Sheet 1/._Additional file 11-Contributing genes AT1-AT2.docx
- Additional file-Data Sheet 1/Additional file 5-Time-combined UMAPs.pptx
- __MACOSX/Additional file-Data Sheet 1/._Additional file 5-Time-combined UMAPs.pptx
