# Supplementary material for: Cell type- and time-dependent biological responses in ex vivo perfused lung grafts
Source: Front Immunol. 2023 Jul 3;14:1142228. doi: 10.3389/fimmu.2023.1142228 (PMC10351384; doi:10.3389/fimmu.2023.1142228)
Supplement: Supplementary file 1 [file DataSheet_1.zip › Additional file-Data Sheet 1/Additional file 3-FilteringSeurat.xlsx]

## Sheet: Feuille1
Additional file 3.Filtering strategies and parameters used in Seurat (v4.3.0) pipeline
			Donor 1	Donor 2	Donors 1 and 2 anchored
	analysis step	function	starting # of cells (T0h / T4h / T10h): 8,288 / 7,841 / 20,873 (37,002 in total)	starting # of cells (T0h / T4h / T10h): 12,120 /9,881 / 12,918 (34,919 in total)	starting # of cells : 71,921
			Median # genes /cell (T0h / T4h / T10h) : 2,775 / 2,826 / 906	Median # genes /cell (T0h / T4h / T10h) : 1,479 / 1,734 / 1,324
Seurat (v4.3.0) parameters (default options if not detailed)	QC and filtering	genes expressed in at least	1 cell	1 cell	1 cell
		cells expressing at least # of genes	1000	1000	1000
		cells expressing at maximum % of mitochondrial genes (scater::IsOutlier())	12.6 %	13.4 %	D1 T0h : 15.3 % ; D1 T4h : 14.7 % ; D1 T10h : 10.4 % ; D2 T0h : 11.8 % ; D2 T4h : 15 % ; D2 T10h : 13.4 %
		removal of doublet cells (scrublet)	356 doublet cells	571 doublet cells	927 doublet cells
		remaining cells	20.611	22.826	43,569
	dimensionality reduction, clustering	FindVariableFeatures	selection.method = "vst" ; dispersion.function = LogVMR ; y.cutoff = 0.5 ; nfeatures = 1000	selection.method = "vst" ; dispersion.function = LogVMR ; y.cutoff = 0.5 ; nfeatures = 1000	selection.method = "vst" ; dispersion.function = LogVMR ; y.cutoff = 0.5 ; nfeatures = 1000
		FindIntegrationAnchors	NA	NA	20 dimensions
		IntegrateData	NA	NA	20 dimensions
		RunPCA	npcs = 40 ; seed.use = 42	npcs = 40 ; seed.use = 42	npcs = 40 ; seed.use = 42
		FindNeighbors	k.param=12; 13 dims	k.param=12; 17 dims	k.param=12; 10 dims
		FindClusters	resolution: 0.5 ; algorithm = 1 ; n.start = 10 ; n.iter = 10 ; random.seed = 42	resolution: 0.4 ; algorithm = 1 ; n.start = 10 ; n.iter = 10 ; random.seed = 42	resolution: 0.4 ; algorithm = 1 ; n.start = 10 ; n.iter = 10 ; random.seed = 42
		RunUMAP	13 dims ; umap.method="uwot" ; seed.use=10 ; n.components=2 ; n.neighbors = 10 ; spread=1 ; min.dist=0.2	17 dims ; umap.method="uwot" ; seed.use=10 ; n.components=2 ; n.neighbors = 10 ; spread=1 ; min.dist=0.2	10 dims ; umap.method="uwot" ; seed.use=10 ; n.components=2 ; n.neighbors = 10 ; spread=1 ; min.dist=0.2
Seurat (v4.3.0) parameters (default options if not detailed)	split the integrated dataset into donor1 and donor2 and extract cluster markers for each donor	number of cells	20.703	22.866
		selection of cells with azimuth score >0.6 and representing at least 10 % of a cluster	15.708	15.802
		remaining cells after removal of ambiguous clusters (C6 and C16)	14.005	15.696
		FindMarkers	slot = "data"; test.use = "bimod"; only.pos=TRUE; logfc.threshold = 0.8	slot = "data"; test.use = "bimod"; only.pos=TRUE; logfc.threshold = 0.8
