# Supplementary material for: Cell type- and time-dependent biological responses in ex vivo perfused lung grafts
Source: Front Immunol. 2023 Jul 3;14:1142228. doi: 10.3389/fimmu.2023.1142228 (PMC10351384; doi:10.3389/fimmu.2023.1142228)
Supplement: Supplementary file 1 [file DataSheet_1.zip › Additional file-Data Sheet 1/Additional file 17-Differential expression cytokine.xlsx]

## Sheet: Feuil1
Additional file 17. Differential expression of cytokine/chemokine genes between 4 h and 0 h (4vs0) and between 10 h and 0 h (10vs0) upon EVLP, in epithelial cells, endothelial cells and monocytes/macrophages (adj p-value < 0.05, FC > 0.4; #N/A = not significantly regulated)
	CXCL16	CCL20	CXCL8	CXCL2	TNFA	IL1B	CXCL5	IL1A	CXCL1	CCL2	IL6			CXCL16	CCL20	CXCL8	CXCL2	TNFA	IL1B	CXCL5	IL1A	CXCL1	CCL2	IL6
Donor 1 - 4 h vs 0 h													Donor 1 - 10 h vs 0 h
LYMPH ECS D1 4vs0	#N/A	#N/A	1.80516	1.38694	#N/A	#N/A	#N/A	#N/A	1.7159	1.02574	0.687335		LYMPH ECS D1 10vs0	#N/A	#N/A	1.92219	2.28418	#N/A	#N/A	#N/A	#N/A	1.57746	-1.04731	0.545979
BLOOD ECS D1 4vs0	#N/A	#N/A	1.25045	0.885054	#N/A	#N/A	#N/A	#N/A	0.906471	3.08271	2.09731		BLOOD ECS D1 10vs0	#N/A	0.825538	3.4201	1.68563	#N/A	#N/A	#N/A	#N/A	2.98571	1.27306	1.45611
AT2 D1 4vs0	#N/A	2.75926	2.02198	1.57044	#N/A	#N/A	#N/A	#N/A	1.53994	1.38659	1.07223		AT2 D1 10vs0	#N/A	3.65919	2.57629	0.539563	#N/A	#N/A	#N/A	#N/A	0.93537	0.852631	#N/A
AT1 D1 4vs0	#N/A	#N/A	#N/A	2.42014	#N/A	#N/A	#N/A	#N/A	#N/A	0.648774	#N/A		AT1 D1 10vs0	#N/A	0.730202	1.8081	1.72924	#N/A	#N/A	#N/A	#N/A	#N/A	2.1464	#N/A
NCMO D1 4vs0	#N/A	#N/A	#N/A	0.589365	#N/A	0.440408	#N/A	#N/A	#N/A	#N/A	#N/A		NCMO D1 10vs0	#N/A	#N/A	0.721063	0.509627	#N/A	-0.871317	#N/A	#N/A	#N/A	#N/A	#N/A
CMO D1 4vs0	#N/A	0.693102	-0.907695	#N/A	#N/A	-0.829466	0.440769	#N/A	#N/A	#N/A	#N/A		CMO D1 10vs0	0.419814	2.01742	#N/A	0.697657	#N/A	0.622761	2.57918	#N/A	#N/A	#N/A	#N/A
MOMAC D1 4vs0	-0.768079	1.77153	0.513998	#N/A	#N/A	1.67278	1.15875	1.03289	-0.59509	#N/A	0.491408		MOMAC D1 10vs0	-1.52493	2.33234	0.88568	#N/A	#N/A	0.973377	1.91017	0.908762	-0.427281	#N/A	#N/A
AM D1 4vs0	#N/A	3.42168	1.33652	0.902997	#N/A	2.64751	2.46274	2.02332	#N/A	#N/A	1.07176		AM D1 10vs0	-1.58624	1.00583	-0.976945	-0.869667	#N/A	-0.446914	1.89674	#N/A	#N/A	#N/A	#N/A
Donor 2 - 4 h vs 0 h													Donor 2 - 10 h vs 0 h
LYMPH ECS D2 4vs0	#N/A	#N/A	1.26025	0.688408	#N/A	#N/A	#N/A	#N/A	1.70218	#N/A	#N/A		LYMPH ECS D2 10vs0	#N/A	#N/A	#N/A	#N/A	#N/A	#N/A	#N/A	#N/A	0.764794	#N/A	-0.470805
BLOOD ECS D2 4vs0	#N/A	#N/A	1.808	1.49019	#N/A	#N/A	#N/A	#N/A	1.91819	1.25867	0.753652		BLOOD ECS D2 10vs0	#N/A	#N/A	1.83208	#N/A	#N/A	#N/A	#N/A	#N/A	1.4859	-2.0493	-1.41727
AT2 D2 4vs0	#N/A	1.44056	1.28416	#N/A	#N/A	#N/A	#N/A	#N/A	#N/A	1.65093	#N/A		AT2 D2 10vs0	-0.514625	1.34466	0.658092	-0.981798	#N/A	#N/A	#N/A	#N/A	-2.00654	#N/A	#N/A
AT1 D2 4vs0	#N/A	0.568939	1.31557	1.31705	#N/A	#N/A	#N/A	#N/A	0.730197	2.3073	#N/A		AT1 D2 10vs0	#N/A	1.22768	1.02654	0.658647	#N/A	#N/A	#N/A	#N/A	#N/A	0.663638	#N/A
NCMO D2 4vs0	0.550503	#N/A	#N/A	1.4756	#N/A	0.70418	#N/A	#N/A	#N/A	#N/A	#N/A		NCMO D2 10vs0	#N/A	-1.17749	#N/A	#N/A	#N/A	-1.24424	#N/A	#N/A	#N/A	#N/A	#N/A
CMO D2 4vs0	0.517195	0.470059	-0.469885	#N/A	#N/A	#N/A	#N/A	#N/A	#N/A	#N/A	#N/A		CMO D2 10vs0	#N/A	#N/A	#N/A	#N/A	#N/A	0.838928	1.44367	#N/A	0.640494	#N/A	#N/A
MOMAC D2 4vs0	-0.475073	#N/A	-1.08538	#N/A	#N/A	-0.687465	#N/A	-0.454998	-0.521672	-0.762746	#N/A		MOMAC D2 10vs0	-1.25492	0.569277	0.641642	0.593347	#N/A	1.92893	1.72655	0.992272	#N/A	-4.30826	-0.911138
AM D2 4vs0	#N/A	1.64217	#N/A	#N/A	#N/A	1.32187	1.78335	0.94106	#N/A	#N/A	1.14741		AM D2 10vs0	-0.902712	#N/A	-0.623682	-0.775223	#N/A	#N/A	#N/A	#N/A	#N/A	#N/A	-0.56084
