# Supplementary material for: Cell type- and time-dependent biological responses in ex vivo perfused lung grafts
Source: Front Immunol. 2023 Jul 3;14:1142228. doi: 10.3389/fimmu.2023.1142228 (PMC10351384; doi:10.3389/fimmu.2023.1142228)
Supplement: Supplementary file 1 [file DataSheet_1.zip › Additional file-Data Sheet 1/Additional file 7-Top expressed genes.xlsx]

## Sheet: Legend
Additional file 7. Top expressed genes in the cell identities of the “integrated UMAP-filtered”. These lists have been established from the 1000 top marker genes per cell identity versus the other identities (minimal log2FC≥0.8, adj_p_val < 0.05) for each donor separately, and then merged into a single list to keep only common markers to both donors, ranked in a decreasing order using the lowest …

## Sheet: AMs
			Donor 1					Donor2
Row.names	min_log2FC		p_val.x	avg_log2FC.x	pct.1.x	pct.2.x	p_val_adj.x	p_val.y	avg_log2FC.y	pct.1.y	pct.2.y	p_val_adj.y
FABP4	5.60774		0	5.60774	0.992	0.467	0	0	6.11574	0.997	0.297	0
INHBA	3.6711		0	3.6711	0.898	0.129	0	0	3.90488	0.933	0.105	0
C1QB	3.60975		0	3.60975	0.998	0.388	0	0	4.65483	0.997	0.26	0
C1QA	3.46611		0	3.46611	0.999	0.381	0	0	4.71246	1	0.258	0
CD52	3.3135		0	3.3135	0.999	0.5	0	0	3.66695	0.998	0.567	0
FBP1	3.24097		0	3.24097	0.986	0.522	0	0	3.83125	0.997	0.292	0
FN1	3.18588		0	3.18588	0.917	0.299	0	0	3.40319	0.791	0.228	0
MARCO	3.11868		0	3.11868	0.991	0.264	0	0	4.07324	0.999	0.212	0
RND3	3.09302		0	3.09302	0.587	0.131	0	0	3.28527	0.747	0.125	0
MSR1	3.00552		0	3.00552	0.987	0.192	0	0	3.61617	0.994	0.154	0
HLA-DRB1	2.86775		0	2.86775	1	0.804	0	0	3.52685	1	0.738	0
C1QC	2.82053		0	2.82053	0.973	0.207	0	0	3.76384	0.987	0.121	0
HLA-DRA	2.75211		0	2.75211	1	0.831	0	0	3.43385	1	0.733	0
HLA-DQA1	2.73543		0	2.73543	0.978	0.263	0	0	3.17183	0.998	0.408	0
MS4A7	2.71618		0	2.71618	0.991	0.306	0	0	3.16238	0.996	0.261	0
SNX10	2.66558		0	2.66558	0.97	0.259	0	0	3.29226	0.99	0.231	0
CTSD	2.64926		0	2.64926	0.999	0.779	0	0	3.57906	1	0.634	0
FCER1G	2.64765		0	2.64765	0.998	0.488	0	0	2.84512	0.998	0.394	0
MRC1	2.64708		0	2.64708	0.974	0.251	0	0	3.59707	0.986	0.147	0
CTSC	2.63563		0	2.63563	0.955	0.533	0	0	3.79353	0.997	0.457	0
HLA-DQB1	2.63264		0	2.78166	0.992	0.613	0	0	2.63264	0.997	0.507	0
VSIG4	2.57985		0	2.57985	0.955	0.205	0	0	3.09363	0.959	0.091	0
FTH1	2.5355		0	2.5355	1	0.999	0	0	3.03445	1	0.999	0
HLA-DPA1	2.53052		0	2.53052	0.997	0.697	0	0	3.08933	0.999	0.613	0
CD74	2.51028		0	2.51028	1	0.839	0	0	3.28636	1	0.777	0
CAPG	2.45768		0	2.45768	0.942	0.397	0	0	2.88859	0.996	0.319	0
CXCL5	2.45479		0	2.45479	0.604	0.129	0	0	3.13551	0.67	0.08	0
TREM1	2.45284		0	2.45284	0.94	0.24	0	0	2.88308	0.985	0.216	0
S100A4	2.41291		0	2.41291	0.999	0.774	0	0	2.93595	1	0.803	0
VIM	2.40255		0	2.40255	1	0.857	0	0	2.69163	1	0.877	0
CYP27A1	2.38041		0	2.38041	0.935	0.21	0	0	2.84126	0.981	0.124	0
S100A11	2.34783		0	2.34783	1	0.874	0	0	3.26364	1	0.795	0
SERPING1	2.34548		0	2.34548	0.852	0.36	0	0	3.39424	0.985	0.233	0
FAM89A	2.32278		0	2.32278	0.917	0.216	0	0	2.86357	0.978	0.19	0
GPNMB	2.32122		0	2.32122	0.945	0.201	0	0	2.46023	0.991	0.137	0
PSAP	2.3129		0	2.3129	0.99	0.727	0	0	2.61615	0.997	0.571	0
GLUL	2.30583		0	2.30583	0.995	0.706	0	0	2.43614	0.994	0.585	0
TFRC	2.27835		0	2.27835	0.879	0.395	0	0	2.85358	0.964	0.361	0
PPARG	2.25396		0	2.25396	0.886	0.135	0	0	2.5199	0.911	0.093	0
SPI1	2.251		0	2.251	0.911	0.261	0	0	2.66025	0.994	0.241	0
MGST3	2.23071		0	2.23071	0.992	0.726	0	0	3.07812	0.997	0.575	0
SLC11A1	2.20079		0	2.20079	0.975	0.325	0	0	2.67284	0.987	0.248	0
HLA-DPB1	2.1973		0	2.1973	0.994	0.689	0	0	2.92443	0.999	0.599	0
CCDC88A	2.19015		0	2.19015	0.947	0.326	0	0	2.37911	0.979	0.315	0
ATP6V1F	2.15207		0	2.15207	0.973	0.679	0	0	2.64139	0.995	0.572	0
AKR1C3	2.13599		0	2.24018	0.806	0.197	0	0	2.13599	0.719	0.131	0
ALOX5	2.1193		0	2.1193	0.885	0.198	0	0	2.32493	0.943	0.144	0
GLRX	2.08888		0	2.08888	0.945	0.448	0	0	2.89365	0.988	0.459	0
HLA-DMA	2.08286		0	2.08286	0.96	0.529	0	0	2.72491	0.997	0.378	0
CTSS	2.07818		0	2.07818	0.988	0.672	0	0	2.44717	0.996	0.48	0
C1orf162	2.07338		0	2.07338	0.945	0.348	0	0	2.48853	0.985	0.298	0
NCF2	2.06973		0	2.06973	0.876	0.252	0	0	2.37163	0.951	0.209	0
ANXA5	2.0584		0	2.0584	0.98	0.711	0	0	2.72091	0.997	0.584	0
HEXB	2.04434		0	2.04434	0.912	0.376	0	0	2.33461	0.967	0.259	0
CD81	2.04352		0	2.04352	0.983	0.813	0	0	2.90234	0.998	0.691	0
CTSL	2.02682		0	2.02682	0.972	0.381	0	0	2.76709	0.993	0.32	0
LAPTM5	2.02671		0	2.02671	0.99	0.51	0	0	2.21685	0.999	0.632	0
GLIPR2	2.02247		0	2.02247	0.921	0.279	0	0	2.55648	0.984	0.291	0
ATP6V0B	2.02133		0	2.02133	0.975	0.684	0	0	2.40975	0.995	0.591	0
ABHD5	2.01446		0	2.01446	0.923	0.495	0	0	2.82424	0.964	0.349	0
TMSB4X	2.01372		0	2.01372	1	0.998	0	0	2.84669	1	0.999	0
NCEH1	2.01109		0	2.05344	0.917	0.287	0	0	2.01109	0.917	0.183	0
GSN	2.00067		0	2.00067	0.939	0.424	0	0	2.40852	0.954	0.307	0
PLIN2	1.98189		0	1.98189	0.987	0.582	0	0	2.493	0.986	0.544	0
MME	1.94632		0	1.94632	0.708	0.023	0	0	2.65024	0.93	0.025	0
YBX1	1.93308		0	1.93308	0.989	0.911	0	0	2.37709	0.999	0.88	0
SH3BGRL	1.90948		0	1.90948	0.923	0.584	0	0	2.13178	0.975	0.47	0
PHLDA3	1.90727		0	1.90727	0.888	0.195	0	0	2.62468	0.961	0.105	0
FHL1	1.90394		0	1.90394	0.804	0.111	0	0	2.29683	0.859	0.087	0
DAB2	1.87363		0	1.87363	0.923	0.37	0	0	2.35795	0.964	0.218	0
TMSB10	1.86402		0	1.86402	1	0.997	0	0	2.16568	1	0.996	0
CYBB	1.86327		0	2.07749	0.896	0.272	0	0	1.86327	0.927	0.224	0
SEPTIN11	1.86132		0	1.86132	0.878	0.232	0	0	1.99593	0.932	0.225	0
CTSB	1.85929		0	1.85929	0.968	0.568	0	0	2.33085	0.994	0.474	0
AIF1	1.85082		0	1.85082	0.945	0.298	0	0	2.03256	0.986	0.289	0
MS4A4A	1.83641		0	1.83641	0.871	0.173	0	0	2.38132	0.926	0.151	0
LPL	1.83208		0	1.83208	0.922	0.356	0	0	2.23316	0.854	0.077	0
HPGD	1.82813		0	2.48273	0.925	0.154	0	0	1.82813	0.818	0.146	0
KLF4	1.82174		0	1.82174	0.921	0.423	0	0	2.1573	0.926	0.301	0
ATP6AP1	1.80623		0	1.80623	0.898	0.41	0	0	1.9825	0.956	0.302	0
SH3BGRL3	1.79578		0	1.79578	0.997	0.86	0	0	2.09626	0.999	0.884	0
ANXA1	1.79482		0	1.79482	0.994	0.846	0	0	2.49676	1	0.786	0
SLCO2B1	1.78663		0	1.78663	0.813	0.149	0	0	2.20676	0.887	0.085	0
ATP5MC3	1.78511		0	1.78511	0.944	0.703	0	0	2.16868	0.981	0.59	0
ZNF706	1.76589		0	1.76589	0.926	0.541	0	0	1.92067	0.964	0.493	0
LY6E	1.76169		0	1.76169	0.873	0.455	0	0	3.06374	0.987	0.423	0
MTPN	1.75921		0	1.81857	0.936	0.586	0	0	1.75921	0.961	0.526	0
LAMP2	1.75253		0	1.75253	0.922	0.549	0	0	2.01771	0.972	0.364	0
SDCBP	1.74178		0	1.74178	0.986	0.777	0	0	2.11157	0.995	0.64	0
GYPC	1.73089		0	1.77238	0.845	0.334	0	0	1.73089	0.96	0.459	0
LRPAP1	1.72905		0	1.72905	0.906	0.521	0	0	2.391	0.98	0.43	0
CD164	1.72724		0	1.72724	0.957	0.637	0	0	1.99167	0.971	0.503	0
SNX2	1.72019		0	1.72019	0.882	0.429	0	0	2.29511	0.957	0.335	0
ADAM17	1.71397		0	1.71397	0.911	0.393	0	0	1.8046	0.91	0.274	0
CXCL3	1.70691		0	1.70691	0.935	0.452	0	0	2.70125	0.938	0.354	0
HNMT	1.70451		0	1.70451	0.861	0.311	0	0	2.01218	0.939	0.197	0
ASAH1	1.70205		0	1.70205	0.969	0.729	0	0	2.45018	0.997	0.49	0
PHACTR1	1.69805		0	1.69805	0.786	0.284	0	0	1.92375	0.832	0.171	0
VAMP8	1.68713		0	1.68713	0.944	0.722	0	0	2.45714	0.993	0.554	0
S100A10	1.68052		0	1.68052	1	0.903	0	0	2.34479	0.999	0.851	0
CD53	1.67407		0	1.67407	0.938	0.407	0	0	1.88355	0.983	0.553	0
GRINA	1.66451		0	1.66451	0.933	0.452	0	0	2.00869	0.976	0.338	0
GPRIN3	1.65996		0	1.65996	0.872	0.279	0	0	1.89451	0.929	0.333	0
HLA-DMB	1.65415		0	1.65415	0.818	0.285	0	0	1.87742	0.922	0.19	0
SVIL	1.63918		0	1.63918	0.902	0.434	0	0	2.11306	0.921	0.217	0
UQCRH	1.63768		0	1.63768	0.955	0.795	0	0	1.93849	0.985	0.711	0
PLXDC2	1.61762		0	1.61762	0.877	0.259	0	0	1.7918	0.907	0.173	0
B3GNT5	1.61744		0	1.61744	0.807	0.344	0	0	2.07782	0.869	0.239	0
ARHGAP18	1.61718		0	1.61718	0.852	0.305	0	0	1.90808	0.919	0.261	0
PRDX1	1.61656		0	1.61656	0.966	0.754	0	0	2.6011	0.995	0.664	0
ARPC5	1.615		0	1.615	0.946	0.694	0	0	1.87475	0.983	0.588	0
LMNA	1.61373		0	1.61373	0.955	0.634	0	0	2.13867	0.986	0.477	0
MNDA	1.60608		0	1.60608	0.864	0.22	0	0	2.11522	0.919	0.201	0
CSTA	1.60335		0	1.60335	0.869	0.233	0	0	1.84645	0.922	0.184	0
AKR1B1	1.60299		0	1.60299	0.772	0.165	0	0	2.13021	0.902	0.17	0
DOK2	1.59803		0	1.59803	0.816	0.227	0	0	1.80907	0.92	0.268	0
RNF13	1.59678		0	1.59678	0.922	0.55	0	0	1.90686	0.962	0.39	0
HLA-C	1.58899		0	1.58899	0.988	0.935	0	0	2.62388	1	0.99	0
RNF149	1.58596		0	1.58596	0.916	0.499	0	0	1.64956	0.947	0.474	0
PGD	1.58255		0	1.58255	0.891	0.339	0	0	1.90709	0.938	0.263	0
IFI6	1.58044		0	1.58044	0.773	0.256	0	0	3.45511	0.986	0.258	0
CITED2	1.57042		0	1.57042	0.902	0.599	0	0	1.80627	0.859	0.431	0
TXNIP	1.56836		0	1.75193	0.996	0.917	0	0	1.56836	0.991	0.884	0
RASGEF1B	1.56654		0	1.56654	0.877	0.291	0	0	1.76842	0.876	0.259	0
SLC15A3	1.56613		0	1.56613	0.792	0.186	0	0	1.99098	0.913	0.177	0
MACROH2A1	1.56275		0	1.56275	0.946	0.594	0	0	1.69304	0.977	0.475	0
BRI3	1.56191		0	1.56191	0.979	0.801	0	0	2.41919	0.997	0.595	0
APIP	1.56112		0	1.56112	0.85	0.298	0	0	2.00819	0.903	0.187	0
TXN	1.5609		0	1.5609	0.994	0.814	0	0	2.61709	0.999	0.705	0
LST1	1.5566		0	1.5566	0.834	0.261	0	0	1.93752	0.966	0.258	0
REEP5	1.55483		0	1.55483	0.917	0.63	0	0	2.08271	0.979	0.511	0
ARPC2	1.54949		0	1.54949	0.972	0.908	0	0	2.18627	0.997	0.862	0
LIPA	1.54812		0	1.54812	0.793	0.255	0	0	2.38361	0.954	0.229	0
C9orf16	1.54783		0	1.54783	0.893	0.557	0	0	1.87344	0.95	0.492	0
FCGR3A	1.53934		0	1.53934	0.854	0.289	0	0	2.64865	0.963	0.278	0
LY96	1.53121		0	1.53121	0.808	0.194	0	0	1.73756	0.911	0.194	0
BCAP31	1.52709		0	1.52709	0.908	0.532	0	0	2.16811	0.978	0.432	0
DST	1.52676		0	1.52676	0.825	0.218	0	0	1.64703	0.859	0.186	0
LAMTOR1	1.5267		0	1.5267	0.896	0.562	0	0	1.93488	0.957	0.425	0
MACC1	1.52209		0	1.52209	0.737	0.19	0	0	2.00875	0.822	0.088	0
ARL4A	1.52049		0	1.52049	0.901	0.445	0	0	1.88982	0.922	0.341	0
EFHD2	1.50469		0	1.50469	0.91	0.463	0	0	1.93161	0.982	0.517	0
GNAI2	1.50331		0	1.50331	0.942	0.674	0	0	1.75676	0.988	0.691	0
CLIC1	1.5027		0	1.5027	0.963	0.831	0	0	2.1312	0.996	0.79	0
TGOLN2	1.49299		0	1.49299	0.9	0.578	0	0	1.63745	0.94	0.491	0
MIR3945HG	1.49118		0	1.49118	0.727	0.165	0	0	3.16928	0.92	0.131	0
FCGR2A	1.49021		0	1.49021	0.837	0.262	0	0	2.50204	0.972	0.221	0
SLC31A2	1.48995		0	1.48995	0.841	0.209	0	0	1.65566	0.891	0.161	0
S100A13	1.48221		0	1.5292	0.926	0.498	0	0	1.48221	0.819	0.208	0
HLA-B	1.47952		0	1.47952	0.994	0.967	0	0	2.49549	1	0.994	0
OSBPL11	1.47745		0	1.47745	0.816	0.267	0	0	1.87896	0.891	0.219	0
DECR1	1.46664		0	1.46664	0.845	0.343	0	0	2.24421	0.951	0.287	0
ACTR2	1.46065		0	1.46065	0.958	0.762	0	0	1.57837	0.985	0.703	0
CFL1	1.45658		0	1.45658	0.986	0.944	0	0	2.1203	0.998	0.926	0
NDUFS5	1.45558		0	1.45558	0.952	0.792	0	0	1.9609	0.987	0.626	0
SNX3	1.45542		0	1.45542	0.921	0.627	0	0	2.20314	0.979	0.497	0
PCOLCE2	1.45241		0	1.45241	0.592	0.043	0	0	1.99541	0.748	0.019	0
HBEGF	1.44625		0	1.44625	0.774	0.437	0	0	1.67311	0.83	0.335	0
RTN4	1.44222		0	1.44222	0.975	0.828	0	0	2.35052	0.994	0.654	0
ADAMTSL4	1.43727		0	1.43727	0.792	0.141	0	0	1.57454	0.809	0.098	0
ACTR3	1.42911		0	1.42911	0.91	0.595	0	0	1.53269	0.957	0.571	0
RAC1	1.42415		0	1.42415	0.97	0.843	0	0	1.94647	0.995	0.685	0
CAP1	1.41288		0	1.41288	0.929	0.652	0	0	1.76802	0.974	0.588	0
LY86	1.4089		0	1.79276	0.827	0.166	0	0	1.4089	0.781	0.103	0
DOCK8	1.40513		0	1.40513	0.832	0.309	0	0	1.48065	0.845	0.311	0
NDUFB2	1.40477		0	1.40477	0.943	0.739	0	0	1.85476	0.984	0.62	0
UBASH3B	1.3999		0	1.3999	0.736	0.11	0	0	1.58428	0.794	0.097	0
JAML	1.39599		0	1.39599	0.668	0.165	0	0	1.52283	0.777	0.151	0
ACTB	1.3917		0	1.3917	0.999	0.981	0	0	1.91396	1	0.966	0
FABP5	1.38956		0	1.38956	0.997	0.649	0	0	3.41748	0.999	0.461	0
VDAC1	1.38672		0	1.38672	0.896	0.547	0	0	1.78017	0.961	0.467	0
ANXA11	1.38051		0	1.38051	0.922	0.597	0	0	1.65128	0.961	0.511	0
STOM	1.37646		0	1.37646	0.921	0.598	0	0	1.56067	0.943	0.469	0
ACER3	1.37246		0	1.37246	0.8	0.211	0	0	1.49949	0.842	0.178	0
EML4	1.37003		0	1.37003	0.881	0.514	0	0	1.46301	0.927	0.511	0
GCA	1.36937		0	1.36937	0.808	0.366	0	0	1.37203	0.822	0.264	0
ATP5MG	1.36566		0	1.36566	0.958	0.892	0	0	1.76082	0.993	0.83	0
RTN3	1.36461		0	1.36461	0.898	0.529	0	0	1.81418	0.966	0.394	0
MDH1	1.35897		0	1.35897	0.834	0.416	0	0	1.79698	0.899	0.309	0
FABP3	1.35592		0	2.37821	0.606	0.051	0	0	1.35592	0.284	0.02	0
AKIRIN2	1.35588		0	1.37796	0.858	0.404	0	0	1.35588	0.88	0.369	0
PLAAT3	1.35223		0	1.35223	0.9	0.525	0	0	2.45624	0.977	0.317	0
TREM2	1.35017		0	1.35017	0.648	0.109	0	0	1.62711	0.669	0.061	0
NDUFB5	1.34818		0	1.34818	0.809	0.42	0	0	1.50314	0.859	0.282	0
TALDO1	1.34348		0	1.34348	0.912	0.577	0	0	2.0799	0.973	0.448	0
GM2A	1.34314		0	1.34314	0.781	0.209	0	0	1.69709	0.886	0.146	0
LRRFIP1	1.33665		0	1.33665	0.962	0.818	0	0	1.86691	0.986	0.715	0
RNASET2	1.32785		0	1.32785	0.809	0.326	0	0	1.8055	0.945	0.375	0
UQCRB	1.32286		0	1.32286	0.975	0.914	0	0	1.53783	0.993	0.861	0
SARAF	1.3227		0	1.3227	0.94	0.803	0	0	1.39498	0.987	0.838	0
AKR1A1	1.31796		0	1.31796	0.778	0.336	0	0	1.78937	0.922	0.285	0
C4orf48	1.31445		0	1.31445	0.832	0.285	0	0	1.41214	0.862	0.312	0
TPP1	1.31237		0	1.31237	0.874	0.407	0	0	1.45184	0.908	0.298	0
FDX1	1.31117		0	1.64932	0.887	0.452	0	0	1.31117	0.838	0.351	0
MICOS10	1.30838		0	1.30838	0.907	0.637	0	0	1.71435	0.964	0.509	0
RNF130	1.30794		0	1.30794	0.854	0.412	0	0	1.54518	0.935	0.357	0
FKBP15	1.30513		0	1.30513	0.715	0.176	0	0	1.4413	0.768	0.147	0
FRMD4A	1.29839		0	1.32881	0.746	0.115	0	0	1.29839	0.719	0.067	0
DOCK11	1.29794		0	1.39135	0.788	0.209	0	0	1.29794	0.771	0.179	0
TMED5	1.29704		0	1.29704	0.902	0.532	0	0	1.72605	0.95	0.404	0
RHOB	1.29619		0	1.51493	0.959	0.642	0	0	1.29619	0.907	0.446	0
PDK4	1.29453		0	1.35162	0.829	0.321	0	0	1.29453	0.714	0.219	0
VEGFB	1.29312		0	1.29312	0.813	0.36	0	0	1.67934	0.906	0.246	0
OSTF1	1.29045		0	1.29045	0.836	0.416	0	0	1.66011	0.918	0.417	0
ARPC1B	1.28866		0	1.28866	0.851	0.5	0	0	1.59389	0.936	0.447	0
HSPA1A	1.28597		0	1.28597	0.96	0.753	0	0	1.80467	0.962	0.67	0
NDUFA1	1.28312		0	1.28312	0.917	0.727	0	0	1.7458	0.976	0.619	0
ALAS1	1.27965		0	1.27965	0.712	0.24	0	0	1.63341	0.76	0.158	0
STMN1	1.27716		0	1.27716	0.789	0.286	0	0	1.88875	0.897	0.273	0
SOAT1	1.27352		0	1.44413	0.856	0.32	0	0	1.27352	0.815	0.239	0
CDC42	1.27307		0	1.27307	0.97	0.851	0	0	1.62432	0.994	0.797	0
TMEM14C	1.27118		0	1.27118	0.863	0.516	0	0	1.50494	0.903	0.313	0
FERMT3	1.26978		0	1.27362	0.781	0.222	0	0	1.26978	0.822	0.252	0
TKT	1.26694		0	1.26694	0.887	0.683	0	0	1.79165	0.976	0.489	0
SKAP2	1.26116		0	1.31744	0.809	0.29	0	0	1.26116	0.811	0.26	0
CTNNB1	1.26115		0	1.26115	0.936	0.597	0	0	1.29958	0.881	0.44	0
COX7B	1.25973		0	1.25973	0.949	0.781	0	0	1.78865	0.989	0.676	0
ALDH1A1	1.25328		0	1.25328	0.809	0.343	0	0	1.89217	0.932	0.192	0
CARD16	1.24919		0	1.24919	0.788	0.278	0	0	1.62568	0.882	0.291	0
RRAGD	1.24764		0	1.24764	0.775	0.25	0	0	1.27806	0.773	0.137	0
ATP6AP2	1.24707		0	1.24707	0.892	0.6	0	0	1.53559	0.937	0.455	0
PPT1	1.24533		0	1.24533	0.838	0.333	0	0	1.69627	0.912	0.244	0
VDAC2	1.24418		0	1.24418	0.861	0.593	0	0	1.57649	0.94	0.484	0
RAB13	1.24403		0	1.24403	0.881	0.47	0	0	1.69373	0.936	0.318	0
COX5B	1.24144		0	1.24144	0.943	0.806	0	0	1.81817	0.99	0.679	0
COX8A	1.23831		0	1.23831	0.943	0.799	0	0	1.79983	0.988	0.683	0
RNH1	1.23723		0	1.23723	0.872	0.56	0	0	1.76418	0.966	0.492	0
FLNA	1.23482		0	1.23482	0.895	0.623	0	0	1.47069	0.942	0.579	0
TAGLN2	1.22921		0	1.22921	0.928	0.743	0	0	1.73477	0.989	0.634	0
IL1A	1.22624		0	1.22624	0.409	0.071	0	0	1.89619	0.586	0.057	0
LSM6	1.22615		0	1.22615	0.81	0.387	0	0	1.3872	0.818	0.281	0
RHEB	1.22339		0	1.22339	0.909	0.586	0	0	1.72983	0.966	0.471	0
GNB2	1.22271		0	1.22271	0.892	0.592	0	0	1.58984	0.957	0.473	0
PDE4DIP	1.22015		0	1.22015	0.804	0.277	0	0	1.69389	0.883	0.206	0
FCGR1A	1.21754		0	1.21754	0.595	0.09	0	0	1.48066	0.739	0.089	0
HMGN2	1.21633		0	1.21633	0.91	0.7	0	0	1.5428	0.961	0.593	0
ATOX1	1.21398		0	1.21398	0.855	0.445	0	0	1.89451	0.961	0.387	0
DNAJA1	1.2133		0	1.2133	0.939	0.798	0	0	1.81797	0.986	0.793	0
ACOT7	1.21306		0	1.45784	0.649	0.075	0	0	1.21306	0.535	0.063	0
LAMTOR2	1.20793		0	1.20793	0.846	0.427	0	0	1.62652	0.917	0.338	0
ZEB2	1.20494		0	1.20494	0.918	0.423	0	0	1.31519	0.947	0.571	0
DUSP1	1.20485		0	1.20485	0.992	0.889	0	0	1.82197	0.986	0.804	0
AGFG1	1.20481		0	1.25638	0.856	0.455	0	0	1.20481	0.83	0.338	0
TAX1BP1	1.201		0	1.201	0.928	0.767	0	0	1.54403	0.97	0.637	0
ACSL1	1.19935		0	1.19935	0.896	0.519	0	0	1.40815	0.871	0.301	0
TOMM6	1.19619		0	1.19619	0.894	0.672	0	0	1.38376	0.925	0.514	0
UPP1	1.19587		0	1.19587	0.9	0.491	0	0	1.60981	0.971	0.461	0
SLC31A1	1.19331		0	1.19331	0.731	0.25	0	0	1.44186	0.801	0.15	0
PAK2	1.19024		0	1.19024	0.879	0.575	0	0	1.27104	0.912	0.504	0
THEMIS2	1.19011		0	1.19011	0.818	0.263	0	0	1.39659	0.856	0.235	0
ZBTB8OS	1.18809		0	1.18809	0.79	0.354	0	0	1.32653	0.838	0.253	0
SMCO4	1.18759		0	1.30043	0.786	0.254	0	0	1.18759	0.711	0.16	0
SPATS2L	1.18591		0	1.18591	0.766	0.288	0	0	1.72331	0.876	0.193	0
TFEC	1.18284		0	1.18284	0.724	0.135	0	0	1.47189	0.794	0.099	0
CLTA	1.1797		0	1.1797	0.898	0.673	0	0	1.61375	0.968	0.539	0
STX11	1.177		0	1.177	0.801	0.382	0	0	1.47591	0.863	0.328	0
SCCPDH	1.1764		0	1.1764	0.742	0.21	0	0	1.67961	0.857	0.158	0
TOMM5	1.17564		0	1.17564	0.881	0.551	0	0	1.5601	0.935	0.455	0
SPOCD1	1.17236		0	1.17236	0.518	0.033	0	0	1.24441	0.503	0.011	0
ENPP4	1.1718		0	1.1718	0.763	0.258	0	0	1.50259	0.813	0.149	0
OPN3	1.16826		0	1.16826	0.69	0.14	0	0	1.43621	0.748	0.1	0
PILRA	1.16638		0	1.16638	0.695	0.15	0	0	1.69239	0.856	0.134	0
FMNL2	1.16374		0	1.16374	0.738	0.234	0	0	1.26278	0.763	0.157	0
APLP2	1.16256		0	1.16256	0.968	0.776	0	0	1.88701	0.988	0.521	0
ACO1	1.16173		0	1.16173	0.67	0.186	0	0	1.62058	0.773	0.123	0
CASP1	1.16002		0	1.16002	0.723	0.201	0	0	1.50016	0.795	0.221	0
RHOA	1.15974		0	1.15974	0.952	0.837	0	0	1.75117	0.991	0.748	0
TNNI2	1.15639		0	1.15639	0.593	0.075	0	0	1.80898	0.809	0.061	0
H3-3A	1.15583		0	1.15583	0.989	0.979	0	0	1.4039	0.997	0.962	0
PPIA	1.15283		0	1.15283	0.974	0.935	0	0	1.76143	0.997	0.894	0
HIGD2A	1.1523		0	1.1523	0.843	0.573	0	0	1.26858	0.9	0.474	0
ITGB8	1.15048		0	1.15048	0.512	0.065	0	0	1.73697	0.711	0.067	0
NDUFA4	1.14758		0	1.14758	0.97	0.871	0	0	2.04207	0.993	0.763	0
FGR	1.14591		0	1.44249	0.836	0.24	0	0	1.14591	0.82	0.214	0
LEPROTL1	1.14491		0	1.22633	0.846	0.407	0	0	1.14491	0.904	0.515	0
AKR1C2	1.14311		0	1.14311	0.296	0.037	0	0	1.52748	0.364	0.026	0
SORT1	1.1415		0	1.1415	0.773	0.334	0	0	1.39334	0.819	0.163	0
HDDC2	1.13254		0	1.13254	0.776	0.362	0	0	1.73389	0.877	0.226	0
TUBB	1.12936		0	1.12936	0.883	0.51	0	0	1.41522	0.949	0.487	0
ADTRP	1.12927		0	1.12927	0.548	0.023	0	0	1.53264	0.744	0.032	0
HSPA8	1.12881		0	1.12881	0.945	0.82	0	0	1.52065	0.981	0.843	0
SFT2D1	1.11938		0	1.11938	0.816	0.448	0	0	1.37714	0.838	0.3	0
MPC1	1.11927		0	1.11927	0.797	0.431	0	0	1.32225	0.844	0.28	0
PPIC	1.11837		0	1.11837	0.646	0.173	0	0	1.43443	0.736	0.1	0
PDCL	1.11745		0	1.14572	0.704	0.203	0	0	1.11745	0.68	0.163	0
LEPROT	1.11455		0	1.11455	0.868	0.53	0	0	1.46703	0.933	0.387	0
ATP6V0E1	1.11146		0	1.11146	0.947	0.8	0	0	2.06261	0.991	0.662	0
ABL2	1.11114		0	1.11114	0.71	0.276	0	0	1.45948	0.772	0.218	0
TMEM50A	1.11065		0	1.11065	0.892	0.641	0	0	1.42892	0.95	0.559	0
CHML	1.10915		0	1.20788	0.62	0.199	0	0	1.10915	0.615	0.174	0
ATP5MF	1.10838		0	1.10838	0.893	0.645	0	0	1.81741	0.969	0.496	0
CAPZA1	1.1083		0	1.1083	0.9	0.566	0	0	1.24197	0.932	0.543	0
DRAP1	1.10795		0	1.10795	0.831	0.45	0	0	1.58626	0.933	0.427	0
H2AZ1	1.10391		0	1.10391	0.951	0.817	0	0	1.63647	0.99	0.804	0
TMBIM1	1.10375		0	1.10375	0.814	0.365	0	0	1.50717	0.881	0.263	0
UBE2L6	1.10202		0	1.10202	0.718	0.201	0	0	1.54256	0.841	0.207	0
SLC3A2	1.09909		0	1.09909	0.858	0.52	0	0	1.64605	0.958	0.542	0
MFSD1	1.09624		0	1.09624	0.775	0.288	0	0	1.33323	0.83	0.215	0
COX7A2	1.09443		0	1.09443	0.95	0.84	0	0	1.73425	0.989	0.743	0
PABPC1	1.09435		0	1.16346	0.977	0.926	0	0	1.09435	0.989	0.877	0
MGAT1	1.09328		0	1.09328	0.84	0.444	0	0	1.40495	0.925	0.389	0
EIF4EBP1	1.09201		0	1.09201	0.729	0.24	0	0	1.35792	0.836	0.21	0
CANX	1.09167		0	1.09167	0.946	0.724	0	0	1.46929	0.978	0.575	0
PGK1	1.09133		0	1.09133	0.892	0.677	0	0	1.46053	0.949	0.655	0
COX6C	1.09022		0	1.09022	0.965	0.871	0	0	1.80232	0.989	0.762	0
ENG	1.08881		0	1.08881	0.739	0.181	0	0	1.21394	0.814	0.179	0
DDAH2	1.0861		0	1.0861	0.744	0.267	0	0	1.56405	0.886	0.292	0
TPM3	1.08467		0	1.08467	0.951	0.842	0	0	1.46935	0.995	0.816	0
SCP2	1.08186		0	1.08186	0.888	0.607	0	0	1.81212	0.952	0.408	0
ENY2	1.08091		0	1.08091	0.896	0.667	0	0	1.38005	0.957	0.589	0
CCNI	1.07935		0	1.07935	0.931	0.866	0	0	1.2739	0.987	0.816	0
AP2M1	1.07848		0	1.07848	0.852	0.496	0	0	1.58597	0.949	0.439	0
HADHB	1.07737		0	1.07737	0.805	0.381	0	0	1.19589	0.841	0.31	0
LYAR	1.07539		0	1.07539	0.732	0.275	0	0	1.18619	0.776	0.294	0
DENND4C	1.07535		0	1.13689	0.715	0.228	0	0	1.07535	0.683	0.158	0
HTATIP2	1.07423		0	1.07423	0.725	0.238	0	0	1.31971	0.806	0.21	0
FAM162A	1.0737		0	1.0737	0.754	0.339	0	0	1.27061	0.811	0.246	0
ATP5F1C	1.07209		0	1.07209	0.86	0.602	0	0	1.56834	0.934	0.469	0
ERP44	1.06911		0	1.06911	0.81	0.424	0	0	1.47633	0.91	0.347	0
NDUFB3	1.06786		0	1.06786	0.842	0.489	0	0	1.50817	0.889	0.347	0
RASAL2	1.06714		0	1.06714	0.638	0.206	0	0	1.18267	0.681	0.126	0
GPSM3	1.06392		0	1.06392	0.791	0.338	0	0	1.17105	0.88	0.408	0
BLVRA	1.06238		0	1.06238	0.781	0.362	0	0	1.88509	0.936	0.248	0
CHCHD2	1.05874		0	1.05874	0.956	0.88	0	0	1.64029	0.99	0.845	0
HSPB1	1.05386		0	1.05386	0.904	0.582	0	0	1.97143	0.965	0.428	0
CAPZA2	1.04682		0	1.04682	0.873	0.584	0	0	1.3571	0.911	0.432	0
UBXN1	1.04418		0	1.04418	0.853	0.661	0	0	1.09953	0.921	0.612	0
CYCS	1.04411		0	1.04411	0.92	0.743	0	0	1.5602	0.979	0.663	0
RHOG	1.04339		0	1.04339	0.783	0.364	0	0	1.07495	0.87	0.412	0
TOMM7	1.04301		0	1.09502	0.97	0.942	0	0	1.04301	0.978	0.838	0
ANP32B	1.04072		0	1.04072	0.871	0.672	0	0	1.16228	0.929	0.578	0
SSB	1.03867		0	1.03867	0.843	0.536	0	0	1.6586	0.931	0.469	0
POR	1.03675		0	1.03675	0.796	0.351	0	0	1.73675	0.911	0.242	0
GPR137B	1.03594		0	1.06598	0.655	0.106	0	0	1.03594	0.677	0.125	0
EIF3H	1.03274		0	1.03274	0.887	0.708	0	0	1.06722	0.932	0.581	0
RAB7A	1.03006		0	1.03006	0.889	0.611	0	0	1.52102	0.953	0.457	0
IL18	1.02905		0	1.02905	0.697	0.26	0	0	1.07705	0.688	0.142	0
TBCA	1.0271		0	1.0271	0.908	0.681	0	0	1.58679	0.953	0.52	0
SH3GLB1	1.0257		0	1.0257	0.85	0.536	0	0	1.34106	0.919	0.467	0
CPVL	1.02554		0	1.02554	0.7	0.173	0	0	1.34468	0.823	0.164	0
MPC2	1.02494		0	1.02494	0.81	0.46	0	0	1.57407	0.905	0.368	0
COX17	1.02345		0	1.02345	0.886	0.63	0	0	1.48873	0.926	0.443	0
ZYX	1.02104		0	1.13115	0.769	0.316	0	0	1.02104	0.794	0.311	0
ARL6IP5	1.02055		0	1.02055	0.913	0.731	0	0	1.88347	0.978	0.622	0
NPM1	1.01785		0	1.01785	0.951	0.878	0	0	1.03032	0.984	0.824	0
PFDN2	1.01603		0	1.01603	0.877	0.58	0	0	1.51228	0.96	0.485	0
COPS9	1.01536		0	1.01536	0.881	0.628	0	0	1.07562	0.901	0.52	0
CLIP4	1.01376		0	1.08406	0.696	0.203	0	0	1.01376	0.649	0.134	0
GDI2	1.01338		0	1.01338	0.838	0.508	0	0	1.05199	0.843	0.395	0
NRP1	1.01153		0	1.01153	0.651	0.158	0	0	1.22386	0.747	0.161	0
PTPMT1	1.00904		0	1.00904	0.631	0.225	0	0	1.25077	0.729	0.119	0
PBDC1	1.00863		0	1.00863	0.687	0.267	0	0	1.09788	0.742	0.248	0
S100A6	1.00842		0	1.00842	1	0.98	0	0	2.54604	1	0.95	0
KCNAB2	1.00326		0	1.11181	0.765	0.206	0	0	1.00326	0.718	0.206	0
TMEM35B	1.00274		0	1.00274	0.738	0.335	0	0	1.36109	0.832	0.257	0
RBPJ	1.00242		0	1.04585	0.801	0.481	0	0	1.00242	0.862	0.466	0
LAP3	1.00227		0	1.00227	0.751	0.321	0	0	1.75894	0.907	0.333	0
SMS	1.00111		0	1.00111	0.789	0.381	0	0	1.20648	0.834	0.281	0
PDCD6IP	1.00016		0	1.00016	0.837	0.489	0	0	1.35107	0.889	0.356	0
TAF10	0.999476		0	0.999476	0.819	0.503	0	0	1.3562	0.908	0.443	0
BRK1	0.999365		0	0.999365	0.856	0.646	0	0	1.31931	0.914	0.517	0
COX7C	0.99864		0	0.99864	0.981	0.937	0	0	1.50836	0.995	0.884	0
MOB1A	0.998136		0	0.998136	0.867	0.586	0	0	1.21584	0.927	0.553	0
SQSTM1	0.997381		0	0.997381	0.927	0.77	0	0	1.67846	0.98	0.669	0
GHITM	0.997263		0	0.997263	0.848	0.558	0	0	1.29115	0.918	0.477	0
TAPBP	0.996314		0	0.996314	0.849	0.584	0	0	1.24792	0.936	0.571	0
SSR3	0.995389		0	0.995389	0.914	0.623	0	0	1.46917	0.956	0.481	0
HSPA1B	0.995277		0	0.995277	0.864	0.682	0	0	1.51827	0.825	0.576	0
ATP6V1B2	0.994833		0	1.02754	0.773	0.306	0	0	0.994833	0.755	0.265	0
TWF2	0.994755		0	0.994755	0.705	0.241	0	0	1.21867	0.796	0.253	0
CD58	0.994703		0	0.994703	0.673	0.205	0	0	1.12168	0.735	0.191	0
NANS	0.994378		0	0.994378	0.75	0.358	0	0	1.47623	0.892	0.316	0
TCIRG1	0.991131		0	0.991131	0.731	0.286	0	0	1.27713	0.844	0.282	0
YWHAG	0.990008		0	0.990008	0.824	0.446	0	0	1.11006	0.803	0.328	0
SELENOH	0.989498		0	0.989498	0.871	0.658	0	0	1.50188	0.944	0.517	0
BTF3	0.985286		0	0.985286	0.957	0.936	0	0	1.17862	0.989	0.903	0
TGFBI	0.985055		0	1.03458	0.686	0.173	0	0	0.985055	0.668	0.135	0
MR1	0.983131		0	0.983131	0.687	0.232	0	0	1.04364	0.663	0.133	0
TTC39B	0.981024		0	0.992258	0.622	0.21	0	0	0.981024	0.576	0.091	0
DPH3	0.980858		0	0.980858	0.721	0.28	0	0	1.55324	0.851	0.24	0
CD44	0.977924		0	0.977924	0.953	0.753	0	0	1.62943	0.994	0.692	0
CREG1	0.975955		0	0.975955	0.817	0.434	0	0	1.76659	0.933	0.301	0
RAB11FIP1	0.970672		0	0.970672	0.872	0.633	0	0	1.37242	0.932	0.427	0
CD86	0.968777		0	0.968777	0.67	0.146	0	0	1.44096	0.859	0.143	0
AZI2	0.96806		0	1.10005	0.771	0.343	0	0	0.96806	0.687	0.211	0
ASAP1	0.967758		0	1.21746	0.755	0.251	0	0	0.967758	0.756	0.277	0
MOB3B	0.967364		0	0.967364	0.575	0.127	0	0	1.19257	0.659	0.079	0
MYD88	0.965553		0	0.965553	0.663	0.219	0	0	1.11349	0.729	0.196	0
NENF	0.96553		0	0.96553	0.799	0.42	0	0	1.5989	0.911	0.331	0
COX7A2L	0.96519		0	0.96519	0.834	0.577	0	0	1.25278	0.916	0.464	0
PPP1CA	0.964989		0	0.964989	0.817	0.55	0	0	1.18114	0.888	0.469	0
RHOQ	0.964022		0	0.964022	0.831	0.471	0	0	1.29893	0.871	0.35	0
LAMTOR4	0.963738		0	0.963738	0.891	0.694	0	0	1.24256	0.947	0.547	0
MAN1A1	0.9633		0	0.9633	0.761	0.369	0	0	1.03382	0.72	0.216	0
RBM47	0.963149		0	0.963149	0.839	0.484	0	0	1.38331	0.871	0.264	0
GUSB	0.962578		0	0.962578	0.7	0.288	0	0	1.49735	0.848	0.218	0
HSPD1	0.962441		0	0.962441	0.881	0.688	0	0	1.17795	0.922	0.673	0
HADHA	0.962397		0	0.962397	0.85	0.545	0	0	1.20637	0.89	0.435	0
SLA	0.960294		0	1.49225	0.872	0.356	0	0	0.960294	0.816	0.491	0
C7orf50	0.960148		0	0.960148	0.741	0.326	0	0	1.10476	0.776	0.262	0
SLC25A6	0.959612		0	0.974179	0.933	0.846	0	0	0.959612	0.972	0.768	0
CD83	0.958002		0	0.958002	0.778	0.411	0	0	1.76735	0.915	0.377	0
PAG1	0.957844		0	1.67782	0.887	0.309	0	0	0.957844	0.779	0.339	0
WDR1	0.957735		0	0.957735	0.767	0.395	0	0	1.1677	0.849	0.37	0
AP5B1	0.957709		0	0.957709	0.608	0.166	0	0	1.10185	0.682	0.134	0
GNB1	0.957499		0	0.957499	0.865	0.604	0	0	1.21156	0.927	0.525	0
SIPA1L2	0.957083		0	0.957083	0.662	0.156	0	0	1.06551	0.695	0.15	0
ATP6V1G1	0.955256		0	0.955256	0.937	0.827	0	0	1.59346	0.983	0.704	0
UBE2E2	0.953663		0	0.953663	0.67	0.185	0	0	1.0445	0.681	0.105	0
PSMA2	0.953458		0	0.953458	0.884	0.633	0	0	1.55284	0.946	0.54	0
PTPRC	0.952892		0	1.35785	0.93	0.506	0	0	0.952892	0.975	0.737	0
CAMP	0.952571		0	1.20409	0.285	0.021	0	0	0.952571	0.313	0.009	0
EGR2	0.952132		0	0.952132	0.435	0.124	0	0	1.29311	0.461	0.081	0
MSN	0.949581		0	0.949581	0.909	0.731	0	0	1.1312	0.948	0.658	0
YWHAZ	0.949283		0	0.949283	0.945	0.845	0	0	1.16277	0.981	0.812	0
CORO2A	0.949139		0	0.949139	0.612	0.157	0	0	1.01866	0.601	0.085	0
ATP6V1A	0.947256		0	0.947256	0.745	0.365	0	0	1.09164	0.735	0.245	0
SGK1	0.946619		0	0.946619	0.764	0.488	0	0	0.964516	0.769	0.364	0
RAP1A	0.945334		0	0.945334	0.85	0.607	0	0	1.12865	0.907	0.497	0
ATF3	0.945272		1.74642324491964e-319	0.945272	0.816	0.589	5.58715724514691e-315	0	1.35761	0.834	0.48	0
RAB4A	0.944961		0	0.944961	0.752	0.35	0	0	0.968635	0.733	0.234	0
TRIM22	0.943387		0	0.943387	0.693	0.327	0	0	1.02869	0.741	0.33	0
UBE2R2	0.943239		0	0.943239	0.803	0.457	0	0	1.11178	0.836	0.363	0
SYK	0.941424		0	0.941424	0.676	0.236	0	0	0.991013	0.687	0.17	0
PTPN12	0.941366		0	0.941366	0.833	0.532	0	0	1.35871	0.901	0.388	0
TLR4	0.941069		0	0.941069	0.682	0.193	0	0	1.21165	0.72	0.151	0
SLC25A24	0.940665		0	0.940665	0.732	0.311	0	0	1.21248	0.802	0.217	0
LIMS1	0.937092		0	1.13357	0.86	0.514	0	0	0.937092	0.872	0.429	0
OST4	0.931972		0	0.931972	0.941	0.846	0	0	1.2603	0.966	0.756	0
RAPGEF1	0.93175		0	0.971246	0.736	0.285	0	0	0.93175	0.761	0.319	0
RBM3	0.92818		0	0.92818	0.938	0.861	0	0	1.15217	0.977	0.774	0
TRMT112	0.928144		0	0.928144	0.878	0.643	0	0	1.26835	0.933	0.55	0
SPCS1	0.92769		0	0.92769	0.874	0.684	0	0	1.32117	0.945	0.568	0
ARPC4	0.927078		0	0.927078	0.796	0.45	0	0	0.966302	0.825	0.397	0
EEF1A1	0.926442		0	0.926442	1	1	0	0	1.18778	0.999	0.999	0
GK	0.926278		0	0.926278	0.78	0.316	0	0	1.40334	0.876	0.277	0
SH3BP5	0.925535		0	0.925535	0.811	0.388	0	0	1.24653	0.893	0.372	0
REEP3	0.925367		0	0.925367	0.774	0.393	0	0	1.13948	0.799	0.255	0
CEP170	0.924462		0	0.924462	0.75	0.328	0	0	1.14578	0.774	0.257	0
CSDE1	0.923901		0	0.923901	0.903	0.745	0	0	1.10899	0.944	0.626	0
TMEM59	0.923702		0	0.923702	0.918	0.782	0	0	1.64477	0.981	0.643	0
CSNK2B	0.919005		0	0.919005	0.807	0.518	0	0	1.06305	0.843	0.408	0
ATP5PB	0.918777		0	0.918777	0.821	0.554	0	0	1.18389	0.887	0.403	0
ERGIC1	0.916683		0	0.916683	0.786	0.437	0	0	0.963344	0.747	0.283	0
MITF	0.916623		0	0.916623	0.613	0.157	0	0	1.12348	0.671	0.094	0
LSM10	0.916453		0	0.916453	0.682	0.254	0	0	1.04044	0.756	0.242	0
CHMP5	0.916268		0	0.916268	0.794	0.464	0	0	1.61061	0.883	0.321	0
DRAM2	0.916155		0	0.916155	0.688	0.292	0	0	1.04945	0.735	0.207	0
KLHL6	0.914698		0	0.914698	0.583	0.1	0	0	0.968689	0.634	0.126	0
HLA-A	0.913713		0	0.913713	0.978	0.945	0	0	1.36707	0.999	0.984	0
RER1	0.91126		0	0.91126	0.798	0.467	0	0	1.31778	0.876	0.37	0
TMEM38B	0.911051		0	0.958267	0.627	0.144	0	0	0.911051	0.624	0.116	0
SLC6A6	0.910305		0	0.910305	0.767	0.358	0	0	1.24026	0.822	0.259	0
TMED9	0.90877		0	0.90877	0.8	0.469	0	0	1.35445	0.911	0.424	0
TRIM14	0.908241		0	0.908241	0.589	0.123	0	0	0.94717	0.589	0.117	0
PAPSS1	0.908096		0	0.908096	0.667	0.214	0	0	0.984581	0.674	0.172	0
ATRAID	0.905825		0	0.905825	0.82	0.548	0	0	1.22957	0.87	0.362	0
SDHD	0.9032		0	0.9032	0.722	0.388	0	0	1.15177	0.756	0.265	0
DMAC1	0.902025		0	0.902025	0.635	0.256	0	0	1.14488	0.713	0.157	0
LAT2	0.901622		0	0.901622	0.607	0.154	0	0	0.945126	0.646	0.146	0
MARCHF1	0.901272		0	0.976573	0.612	0.159	0	0	0.901272	0.583	0.13	0
NBDY	0.899987		0	0.899987	0.753	0.364	0	0	1.00842	0.783	0.32	0
NSA2	0.897665		0	0.897665	0.859	0.652	0	0	1.10297	0.936	0.612	0
MSRA	0.89749		0	0.89749	0.628	0.186	0	0	1.06221	0.716	0.159	0
DOCK2	0.897382		0	0.897382	0.642	0.196	0	0	0.92262	0.671	0.194	0
TMEM258	0.896724		0	0.896724	0.904	0.723	0	0	1.26491	0.948	0.557	0
OSTC	0.89611		0	0.89611	0.821	0.499	0	0	0.957746	0.829	0.412	0
RGS12	0.89399		0	0.969796	0.53	0.106	0	0	0.89399	0.533	0.081	0
KYNU	0.892739		0	0.892739	0.669	0.171	0	0	1.40816	0.856	0.192	0
PLEC	0.89153		0	0.89153	0.725	0.312	0	0	0.969274	0.745	0.274	0
RWDD1	0.891231		0	0.891231	0.834	0.576	0	0	1.22093	0.893	0.466	0
RHBDD2	0.889918		0	0.889918	0.649	0.266	0	0	1.28803	0.798	0.209	0
PPCS	0.889607		0	0.889607	0.743	0.391	0	0	1.1824	0.809	0.268	0
SRP72	0.888708		0	0.888708	0.803	0.492	0	0	0.89615	0.799	0.371	0
DENND5A	0.882957		0	0.882957	0.667	0.215	0	0	1.09363	0.724	0.165	0
RACK1	0.882705		0	0.882705	0.986	0.976	0	0	0.913134	0.997	0.978	0
MDH2	0.882492		0	0.882492	0.775	0.482	0	0	1.22385	0.883	0.405	0
AGPS	0.882389		0	0.882389	0.622	0.178	0	0	1.15378	0.723	0.155	0
SMIM30	0.879943		0	0.879943	0.746	0.383	0	0	1.40635	0.817	0.202	0
SEC61B	0.879475		0	0.879475	0.948	0.812	0	0	1.40503	0.982	0.704	0
TMEM167A	0.878703		0	0.878703	0.791	0.451	0	0	0.950565	0.826	0.376	0
FAM50A	0.874894		0	0.874894	0.74	0.382	0	0	1.23377	0.848	0.311	0
PHPT1	0.873582		0	0.898556	0.819	0.574	0	0	0.873582	0.818	0.394	0
CCT5	0.873394		0	0.873394	0.752	0.404	0	0	1.10245	0.823	0.373	0
AL035446.1	0.872784		0	0.969388	0.574	0.062	0	0	0.872784	0.526	0.016	0
CNPY3	0.872136		0	0.872136	0.664	0.272	0	0	1.14643	0.8	0.243	0
CAT	0.872118		0	0.872118	0.856	0.542	0	0	1.81979	0.915	0.255	0
SEM1	0.87205		0	0.87205	0.897	0.669	0	0	1.44949	0.963	0.526	0
ELOC	0.871266		0	0.871266	0.871	0.621	0	0	1.28398	0.938	0.54	0
IFIT3	0.871207		0	0.871207	0.514	0.112	0	0	1.94248	0.755	0.084	0
HCLS1	0.870651		0	0.893169	0.77	0.322	0	0	0.870651	0.789	0.375	0
CNIH4	0.86921		0	0.86921	0.819	0.491	0	0	1.43786	0.897	0.338	0
ATG3	0.868906		0	0.868906	0.746	0.375	0	0	1.06351	0.819	0.331	0
GLB1	0.866125		0	0.866125	0.628	0.207	0	0	1.13348	0.71	0.145	0
SPCS3	0.865959		0	0.865959	0.856	0.601	0	0	1.13437	0.907	0.527	0
PRELID1	0.865919		0	0.865919	0.847	0.595	0	0	1.28929	0.957	0.556	0
FEZ2	0.864195		0	0.864195	0.707	0.32	0	0	1.02095	0.727	0.205	0
SLC1A3	0.863864		0	0.863864	0.539	0.094	0	0	1.28075	0.575	0.069	0
ACAP2	0.861639		0	0.861639	0.782	0.474	0	0	0.964133	0.825	0.42	0
PARK7	0.860484		0	0.860484	0.883	0.697	0	0	1.48705	0.968	0.617	0
PCMT1	0.86017		0	0.86017	0.717	0.392	0	0	1.23814	0.849	0.344	0
VPS28	0.858318		0	0.858318	0.839	0.576	0	0	1.43112	0.942	0.488	0
MTDH	0.858256		0	0.858256	0.922	0.772	0	0	1.25665	0.949	0.672	0
LAMTOR5	0.857259		0	0.857259	0.885	0.674	0	0	1.32766	0.932	0.524	0
TNS3	0.856998		0	0.856998	0.618	0.163	0	0	1.04208	0.667	0.096	0
QKI	0.855351		0	0.855351	0.876	0.616	0	0	0.999557	0.897	0.492	0
STAC	0.854927		0	0.854927	0.504	0.046	0	0	1.42124	0.718	0.02	0
FUCA1	0.85492		0	0.85492	0.641	0.238	0	0	1.12229	0.695	0.148	0
SERINC1	0.853664		0	0.853664	0.878	0.687	0	0	1.11814	0.906	0.509	0
C1orf43	0.853004		0	0.853004	0.787	0.522	0	0	1.15365	0.861	0.368	0
UXT	0.851632		0	0.851632	0.869	0.662	0	0	1.0126	0.909	0.581	0
RABGGTB	0.851538		0	0.890938	0.725	0.371	0	0	0.851538	0.702	0.295	0
SEMA3C	0.851462		0	0.851462	0.557	0.088	0	0	1.06845	0.628	0.064	0
TMEM33	0.850684		0	0.850684	0.732	0.357	0	0	1.00055	0.751	0.257	0
SDHB	0.848791		0	0.848791	0.685	0.352	0	0	1.02767	0.757	0.274	0
CAST	0.847945		0	0.847945	0.932	0.853	0	0	1.42951	0.982	0.741	0
DBNL	0.847733		0	0.847733	0.699	0.314	0	0	1.1304	0.786	0.272	0
UGP2	0.847294		0	0.847294	0.801	0.475	0	0	1.25313	0.901	0.427	0
CALM2	0.84547		0	0.84547	0.95	0.901	0	0	1.16961	0.983	0.834	0
CBX3	0.845424		0	0.845424	0.832	0.57	0	0	1.03143	0.882	0.492	0
GALNT12	0.845408		0	0.898928	0.535	0.113	0	0	0.845408	0.509	0.047	0
OGFRL1	0.844933		0	0.844933	0.679	0.249	0	0	1.29988	0.811	0.241	0
OCIAD1	0.844686		0	0.844686	0.844	0.587	0	0	1.2252	0.897	0.438	0
MDFIC	0.844588		0	0.846294	0.664	0.233	0	0	0.844588	0.69	0.238	0
PTMA	0.843976		0	0.877887	0.997	0.997	0	0	0.843976	0.999	0.996	0
PSMB1	0.843852		0	0.843852	0.894	0.728	0	0	1.37266	0.967	0.664	0
JUN	0.843746		0	0.843746	0.969	0.835	0	0	1.93167	0.971	0.747	0
RAB10	0.843363		0	0.843363	0.794	0.438	0	0	1.39114	0.881	0.348	0
RNF7	0.84149		0	0.84149	0.842	0.602	0	0	1.14294	0.909	0.537	0
PDCD10	0.840936		0	0.840936	0.768	0.451	0	0	1.08011	0.838	0.379	0
GSTK1	0.839367		0	0.839367	0.75	0.462	0	0	1.15893	0.868	0.434	0
GPATCH11	0.837967		0	0.916952	0.598	0.141	0	0	0.837967	0.557	0.112	0
NDUFB9	0.836837		0	0.836837	0.819	0.579	0	0	1.13699	0.886	0.451	0
DPP7	0.836551		0	0.836551	0.783	0.498	0	0	1.40933	0.903	0.39	0
CNBP	0.835609		0	0.835609	0.906	0.8	0	0	1.27309	0.971	0.717	0
FNDC3B	0.835104		0	0.835104	0.796	0.46	0	0	1.13771	0.833	0.322	0
HILPDA	0.834818		0	0.836768	0.383	0.051	0	0	0.834818	0.372	0.035	0
EIF3E	0.833145		0	0.833145	0.929	0.818	0	0	0.882371	0.928	0.655	0
TOMM20	0.830547		0	0.830547	0.897	0.791	0	0	0.997652	0.941	0.676	0
OSTM1	0.829851		0	0.829851	0.641	0.218	0	0	0.978066	0.7	0.187	0
HIPK2	0.826512		0	0.826512	0.775	0.471	0	0	1.00693	0.765	0.354	0
CORO1B	0.826197		0	0.826197	0.664	0.3	0	0	1.0783	0.745	0.224	0
PRPF40A	0.825764		0	0.825764	0.842	0.617	0	0	0.981657	0.865	0.528	0
PSMA5	0.825716		0	0.825716	0.784	0.45	0	0	1.22106	0.853	0.39	0
NCF1	0.825582		0	1.06245	0.54	0.151	0	0	0.825582	0.514	0.149	0
NEK6	0.82521		0	0.82521	0.552	0.137	0	0	1.0643	0.64	0.091	0
NUS1	0.823347		0	0.823347	0.755	0.394	0	0	1.01836	0.721	0.218	0
FIG4	0.820991		0	0.820991	0.563	0.137	0	0	1.21165	0.667	0.101	0
SIDT2	0.820575		0	0.820575	0.61	0.167	0	0	1.07116	0.689	0.131	0
RNF181	0.818642		0	0.818642	0.806	0.481	0	0	1.17994	0.877	0.405	0
GLRX2	0.81853		0	0.81853	0.598	0.192	0	0	1.0261	0.675	0.154	0
NCOA4	0.816922		0	0.816922	0.768	0.47	0	0	1.08947	0.815	0.317	0
SETX	0.814549		0	0.814549	0.733	0.429	0	0	0.867176	0.737	0.364	0
STX12	0.812742		0	0.812742	0.78	0.44	0	0	1.38729	0.883	0.317	0
TBXAS1	0.812007		0	1.23132	0.768	0.197	0	0	0.812007	0.638	0.165	0
ATP1B3	0.811951		0	0.811951	0.936	0.696	0	0	0.979768	0.969	0.684	0
AHNAK	0.811948		0	0.811948	0.87	0.666	0	0	1.2622	0.918	0.608	0
CACYBP	0.811273		0	0.811273	0.723	0.371	0	0	0.978538	0.816	0.416	0
CRTAP	0.811094		0	0.811094	0.711	0.369	0	0	0.946099	0.7	0.225	0
TMEM126A	0.810168		0	0.810168	0.63	0.249	0	0	0.989498	0.696	0.193	0
TLN1	0.809912		0	0.809912	0.78	0.541	0	0	1.03767	0.862	0.528	0
SERPINB6	0.809715		0	0.809715	0.776	0.459	0	0	1.3855	0.907	0.364	0
PPP1R14B	0.807278		0	0.807278	0.754	0.382	0	0	0.954772	0.823	0.366	0
SSBP1	0.806899		0	0.806899	0.841	0.605	0	0	1.19943	0.901	0.471	0
POLR2K	0.806789		0	0.806789	0.792	0.501	0	0	1.20999	0.843	0.363	0
DISP1	0.805285		0	0.805285	0.583	0.146	0	0	0.806054	0.524	0.089	0
CDV3	0.804997		0	0.804997	0.88	0.719	0	0	1.01223	0.923	0.649	0
IGBP1	0.803958		0	0.859425	0.694	0.42	0	0	0.803958	0.701	0.304	0
ALCAM	0.80383		0	0.972413	0.876	0.51	0	0	0.80383	0.746	0.23	0
HINT1	0.802929		0	0.802929	0.956	0.881	0	0	1.30229	0.982	0.801	0
NDUFS8	0.801921		0	0.801921	0.783	0.48	0	0	1.09877	0.85	0.362	0
SERP1	0.801907		0	0.801907	0.948	0.841	0	0	1.07609	0.972	0.739	0
UQCC2	0.80044		0	0.80044	0.692	0.327	0	0	1.08342	0.745	0.208	0
RETREG1	0.800122		0	0.800122	0.508	0.149	0	0	1.74509	0.817	0.13	0
SELENOT	0.800023		0	0.800023	0.794	0.508	0	0	1.17787	0.876	0.409	0

## Sheet: MoMacs
			Donor 1					Donor2
Row.names	min_log2FC		p_val.x	avg_log2FC.x	pct.1.x	pct.2.x	p_val_adj.x	p_val.y	avg_log2FC.y	pct.1.y	pct.2.y	p_val_adj.y
BASP1	1.77776		0	1.77776	0.891	0.314	0	0	2.01686	0.903	0.252	0
EREG	1.76703		1.16093026219048e-315	1.76703	0.835	0.329	3.71404809479978e-311	6.54192321658395e-320	2.35965	0.744	0.197	2.09289207544954e-315
IER3	1.73747		5.34e-285	1.76494	0.804	0.447	1.71e-280	1.67e-265	1.73747	0.912	0.492	5.35e-261
IL1B	1.73256		2.4e-168	1.73256	0.726	0.427	7.68e-164	5.24e-199	2.02055	0.79	0.364	1.68e-194
GPR183	1.65237		0	1.65237	0.685	0.146	0	0	1.92342	0.736	0.191	0
CCL20	1.62706		1.54e-165	1.62706	0.672	0.346	4.92e-161	3.33e-249	1.86344	0.756	0.259	1.06e-244
CCL3	1.55172		1.38e-104	1.55172	0.478	0.214	4.41e-100	1.58e-223	2.35916	0.686	0.283	5.06e-219
CXCL3	1.54949		5.75e-301	1.54949	0.953	0.616	1.84e-296	4.41e-292	1.64843	0.931	0.441	1.41e-287
PMP22	1.52139		0	1.52139	0.776	0.244	0	0	2.09113	0.882	0.255	0
APOE	1.49728		2.66e-273	1.49728	0.967	0.667	8.51e-269	0	3.31738	0.763	0.311	0
TNFAIP3	1.47256		1.88e-265	1.51086	0.937	0.672	6.03e-261	1.21e-296	1.47256	0.985	0.792	3.87e-292
NLRP3	1.3659		0	1.3659	0.669	0.152	0	0	1.6371	0.738	0.172	0
LYZ	1.36407		0	1.57501	0.995	0.651	0	0	1.36407	0.996	0.531	0
CH25H	1.34889		6.19e-109	1.34889	0.543	0.262	1.98e-104	4.33e-299	2.16701	0.631	0.165	1.39e-294
AREG	1.33764		8.71e-160	1.40344	0.874	0.679	2.79e-155	4.25e-115	1.33764	0.814	0.533	1.36e-110
MS4A6A	1.31086		5.858333988998e-317	1.31086	0.715	0.234	1.87419820976024e-312	2.64e-305	1.66886	0.706	0.219	8.44e-301
SGK1	1.29804		7.96e-214	1.29804	0.858	0.574	2.55e-209	0	2.43295	0.881	0.416	0
SAMSN1	1.28282		1.01e-306	1.38721	0.89	0.443	3.23e-302	7.4e-248	1.28282	0.904	0.553	2.37e-243
CD14	1.26276		1.7e-266	1.26276	0.807	0.341	5.45e-262	0	1.87587	0.917	0.34	0
OLR1	1.23273		0	1.23273	0.954	0.492	0	0	1.58463	0.915	0.311	0
THBS1	1.21359		1.03e-207	1.21359	0.935	0.619	3.3e-203	6.11e-85	1.37419	0.625	0.368	1.95e-80
PDK4	1.20941		6.7e-175	1.20941	0.848	0.494	2.14e-170	3.59e-204	1.91152	0.678	0.294	1.15e-199
PLAUR	1.19964		2.88e-272	1.19964	0.964	0.579	9.22e-268	0	1.7796	0.985	0.449	0
MAP3K8	1.19371		8.58e-276	1.19371	0.849	0.528	2.74e-271	0	1.41179	0.881	0.535	0
CTSB	1.12224		1.01e-224	1.12224	0.991	0.703	3.23e-220	0	2.38436	0.993	0.551	0
C5AR1	1.1161		4.83e-287	1.1161	0.958	0.496	1.55e-282	0	1.67127	0.981	0.356	0
ELL2	1.09806		3.66e-284	1.09806	0.875	0.541	1.17e-279	0	1.52837	0.888	0.482	0
CXCL8	1.09282		1.16e-98	1.09282	0.719	0.455	3.73e-94	3.78e-227	1.58522	0.894	0.44	1.21e-222
ABL2	1.05702		5.18e-200	1.05702	0.804	0.416	1.66e-195	0	1.61541	0.883	0.292	0
PHLDA1	1.04752		2.49e-201	1.04752	0.835	0.431	7.96e-197	7.1e-179	1.16961	0.782	0.427	2.27e-174
C15orf48	1.04689		3.58e-117	1.04689	0.584	0.301	1.14e-112	0	2.24715	0.779	0.119	0
MAFB	1.04662		8.87e-190	1.04662	0.875	0.502	2.84e-185	1.9e-298	1.36121	0.88	0.319	6.07e-294
ZNF331	1.03168		1.42e-173	1.03168	0.799	0.487	4.53e-169	2.14e-268	1.5014	0.81	0.476	6.84e-264
NR4A2	1.02406		1.86e-171	1.02406	0.86	0.559	5.95e-167	1.2e-242	1.29755	0.928	0.615	3.84e-238
TREM2	1.01948		8.44e-145	1.01948	0.662	0.293	2.7e-140	5.58e-227	1.28551	0.622	0.154	1.78e-222
FPR3	0.997214		1.44e-273	0.997214	0.565	0.159	4.62e-269	0	1.53633	0.678	0.099	0
ATP1B3	0.99667		3.74e-205	0.99667	0.974	0.775	1.2e-200	0	1.64408	0.985	0.725	0
LAPTM5	0.992517		0	0.992517	0.998	0.674	0	0	1.56835	0.999	0.686	0
LUCAT1	0.982964		1.93e-125	0.982964	0.403	0.139	6.17e-121	4.31e-267	1.43147	0.599	0.134	1.38e-262
THBD	0.982818		2.56e-141	0.982818	0.705	0.34	8.2e-137	1.82e-213	1.27555	0.803	0.323	5.81e-209
FCGR2B	0.980545		6.1e-301	0.991997	0.36	0.029	1.95e-296	2.03e-286	0.980545	0.397	0.028	6.5e-282
CYBB	0.978131		3.31e-228	0.978131	0.921	0.484	1.06e-223	0	1.75239	0.895	0.33	0
ARL4C	0.953016		3.55e-146	0.953016	0.663	0.343	1.13e-141	9.92e-269	1.46855	0.755	0.445	3.17e-264
MXD1	0.939967		5.97e-220	0.939967	0.753	0.326	1.91e-215	3.53e-247	1.17817	0.797	0.327	1.13e-242
CCL18	0.937909		3.58e-09	0.937909	0.343	0.297	0.000114436	5.11e-218	2.07446	0.784	0.393	1.64e-213
ZFAND5	0.937102		1.83e-159	0.937102	0.96	0.829	5.86e-155	0	2.03788	0.979	0.69	0
PLXDC2	0.93568		2.74e-207	0.93568	0.887	0.47	8.75e-203	5.3e-275	1.20101	0.835	0.287	1.7e-270
ADM	0.934958		7.86e-153	0.934958	0.477	0.159	2.52e-148	8.33e-255	1.33118	0.641	0.176	2.66e-250
CLEC7A	0.933608		4.17e-226	0.933608	0.867	0.415	1.33e-221	1.07e-272	1.05214	0.868	0.312	3.41e-268
DUSP1	0.927139		1.26e-256	0.927139	0.998	0.924	4.02e-252	6.4e-304	1.27994	0.996	0.83	2.05e-299
RGS2	0.912231		6.73e-144	0.912231	0.693	0.337	2.15e-139	4.27e-281	1.69545	0.787	0.377	1.37e-276
MRC1	0.912221		1.23e-295	0.912221	0.97	0.5	3.94e-291	0	0.98863	0.875	0.279	0
PLA2G7	0.910886		1.74e-217	0.910886	0.355	0.068	5.58e-213	0	2.06899	0.758	0.073	0
ETS2	0.909972		1.13e-216	0.909972	0.958	0.692	3.62e-212	1.46e-258	1.08567	0.958	0.529	4.68e-254
SLC16A10	0.879308		5.17e-115	0.879308	0.584	0.325	1.65e-110	0	1.75044	0.731	0.179	0
CD163	0.878135		2.32e-211	0.878135	0.903	0.465	7.42e-207	0	1.51955	0.864	0.266	0
KDM6B	0.876322		2.17e-164	0.876322	0.877	0.6	6.95e-160	4.7e-216	1.05297	0.922	0.54	1.5e-211
GPNMB	0.865398		3.08e-221	0.865398	0.908	0.46	9.87e-217	0	2.38143	0.884	0.27	0
APOC1	0.864357		2.42e-255	0.864357	0.976	0.733	7.73e-251	3.52e-197	1.43722	0.834	0.425	1.13e-192
KCNMA1	0.852126		8.85e-197	0.852126	0.651	0.252	2.83e-192	0	1.80498	0.768	0.143	0
IFI30	0.836061		8.29e-259	0.836061	0.995	0.679	2.65e-254	0	1.55124	0.999	0.529	0
PDE4B	0.833972		1.24e-184	0.833972	0.602	0.207	3.95e-180	2.62e-175	0.980842	0.768	0.416	8.37e-171
CXCL2	0.832268		1.23e-128	0.832268	0.881	0.604	3.93e-124	4.37e-307	1.55992	0.93	0.439	1.4e-302
CDKN1A	0.829439		2.11e-145	0.829439	0.871	0.575	6.74e-141	1.16e-187	0.969844	0.886	0.51	3.71e-183
AQP9	0.823161		1.9e-200	0.823161	0.713	0.283	6.08e-196	2.9e-304	1.15945	0.8	0.234	9.28e-300
DSE	0.815998		1.54e-187	0.815998	0.759	0.361	4.93e-183	8.56e-235	1.0584	0.79	0.29	2.74e-230
SRGN	0.815269		8.55e-262	0.815269	0.998	0.755	2.73e-257	3.38e-236	1.03463	0.998	0.874	1.08e-231
ANPEP	0.811789		7.07e-187	0.811789	0.77	0.349	2.26e-182	1.16e-276	1.0392	0.806	0.249	3.72e-272
CTSD	0.806914		4.19e-226	0.806914	0.984	0.856	1.34e-221	0	1.60784	0.988	0.689	0
MARCKS	0.802616		9.81e-107	0.802616	0.471	0.183	3.14e-102	0	1.7903	0.773	0.271	0
CTSL	0.800106		1.24e-167	0.800106	0.942	0.587	3.97e-163	0	2.0167	0.971	0.421	0

## Sheet: AT2s
			Donor 1					Donor2
Row.names	min_log2FC		p_val.x	avg_log2FC.x	pct.1.x	pct.2.x	p_val_adj.x	p_val.y	avg_log2FC.y	pct.1.y	pct.2.y	p_val_adj.y
SFTPC	7.87675		0	7.87675	1	0.99	0	0	9.58756	0.996	0.416	0
SFTPA2	7.03972		0	7.03972	0.999	0.499	0	0	7.22483	0.994	0.146	0
SFTPA1	6.96606		0	6.96606	0.999	0.483	0	0	7.48745	0.991	0.142	0
NAPSA	5.46697		0	5.46697	1	0.203	0	0	5.97775	1	0.09	0
SFTPB	5.42896		0	6.06552	1	0.471	0	0	5.42896	1	0.212	0
SFTPD	4.36874		0	4.36874	0.996	0.094	0	0	4.8103	0.99	0.035	0
SLC34A2	4.26418		0	4.26418	0.996	0.125	0	0	4.67627	0.995	0.081	0
MUC1	3.94463		0	3.94463	0.992	0.109	0	0	3.97393	1	0.078	0
SFTA2	3.88452		0	3.88452	0.996	0.102	0	0	4.19579	0.995	0.064	0
SLPI	3.53009		0	4.80344	1	0.362	0	0	3.53009	0.997	0.095	0
TCIM	3.4426		0	3.4426	0.902	0.096	0	0	4.01063	0.929	0.105	0
C11orf96	3.42231		0	3.42231	0.933	0.102	0	0	3.89596	0.987	0.132	0
CXCL17	3.21835		0	3.21835	0.985	0.06	0	0	3.90386	0.994	0.064	0
HOPX	3.12766		0	3.12766	0.993	0.207	0	0	3.58563	0.999	0.26	0
LAMP3	3.10211		0	3.10211	0.951	0.034	0	0	3.67831	0.962	0.025	0
LPCAT1	3.00663		0	3.01281	0.945	0.199	0	0	3.00663	0.964	0.247	0
LRRK2	2.95372		0	2.95372	0.919	0.135	0	0	3.20068	0.905	0.104	0
PGC	2.74954		0	2.75388	0.855	0.03	0	0	2.74954	0.754	0.005	0
PIGR	2.70086		0	3.7244	0.975	0.081	0	0	2.70086	0.927	0.049	0
S100A14	2.69738		0	2.69738	0.966	0.045	0	0	3.15287	0.984	0.044	0
SLC6A14	2.68581		0	2.68581	0.817	0.026	0	0	3.29563	0.88	0.01	0
C4BPA	2.67787		0	2.88041	0.968	0.046	0	0	2.67787	0.906	0.029	0
CYB5A	2.61793		0	3.15336	0.996	0.674	0	0	2.61793	0.997	0.423	0
PEBP4	2.60191		0	2.77675	0.969	0.083	0	0	2.60191	0.93	0.039	0
SLC39A8	2.59144		0	2.59144	0.962	0.127	0	0	3.0534	0.956	0.154	0
ELF3	2.58352		0	2.61959	0.906	0.081	0	0	2.58352	0.971	0.076	0
DHCR24	2.56893		0	2.56893	0.957	0.214	0	0	3.23515	0.989	0.156	0
NEDD4L	2.5214		0	2.5214	0.952	0.128	0	0	2.74571	0.977	0.125	0
CTSH	2.48881		0	2.48881	0.994	0.621	0	0	2.57703	0.996	0.481	0
ABCA3	2.4755		0	2.4755	0.885	0.052	0	0	3.76823	0.975	0.04	0
GPRC5A	2.3828		0	2.57007	0.942	0.09	0	0	2.3828	0.94	0.085	0
MALL	2.38135		0	2.38135	0.913	0.037	0	0	2.70358	0.945	0.049	0
WFDC2	2.34921		0	2.34921	0.964	0.105	0	0	2.65471	0.986	0.101	0
KRT18	2.34617		0	2.34617	0.966	0.143	0	0	3.15393	0.997	0.158	0
FGG	2.3326		0	2.3326	0.406	0.014	0	0	4.91854	0.688	0.014	0
ADGRF5	2.30498		0	2.30498	0.929	0.088	0	0	2.47804	0.952	0.094	0
STEAP4	2.29709		0	2.29709	0.801	0.046	0	0	2.52542	0.865	0.075	0
SELENOP	2.29118		0	2.76444	0.96	0.123	0	0	2.29118	0.932	0.093	0
TM4SF1	2.27746		0	2.29218	0.848	0.142	0	0	2.27746	0.914	0.164	0
RNASE1	2.24426		0	2.84373	0.98	0.141	0	0	2.24426	0.962	0.165	0
C3	2.23879		0	2.23879	0.894	0.077	0	0	2.79004	0.969	0.074	0
KRT19	2.18559		0	2.18559	0.935	0.096	0	0	3.13159	0.971	0.073	0
TACSTD2	2.17455		0	2.17455	0.879	0.088	0	0	2.50222	0.936	0.076	0
KRT7	2.16336		0	2.16336	0.783	0.104	0	0	2.87513	0.922	0.088	0
F3	2.14377		0	2.14377	0.808	0.063	0	0	2.4354	0.887	0.084	0
MGST1	2.14229		0	2.14229	0.999	0.54	0	0	2.74151	0.999	0.355	0
RRAD	2.11692		0	2.11692	0.493	0.065	0	0	2.80274	0.662	0.076	0
LDLR	2.08096		0	2.08096	0.912	0.24	0	0	2.36577	0.959	0.272	0
C16orf89	2.06355		0	2.49131	0.914	0.032	0	0	2.06355	0.877	0.029	0
CLDN4	2.05168		0	2.05168	0.892	0.075	0	0	2.45812	0.949	0.063	0
SFTA1P	2.04003		0	2.04003	0.863	0.046	0	0	2.24244	0.876	0.043	0
MTUS1	2.02655		0	2.02655	0.862	0.097	0	0	2.29671	0.936	0.102	0
NCOA7	2.0232		0	2.0232	0.858	0.352	0	0	2.14963	0.95	0.366	0
SDR16C5	2.00957		0	2.00957	0.869	0.035	0	0	2.17469	0.87	0.023	0
RNF145	1.99941		0	2.00281	0.936	0.318	0	0	1.99941	0.955	0.366	0
TACC2	1.98523		0	2.18036	0.879	0.063	0	0	1.98523	0.842	0.056	0
MAL2	1.96757		0	1.96757	0.901	0.057	0	0	2.36888	0.95	0.054	0
TFPI	1.95865		0	1.95865	0.879	0.208	0	0	2.94022	0.895	0.165	0
KLF5	1.9559		0	2.05028	0.842	0.111	0	0	1.9559	0.882	0.087	0
EPCAM	1.94084		0	1.94084	0.92	0.069	0	0	2.28849	0.952	0.062	0
CXCL2	1.93642		0	1.93642	0.892	0.557	0	0	2.7535	0.975	0.444	0
MID1IP1	1.93632		0	1.93632	0.841	0.308	0	0	1.96638	0.825	0.193	0
SELENBP1	1.93045		0	2.39375	0.863	0.058	0	0	1.93045	0.791	0.037	0
SDC4	1.93034		0	1.93034	0.965	0.486	0	0	2.91987	0.987	0.286	0
CRTAC1	1.9221		0	1.9221	0.816	0.015	0	0	1.92347	0.789	0.014	0
FASN	1.91327		0	2.52189	0.889	0.069	0	0	1.91327	0.85	0.063	0
LMO7	1.90715		0	1.90715	0.885	0.089	0	0	2.63886	0.951	0.088	0
SFN	1.90012		0	1.90012	0.681	0.036	0	0	2.90242	0.927	0.037	0
NKX2-1	1.8895		0	2.12386	0.863	0.048	0	0	1.8895	0.821	0.035	0
EGR1	1.87585		0	1.87585	0.829	0.454	0	0	2.4358	0.91	0.356	0
CEBPD	1.87424		0	1.87424	0.977	0.682	0	0	2.39603	0.969	0.529	0
ID1	1.85802		0	1.85802	0.821	0.159	0	0	2.03961	0.749	0.147	0
ICAM1	1.85487		0	1.85487	0.77	0.288	0	0	2.20288	0.932	0.391	0
BMP2	1.85233		0	1.85233	0.708	0.031	0	0	2.24366	0.792	0.04	0
HHIP	1.84609		0	1.84609	0.581	0.009	0	0	3.54228	0.796	0.007	0
MBIP	1.83874		0	1.83874	0.879	0.271	0	0	1.94455	0.87	0.165	0
KRT8	1.83814		0	1.83814	0.916	0.112	0	0	2.90938	0.977	0.103	0
WIF1	1.83227		0	1.83227	0.699	0.019	0	0	3.07172	0.945	0.022	0
AQP1	1.80016		0	1.80016	0.716	0.065	0	0	2.14387	0.816	0.093	0
LMO3	1.79992		0	1.79992	0.791	0.043	0	0	2.44351	0.853	0.042	0
AGR2	1.77275		0	1.77275	0.738	0.034	0	0	3.39202	0.937	0.06	0
EPS8	1.77108		0	1.77108	0.874	0.176	0	0	2.00075	0.912	0.154	0
ALPL	1.75882		0	1.75882	0.774	0.016	0	0	2.73641	0.92	0.021	0
CCN1	1.75176		0	1.75176	0.742	0.074	0	0	1.79177	0.82	0.097	0
SPTSSA	1.74424		0	1.92762	0.959	0.393	0	0	1.74424	0.917	0.26	0
PEG10	1.74393		0	1.74393	0.567	0.028	0	0	2.3558	0.667	0.031	0
SECISBP2L	1.74228		0	1.92039	0.859	0.444	0	0	1.74228	0.818	0.326	0
ARFGEF3	1.7417		0	1.78804	0.836	0.042	0	0	1.7417	0.852	0.047	0
IER2	1.73194		0	1.73194	0.91	0.738	0	0	1.92038	0.959	0.749	0
EHF	1.72731		0	1.72731	0.831	0.037	0	0	1.99987	0.911	0.061	0
NRGN	1.72652		0	1.79762	0.82	0.102	0	0	1.72652	0.796	0.057	0
AK1	1.71545		0	2.51906	0.911	0.16	0	0	1.71545	0.867	0.108	0
KCNQ1OT1	1.70721		0	1.80527	0.652	0.241	0	2.80796e-238	1.70721	0.723	0.285	8.98323e-234
SLC22A31	1.70295		0	1.70295	0.803	0.016	0	0	2.53815	0.935	0.021	0
MFSD2A	1.69757		0	1.69757	0.787	0.062	0	0	2.41856	0.875	0.072	0
DRAM1	1.67448		0	1.67448	0.904	0.332	0	0	2.07621	0.935	0.292	0
PARM1	1.66937		0	1.66937	0.821	0.018	0	0	1.69891	0.82	0.019	0
DLC1	1.65963		0	1.65963	0.841	0.241	0	0	1.69352	0.863	0.186	0
PTPN13	1.6569		0	2.03101	0.801	0.046	0	0	1.6569	0.752	0.033	0
ZFP36L1	1.65678		0	1.65678	0.954	0.643	0	0	2.16551	0.972	0.615	0
NPC2	1.65638		0	1.65638	0.999	0.816	0	0	3.29483	1	0.601	0
ERRFI1	1.62599		0	1.62599	0.797	0.267	0	0	2.46916	0.924	0.274	0
CHI3L2	1.62396		0	1.62396	0.58	0.046	0	0	2.31009	0.787	0.044	0
ITGB6	1.62156		0	1.62156	0.789	0.026	0	0	1.98964	0.845	0.027	0
ANK3	1.61298		0	1.88568	0.826	0.044	0	0	1.61298	0.801	0.095	0
SYNE1	1.59096		0	1.59096	0.845	0.219	0	0	1.95633	0.88	0.214	0
PARD6B	1.58715		0	1.58715	0.738	0.061	0	0	1.66922	0.789	0.054	0
CADM1	1.58635		0	1.58635	0.774	0.067	0	0	1.97442	0.846	0.068	0
AQP4	1.58587		0	1.58587	0.732	0.039	0	0	2.13712	0.802	0.047	0
MSMO1	1.58546		0	1.58546	0.803	0.28	0	0	2.62111	0.898	0.219	0
ETV1	1.58005		0	1.58005	0.702	0.01	0	0	1.96287	0.771	0.012	0
DSTN	1.57713		0	1.57713	0.991	0.709	0	0	2.24716	0.992	0.586	0
CRNDE	1.57519		0	1.57519	0.858	0.108	0	0	1.9192	0.916	0.075	0
GLS	1.57004		0	1.57004	0.894	0.462	0	0	1.79077	0.92	0.475	0
ATP11A	1.56631		0	1.56631	0.904	0.34	0	0	2.28537	0.95	0.239	0
CXCL1	1.53964		9.65717e-288	1.53964	0.33	0.075	3.08952e-283	2.06563e-202	2.18007	0.573	0.129	6.60835e-198
CACNA2D2	1.53184		0	2.02024	0.784	0.027	0	0	1.53184	0.712	0.024	0
FLRT3	1.52538		0	1.52538	0.634	0.03	0	0	1.63191	0.658	0.033	0
SGPP2	1.52507		0	1.52507	0.63	0.032	0	0	2.10041	0.897	0.037	0
CKB	1.50944		0	1.50944	0.796	0.105	0	0	1.69783	0.816	0.102	0
TOP1	1.49316		0	1.49316	0.954	0.673	0	0	1.82261	0.984	0.6	0
TMEM238	1.49108		0	1.49108	0.833	0.191	0	0	1.61557	0.88	0.155	0
ASPH	1.486		0	1.486	0.928	0.437	0	0	1.60572	0.932	0.303	0
MACROD2	1.47784		0	1.94575	0.839	0.027	0	0	1.47784	0.585	0.013	0
TMC5	1.47752		0	1.47752	0.778	0.055	0	0	2.48004	0.959	0.065	0
TMEM125	1.47319		0	1.47319	0.698	0.036	0	0	1.98953	0.782	0.03	0
MALAT1	1.46553		0	1.46553	1	0.997	0	0	2.16592	0.996	0.997	0
TMPRSS2	1.45653		0	1.45653	0.756	0.028	0	0	1.64895	0.805	0.033	0
TMEM87A	1.45192		0	1.45192	0.9	0.444	0	0	1.48211	0.902	0.328	0
IL1R1	1.45128		0	1.45128	0.761	0.133	0	0	1.66472	0.875	0.178	0
KCNJ15	1.44851		0	1.44851	0.686	0.013	0	0	1.6602	0.657	0.026	0
NNMT	1.44847		0	1.44847	0.527	0.096	0	0	2.47297	0.847	0.125	0
NFKBIA	1.43925		0	1.43925	0.983	0.895	0	0	1.92665	0.987	0.89	0
TTN	1.43173		0	2.47052	0.794	0.036	0	0	1.43173	0.518	0.036	0
MAOA	1.43154		0	1.69102	0.811	0.061	0	0	1.43154	0.748	0.043	0
MYO1B	1.42432		0	1.42432	0.738	0.046	0	0	1.91126	0.881	0.062	0
CAVIN1	1.42357		0	1.42357	0.713	0.093	0	0	1.51304	0.713	0.105	0
AGR3	1.4062		0	1.4062	0.79	0.064	0	0	1.73662	0.748	0.06	0
TRIB1	1.40496		0	1.40496	0.771	0.369	0	0	1.9724	0.837	0.28	0
LIMCH1	1.4007		0	1.82074	0.839	0.077	0	0	1.4007	0.762	0.064	0
TSC22D1	1.40046		0	1.50041	0.911	0.412	0	5.72995e-302	1.40046	0.934	0.349	1.83313e-297
ALOX15B	1.39557		0	1.52107	0.718	0.036	0	0	1.39557	0.617	0.012	0
AASS	1.38271		0	1.49068	0.68	0.074	0	0	1.38271	0.675	0.084	0
MET	1.38133		0	1.46161	0.784	0.036	0	0	1.38133	0.739	0.059	0
EMP2	1.38109		0	1.38109	0.899	0.146	0	0	1.41947	0.851	0.139	0
ZNF385B	1.37798		0	2.0937	0.82	0.018	0	0	1.37798	0.622	0.003	0
FGGY	1.37428		0	1.87325	0.83	0.064	0	0	1.37428	0.697	0.047	0
PDE4D	1.37278		0	1.49269	0.819	0.202	0	0	1.37278	0.81	0.31	0
BTG3	1.37106		0	1.37106	0.892	0.415	0	0	1.57037	0.957	0.465	0
FOLR1	1.36398		0	1.62836	0.851	0.142	0	1.68226926546623e-316	1.36398	0.701	0.105	5.38191583407957e-312
NFIX	1.35434		0	1.37969	0.688	0.085	0	0	1.35434	0.688	0.07	0
NTN4	1.34986		0	1.34986	0.626	0.036	0	0	1.5436	0.657	0.037	0
IRX3	1.34599		0	2.10149	0.713	0.032	0	0	1.34599	0.617	0.024	0
CLDN7	1.34559		0	1.34559	0.846	0.324	0	0	2.19331	0.949	0.146	0
TSTD1	1.34527		0	1.34527	0.903	0.433	0	0	1.47132	0.926	0.378	0
MLPH	1.34524		0	1.34524	0.86	0.297	0	0	1.65638	0.83	0.183	0
CCND1	1.34032		0	1.34032	0.696	0.075	0	0	1.7458	0.774	0.083	0
AKR1C1	1.33994		0	1.33994	0.541	0.122	0	2.15412621586783e-321	2.32892	0.575	0.075	6.89148058980438e-317
CDH1	1.33735		0	1.33735	0.747	0.044	0	0	1.41532	0.776	0.042	0
GKN2	1.33516		0	1.87686	0.759	0.026	0	0	1.33516	0.632	0.012	0
PPA1	1.3321		0	1.3321	0.946	0.534	0	0	1.94792	0.986	0.518	0
ATP1A1	1.332		0	1.332	0.982	0.693	0	0	2.11733	0.99	0.571	0
CSF3R	1.33041		0	1.33041	0.764	0.182	0	0	1.9559	0.845	0.144	0
RBPMS	1.3283		0	1.3283	0.728	0.054	0	0	1.58091	0.815	0.079	0
RASD1	1.32764		0	1.32764	0.564	0.05	0	4.63524e-305	1.53295	0.595	0.08	1.48291e-300
COBLL1	1.32695		0	1.39165	0.71	0.072	0	0	1.32695	0.733	0.084	0
RHOBTB2	1.32546		0	1.32546	0.726	0.11	0	0	1.77765	0.822	0.062	0
SPTBN1	1.32497		0	1.32497	0.876	0.233	0	0	1.49429	0.896	0.239	0
STARD10	1.32469		0	1.41358	0.758	0.099	0	0	1.32469	0.773	0.119	0
SOD2	1.32058		0	1.37731	0.983	0.781	0	5.31383e-249	1.32058	0.995	0.75	1.7e-244
HMGCS1	1.31125		0	1.31125	0.727	0.235	0	0	2.2812	0.841	0.215	0
OSMR	1.30684		0	1.30684	0.687	0.057	0	0	1.60809	0.865	0.095	0
IRX2	1.30455		0	1.30455	0.688	0.039	0	0	1.37956	0.733	0.037	0
SGMS2	1.30304		0	1.30304	0.877	0.497	0	0	1.82847	0.882	0.275	0
PCDH9	1.30038		0	1.30038	0.543	0.021	0	0	1.37616	0.529	0.023	0
SNX30	1.29789		0	1.29789	0.728	0.197	0	0	1.60892	0.746	0.127	0
WSB1	1.29386		0	1.29386	0.983	0.795	0	0	1.77189	0.986	0.707	0
PRDX2	1.27766		0	1.27766	0.831	0.218	0	0	1.34487	0.901	0.429	0
GAREM1	1.27214		0	1.27214	0.641	0.017	0	0	1.67105	0.763	0.021	0
DMBT1	1.26577		0	1.26577	0.276	0.004	0	0	3.64908	0.828	0.014	0
ROS1	1.26511		0	1.26511	0.66	0.006	0	0	1.3909	0.692	0.007	0
PERP	1.26445		0	1.26445	0.8	0.094	0	0	1.4307	0.847	0.12	0
EFNA1	1.25811		0	1.3452	0.744	0.069	0	0	1.25811	0.706	0.072	0
RASGRF1	1.25525		0	1.25525	0.544	0.007	0	0	2.01568	0.643	0.007	0
YAP1	1.253		0	1.34889	0.739	0.051	0	0	1.253	0.727	0.051	0
TC2N	1.25025		0	1.25025	0.732	0.082	0	0	1.56104	0.852	0.134	0
BEX3	1.24762		0	1.46976	0.761	0.083	0	0	1.24762	0.716	0.076	0
MPZL2	1.24598		0	1.24598	0.765	0.183	0	0	1.83021	0.877	0.102	0
C2	1.23976		0	1.30837	0.865	0.285	0	1.63223e-284	1.23976	0.83	0.216	5.22182e-280
MAST4	1.23929		0	1.23929	0.753	0.142	0	0	1.32364	0.792	0.147	0
SLC25A4	1.2329		0	1.2329	0.693	0.078	0	0	1.55545	0.784	0.112	0
MECOM	1.22988		0	1.23429	0.61	0.038	0	0	1.22988	0.615	0.047	0
OCLN	1.22841		0	1.22841	0.72	0.071	0	0	1.32899	0.751	0.051	0
LAPTM4B	1.22772		0	1.25931	0.701	0.05	0	0	1.22772	0.743	0.082	0
ID4	1.22681		0	1.22681	0.587	0.038	0	0	1.28048	0.612	0.037	0
VEPH1	1.22115		0	1.54646	0.648	0.024	0	0	1.22115	0.538	0.009	0
PLA2G1B	1.21815		0	2.3611	0.841	0.022	0	0	1.21815	0.515	0.004	0
HHIP-AS1	1.21644		0	1.21644	0.564	0.007	0	0	1.77295	0.654	0.008	0
TSPAN13	1.2164		0	1.2164	0.724	0.06	0	0	1.5998	0.835	0.07	0
NEAT1	1.21397		2.12055e-293	1.21397	0.998	0.977	6.78408e-289	0	2.29201	0.99	0.977	0
CSF3	1.21372		0	1.7161	0.433	0.034	0	2.95901e-126	1.21372	0.34	0.052	9.46648e-122
SCD	1.20858		0	1.20858	0.923	0.488	0	0	1.71616	0.929	0.262	0
SLC7A2	1.20798		0	1.20798	0.606	0.03	0	0	1.7496	0.688	0.017	0
TMEM97	1.20531		0	1.20531	0.667	0.085	0	0	1.69081	0.729	0.049	0
SLC38A1	1.19957		0	1.19957	0.708	0.159	0	0	1.6458	0.886	0.309	0
RND1	1.19785		0	2.00901	0.573	0.045	0	2.85323e-176	1.19785	0.38	0.064	9.12806e-172
IFT57	1.1965		0	1.1965	0.832	0.285	0	7.14122484498938e-320	1.31201	0.871	0.268	2.284620652409e-315
SPAG9	1.19571		0	1.19571	0.902	0.557	0	0	1.57328	0.935	0.499	0
SCNN1A	1.19454		0	1.19454	0.697	0.056	0	0	1.65658	0.83	0.043	0
DMKN	1.19168		0	1.19168	0.717	0.056	0	0	1.62156	0.846	0.06	0
FOSB	1.18919		0	1.18919	0.852	0.659	0	3.6518e-162	1.40036	0.861	0.505	1.16828e-157
CXCL8	1.18605		1.28321e-109	1.18605	0.621	0.44	4.10526e-105	5.91943e-202	1.75107	0.862	0.448	1.89374e-197
MGLL	1.1849		0	1.1849	0.755	0.225	0	0	1.3704	0.838	0.221	0
SLC25A36	1.18223		0	1.18223	0.867	0.45	0	0	1.47715	0.873	0.35	0
RGS16	1.17888		0	1.99014	0.675	0.065	0	7.51173e-258	1.17888	0.578	0.084	2.40315e-253
TEAD1	1.17838		0	1.17838	0.606	0.069	0	0	1.33013	0.694	0.061	0
EZR	1.16446		0	1.16446	0.945	0.672	0	0	1.46429	0.975	0.673	0
PRSS8	1.1586		0	1.1586	0.616	0.024	0	0	1.67622	0.788	0.026	0
LAMB3	1.15843		0	1.15843	0.644	0.047	0	0	1.77622	0.776	0.057	0
LCN2	1.15683		0	1.15683	0.289	0.03	0	4.32919e-266	1.23834	0.464	0.035	1.38499e-261
EPHA2	1.15002		0	1.15002	0.519	0.047	0	0	1.38891	0.633	0.054	0
SPINT2	1.14677		0	1.14677	0.943	0.53	0	0	1.96999	0.979	0.351	0
CLDN18	1.14627		0	2.9498	0.917	0.057	0	0	1.14627	0.536	0.014	0
NIBAN2	1.1415		0	1.1415	0.748	0.18	0	0	1.74053	0.883	0.171	0
ELAPOR2	1.13598		0	1.43752	0.683	0.024	0	0	1.13598	0.584	0.019	0
DUOX1	1.13541		0	1.68474	0.803	0.037	0	0	1.13541	0.622	0.022	0
CPM	1.13439		0	1.13439	0.91	0.511	0	2.12018390599854e-318	1.37771	0.895	0.283	6.78289235207053e-314
DESI2	1.13185		0	1.13185	0.789	0.316	0	0	1.26051	0.796	0.252	0
CCN2	1.12932		0	1.12932	0.414	0.061	0	0	1.77623	0.6	0.067	8.18581e-305
SNX25	1.1273		0	1.24267	0.665	0.048	0	0	1.1273	0.639	0.055	0
TMEM41B	1.1263		0	1.27325	0.824	0.269	0	0	1.1263	0.752	0.225	0
PHLDA2	1.1262		0	1.1262	0.652	0.244	0	0	2.13603	0.88	0.261	0
MYO6	1.12436		0	1.12436	0.848	0.368	0	0	1.58993	0.896	0.238	0
RAI14	1.1181		0	1.1181	0.629	0.039	0	0	1.2899	0.723	0.07	0
SLCO4C1	1.11352		0	1.11352	0.586	0.04	0	0	1.24857	0.574	0.018	0
LURAP1L	1.10888		0	1.10888	0.564	0.02	0	0	1.15663	0.581	0.022	0
C1orf21	1.1084		0	1.1084	0.672	0.095	0	0	1.22791	0.726	0.118	0
SQLE	1.10487		0	1.10487	0.651	0.157	0	0	1.76506	0.846	0.168	0
IL6ST	1.10295		0	1.10295	0.875	0.469	0	0	1.38145	0.932	0.42	0
AHCYL2	1.10136		0	1.10136	0.615	0.075	0	0	1.25213	0.614	0.053	0
CNN3	1.0991		0	1.0991	0.733	0.091	0	0	1.32112	0.85	0.131	0
TSPAN3	1.09469		0	1.09469	0.918	0.489	0	0	1.70482	0.971	0.352	0
RASEF	1.09296		0	1.09296	0.577	0.023	0	0	1.61238	0.756	0.026	0
NEBL	1.07968		0	1.07968	0.644	0.039	0	0	1.17664	0.637	0.03	0
PRDX5	1.07963		0	1.07963	0.98	0.72	0	0	1.55036	0.98	0.59	0
RPS6KA2	1.07911		0	1.1466	0.726	0.171	0	0	1.07911	0.655	0.109	0
GJA1	1.07646		0	1.07646	0.549	0.06	0	0	1.2881	0.683	0.085	0
RAB25	1.07413		0	1.07413	0.66	0.031	0	0	1.44255	0.773	0.033	0
CREB3L1	1.07325		0	1.07325	0.577	0.009	0	0	1.55667	0.699	0.018	0
MACF1	1.07273		0	1.07273	0.87	0.543	0	0	1.53742	0.936	0.521	0
NEDD9	1.0695		0	1.0695	0.718	0.292	0	0	1.88202	0.897	0.306	0
TMEM245	1.06794		0	1.28022	0.8	0.277	0	0	1.06794	0.688	0.169	0
SDC1	1.06483		0	1.06483	0.576	0.024	0	0	1.75945	0.783	0.041	0
ITPR3	1.05925		0	1.05925	0.637	0.046	0	0	1.51042	0.805	0.063	0
P3H2	1.05807		0	1.05807	0.559	0.014	0	0	1.16079	0.604	0.01	0
DDAH1	1.05657		0	1.05657	0.615	0.031	0	0	1.08811	0.639	0.03	0
CEACAM6	1.05459		0	1.31309	0.505	0.053	0	2.31181e-109	1.05459	0.299	0.047	7.39594e-105
ATP2B4	1.0537		0	1.0537	0.66	0.151	0	0	1.46178	0.817	0.205	0
EVA1A	1.05283		0	1.05283	0.605	0.021	0	0	1.61928	0.822	0.025	0
ERG28	1.051		0	1.051	0.655	0.142	0	0	1.50004	0.742	0.131	0
DBI	1.04894		0	1.04894	0.983	0.81	0	0	2.27709	0.99	0.702	0
IFITM3	1.04882		0	1.04882	0.937	0.428	0	0	2.39443	0.996	0.538	0
CXADR	1.04421		0	1.04421	0.656	0.07	0	0	1.23655	0.734	0.063	0
WWC3	1.04336		0	1.04336	0.677	0.172	0	0	1.8396	0.843	0.147	0
FAM184A	1.03634		0	1.27311	0.618	0.03	0	0	1.03634	0.569	0.032	0
CTTN	1.03586		0	1.03586	0.654	0.06	0	0	1.45779	0.823	0.082	0
AP003498.2	1.02778		0	1.09606	0.571	0.017	0	0	1.02778	0.586	0.022	0
PLS3	1.02477		0	1.02477	0.643	0.069	0	0	1.38321	0.764	0.083	0
ETV5	1.02437		0	1.02437	0.545	0.042	0	0	1.0382	0.625	0.042	0
ERBB3	1.02123		0	1.04575	0.589	0.033	0	0	1.02123	0.591	0.035	0
SHROOM3	1.01965		0	1.01965	0.617	0.045	0	0	1.17592	0.698	0.052	0
DGKD	1.01033		0	1.01033	0.613	0.134	0	0	1.38543	0.751	0.163	0
DCBLD2	1.01028		0	1.01028	0.581	0.046	0	0	1.37911	0.727	0.037	0
CEP70	1.00809		0	1.00809	0.582	0.052	0	0	1.27313	0.663	0.058	0
CD59	1.00799		0	1.00799	0.929	0.566	0	0	1.40725	0.967	0.428	0
PON2	1.00366		0	1.00366	0.66	0.176	0	0	1.89034	0.896	0.198	0
FILIP1	1.00124		0	1.00124	0.54	0.049	0	0	1.55583	0.608	0.04	0
TPM1	0.999875		0	0.999875	0.695	0.22	0	0	1.86423	0.883	0.188	0
DSG2	0.99838		0	0.99838	0.589	0.027	0	0	1.08317	0.632	0.028	0
NCKAP1	0.997723		0	0.997723	0.634	0.074	0	0	1.36098	0.792	0.098	0
PRKCI	0.996548		0	0.996548	0.671	0.156	0	0	1.22799	0.751	0.129	0
EGFR	0.992975		0	0.992975	0.586	0.037	0	0	1.1095	0.644	0.039	0
CMTM8	0.99038		0	0.99038	0.619	0.052	0	0	1.38846	0.739	0.087	0
PRKAR1A	0.987785		0	0.987785	0.941	0.641	0	4.94065645841247e-324	1.28703	0.915	0.486	1.58061481417532e-319
GDF15	0.987498		0	0.987498	0.517	0.125	0	0	2.5708	0.835	0.12	0
ATP1B1	0.985302		0	0.985302	0.965	0.562	0	0	2.31211	0.994	0.418	0
F11R	0.98443		0	0.98443	0.821	0.415	0	0	1.47731	0.909	0.304	0
SOD3	0.98318		0	1.50606	0.725	0.034	0	7.95322954016667e-316	0.98318	0.491	0.029	2.54439719449012e-311
ARHGEF12	0.977078		0	0.977078	0.676	0.161	0	0	1.18291	0.769	0.163	0
LRP6	0.972747		0	0.972747	0.563	0.033	0	0	1.06123	0.622	0.044	0
TNFRSF12A	0.971879		0	0.971879	0.568	0.17	0	0	1.66234	0.825	0.174	0
ZDHHC21	0.969378		0	0.969378	0.635	0.182	0	0	1.16515	0.723	0.14	0
CAPN8	0.968568		0	0.968568	0.549	0.015	0	0	1.40754	0.713	0.015	0
SNHG7	0.968269		0	0.968269	0.904	0.568	0	1.14738e-273	1.03006	0.876	0.462	3.67071e-269
ADIRF	0.967142		0	1.24205	0.814	0.148	0	1.53001e-303	0.967142	0.727	0.145	4.89481e-299
SMIM22	0.965835		0	0.965835	0.617	0.038	0	0	1.32049	0.711	0.042	0
BNIP3	0.964187		0	1.08832	0.691	0.107	0	6.23364948074137e-313	0.964187	0.642	0.116	0
EPHX1	0.962743		0	1.29573	0.768	0.252	0	4.24899e-220	0.962743	0.633	0.167	1.35934e-215
TMEM54	0.962432		0	0.962432	0.556	0.027	0	0	1.06066	0.629	0.044	0
RAB27A	0.961043		0	0.961043	0.736	0.266	0	0	1.42712	0.827	0.272	0
BCAM	0.960403		0	1.05109	0.601	0.046	0	1.8368710833249e-314	0.960403	0.608	0.065	5.87651796977301e-310
NECAB1	0.960076		0	0.960076	0.501	0.007	0	0	1.00151	0.524	0.004	0
CDKL2	0.957023		0	0.957023	0.52	0.016	0	0	1.11582	0.594	0.016	0
RYBP	0.956736		0	1.10294	0.772	0.415	0	5.45956e-229	0.956736	0.778	0.396	1.74662e-224
AC007405.3	0.955587		0	1.03319	0.591	0.027	0	0	0.955587	0.515	0.018	0
TMEM163	0.950993		0	0.950993	0.576	0.029	0	0	1.10846	0.628	0.022	0
PTPRF	0.948777		0	0.948777	0.59	0.046	0	0	1.55383	0.793	0.051	0
BEX2	0.948027		0	1.00162	0.59	0.049	0	0	0.948027	0.583	0.071	0
EBPL	0.947802		0	0.947802	0.656	0.177	0	0	1.3111	0.769	0.142	0
MICAL2	0.94745		0	0.94745	0.569	0.081	0	0	1.58189	0.802	0.081	0
FAM177A1	0.945412		0	1.10872	0.913	0.568	0	1.99984e-214	0.945412	0.873	0.507	6.39789e-210
C1orf116	0.935186		0	1.28048	0.642	0.034	0	0	0.935186	0.545	0.02	0
PAWR	0.933838		0	0.933838	0.55	0.064	0	0	1.21433	0.733	0.083	0
LGMN	0.930842		0	0.930842	0.803	0.281	0	0	1.91812	0.921	0.166	0
GADD45B	0.928873		0	1.78782	0.864	0.715	0	4.72965e-68	0.928873	0.841	0.637	1.51311e-63
NFIA	0.92869		0	0.92869	0.765	0.317	0	4.78215e-246	1.17435	0.786	0.245	1.5299e-241
ADI1	0.927282		0	0.995054	0.745	0.37	0	1.50905e-217	0.927282	0.706	0.285	4.82774e-213
IRX5	0.927207		0	0.928628	0.459	0.022	0	0	0.927207	0.503	0.019	0
HSD17B6	0.92644		0	1.723	0.743	0.029	0	0	0.92644	0.426	0.011	0
BCL9L	0.925374		0	0.925374	0.537	0.109	0	0	1.32206	0.722	0.136	0
DCXR	0.9248		0	1.4319	0.868	0.427	0	1.04083e-212	0.9248	0.761	0.328	3.32982e-208
MPP7	0.922685		0	0.922685	0.582	0.081	0	0	1.07799	0.658	0.072	0
STXBP1	0.921558		0	0.921558	0.549	0.037	0	0	1.20546	0.645	0.056	0
TXNRD1	0.91864		5.73116149175846e-322	0.91864	0.703	0.507	1.83351318444337e-317	0	2.20846	0.909	0.406	0
PIGA	0.916434		0	1.17469	0.606	0.114	0	3.21522e-279	0.916434	0.581	0.12	1.02861e-274
LSR	0.914341		0	0.914341	0.57	0.04	0	0	1.28428	0.744	0.064	0
DPP4	0.914103		0	1.0788	0.585	0.019	0	0	0.914103	0.518	0.038	0
AMD1	0.909202		0	0.909202	0.897	0.574	0	0	1.37391	0.939	0.516	0
LGALSL	0.909192		0	0.909192	0.483	0.086	0	4.32024e-281	0.995268	0.525	0.054	1.38213e-276
DUOXA1	0.907775		0	1.44361	0.709	0.022	0	0	0.907775	0.49	0.015	0
ICAM4	0.905593		0	0.905593	0.437	0.07	0	1.97226e-205	1.00291	0.407	0.08	6.30965e-201
NFIC	0.904138		0	0.904138	0.863	0.517	0	0	1.30549	0.888	0.354	0
GADD45G	0.903223		0	1.25076	0.563	0.192	0	6.52986e-114	0.903223	0.477	0.182	2.08903e-109
SOCS2	0.902592		0	0.923969	0.478	0.152	0	2.80616e-128	0.902592	0.479	0.164	8.97747e-124
ODC1	0.901101		0	0.901101	0.707	0.38	0	0	1.71744	0.891	0.335	0
PATJ	0.89793		0	0.89793	0.58	0.047	0	0	0.942643	0.585	0.063	0
WWC1	0.895765		0	0.895765	0.536	0.027	0	0	1.21522	0.67	0.03	0
DOCK9	0.893948		0	0.893948	0.576	0.056	0	0	1.06224	0.677	0.084	0
FHDC1	0.892812		0	0.892812	0.496	0.015	0	0	1.14414	0.586	0.01	0
IDI1	0.890978		0	0.890978	0.834	0.523	0	0	1.28098	0.845	0.503	0
PPP1R9A	0.887442		0	0.887442	0.511	0.023	0	0	0.981168	0.561	0.022	0
IL6R	0.887429		0	0.887429	0.633	0.163	0	8.33651786197311e-319	1.16144	0.667	0.158	2.66701879440244e-314
TPD52	0.885263		0	0.885263	0.611	0.107	0	0	1.0597	0.699	0.123	0
GALNT3	0.883838		0	0.883838	0.565	0.068	0	0	1.23135	0.716	0.101	0
MSLN	0.879775		0	0.879775	0.378	0.022	0	0	1.79614	0.723	0.032	0
LRATD2	0.879183		0	0.879183	0.517	0.051	0	0	1.2281	0.673	0.071	0
NUP58	0.878178		0	0.878178	0.741	0.422	0	0	1.22382	0.771	0.33	0
EPDR1	0.877136		0	0.877136	0.53	0.075	0	0	0.989253	0.55	0.031	0
H1-0	0.87641		0	0.87641	0.612	0.188	0	4.13943e-276	0.997657	0.598	0.109	1.32429e-271
ATP8A1	0.875487		0	0.934181	0.572	0.084	0	0	0.875487	0.56	0.092	0
CCND2	0.873845		0	1.03096	0.659	0.144	0	8.46176e-165	0.873845	0.58	0.236	2.70709e-160
CDK2AP2	0.873099		0	0.873099	0.703	0.312	0	0	1.25442	0.784	0.317	0
POLR2L	0.871637		0	0.871637	0.96	0.775	0	0	1.57352	0.99	0.7	0
PDZK1IP1	0.870981		0	0.96422	0.541	0.018	0	0	0.870981	0.482	0.017	0
ADRB2	0.869928		0	0.869928	0.556	0.236	0	1.15487e-234	1.04436	0.662	0.221	3.69467e-230
TUBB4B	0.868177		0	0.868177	0.928	0.706	0	7.76132e-261	1.18902	0.961	0.68	2.483e-256
MAGI3	0.865858		0	0.938109	0.54	0.055	0	3.8721e-282	0.865858	0.54	0.054	1.23876e-277
RUFY3	0.865774		0	0.865774	0.726	0.343	0	0	1.44406	0.797	0.225	0
SELENOM	0.863608		0	0.863608	0.805	0.414	0	1.91696e-220	1.09467	0.852	0.365	6.13273e-216
SUSD2	0.8609		0	1.81016	0.821	0.035	0	2.47032822920623e-323	0.8609	0.452	0.018	7.90307407087658e-319
FOXA2	0.858084		0	0.858084	0.48	0.022	0	0	0.934915	0.531	0.017	0
FNIP2	0.857654		0	0.857654	0.795	0.413	0	2.97536e-212	1.13221	0.805	0.308	9.51876e-208
AKAP13	0.855134		0	0.855134	0.969	0.838	0	3.74968e-242	1.18969	0.977	0.786	1.1996e-237
MAP3K13	0.853569		0	0.853569	0.756	0.355	0	1.15601e-281	1.07289	0.789	0.287	3.6983e-277
C5orf38	0.851458		0	0.912544	0.529	0.019	0	0	0.851458	0.511	0.018	0
TJP1	0.850577		0	0.850577	0.582	0.089	0	7.06383e-289	1.0291	0.658	0.106	2.25986e-284
SNHG16	0.84997		0	0.84997	0.893	0.577	0	0	1.90242	0.955	0.431	0
FDPS	0.845887		0	0.845887	0.725	0.392	0	0	1.8774	0.863	0.334	0
OCIAD2	0.845552		0	0.845552	0.613	0.126	0	3.42194e-277	1.01795	0.711	0.2	1.09475e-272
ADGRF1	0.844423		0	0.844423	0.351	0.013	0	0	1.39908	0.605	0.013	0
LNX2	0.843601		0	0.843601	0.539	0.063	0	0	0.892367	0.56	0.054	0
SPRY4	0.842628		0	0.842628	0.45	0.016	0	0	1.05646	0.526	0.031	0
HAGLR	0.842503		0	0.842503	0.498	0.006	0	0	0.992806	0.528	0.007	0
PTPRK	0.84229		0	0.872582	0.557	0.036	0	1.13393315810338e-314	0.84229	0.568	0.053	3.62767895940435e-310
ZDHHC9	0.841306		0	0.841306	0.583	0.179	0	0	1.42257	0.772	0.131	0
PFKFB2	0.841281		0	0.841281	0.528	0.06	0	0	0.98421	0.573	0.041	0
CFL2	0.841252		0	0.841252	0.531	0.106	0	0	0.987773	0.619	0.123	0
TMEM41A	0.840924		0	0.840924	0.587	0.164	0	0	1.28791	0.719	0.126	0
PXMP4	0.840816		0	0.840816	0.488	0.084	0	0	1.0523	0.499	0.056	0
NBEAL1	0.835713		0	0.835713	0.692	0.308	0	0	1.02677	0.718	0.235	0
ZBTB20	0.835083		0	0.835083	0.663	0.273	0	7.08449e-192	0.866066	0.644	0.235	2.26647e-187
CRB3	0.834314		0	0.834314	0.516	0.02	0	0	1.33865	0.759	0.025	0
UNC13B	0.831723		0	0.901085	0.546	0.097	0	0	0.831723	0.535	0.054	0
NHSL1	0.831629		0	0.831629	0.501	0.06	0	0	0.886019	0.48	0.047	0
CEBPA	0.829823		0	0.829823	0.68	0.405	4.50814e-305	1.07399e-183	0.991294	0.633	0.207	3.43591e-179
NFKBIZ	0.826799		4.26722e-231	0.826799	0.89	0.677	1.36517e-226	5.82844e-281	1.63655	0.935	0.581	1.86463e-276
ST3GAL5	0.826514		0	0.826514	0.603	0.214	0	1.08191e-247	0.870415	0.609	0.191	3.46123e-243
CFTR	0.825768		0	0.825768	0.437	0.004	0	0	1.53018	0.607	0.014	0
GPRC5C	0.82561		0	0.82561	0.486	0.023	0	0	1.09452	0.645	0.027	0
ACSL4	0.825366		0	0.825366	0.759	0.491	0	0	2.17574	0.905	0.36	0
PPP2CB	0.823558		0	0.823558	0.775	0.394	0	0	1.13741	0.828	0.293	0
TOR1AIP2	0.822318		0	0.822318	0.771	0.415	0	0	1.37827	0.88	0.331	0
CYP1B1	0.821876		0	0.821876	0.601	0.179	0	1.44897e-252	1.83581	0.699	0.154	4.63555e-248
CAPN2	0.821377		0	0.821377	0.842	0.483	0	0	1.2001	0.88	0.425	0
FAM20A	0.820603		0	0.820603	0.465	0.035	0	0	1.41152	0.727	0.078	0
HYI	0.813328		0	0.813328	0.589	0.159	0	0	1.021	0.644	0.122	0
TMEM63B	0.811923		0	0.811923	0.575	0.108	0	0	1.36696	0.726	0.092	0
DANCR	0.80636		0	0.80636	0.614	0.183	0	0	1.36979	0.84	0.256	0
SLC22A3	0.805864		0	0.805864	0.491	0.006	0	0	0.913208	0.529	0.01	0
NPNT	0.805251		0	1.26282	0.697	0.036	0	1.22117e-304	0.805251	0.471	0.027	3.90676e-300
MYO5C	0.803195		0	0.803195	0.502	0.038	0	0	0.989907	0.595	0.035	0
ITPKC	0.802526		0	0.802526	0.439	0.118	0	0	1.19101	0.564	0.084	0

## Sheet: C3-CD4+ T cells
			Donor 1					Donor2
Row.names	min_log2FC		p_val.x	avg_log2FC.x	pct.1.x	pct.2.x	p_val_adj.x	p_val.y	avg_log2FC.y	pct.1.y	pct.2.y	p_val_adj.y
CD69	1.44449		3.8702e-69	2.41704	0.97	0.21	1.23815e-64	8.11115e-123	1.44449	0.929	0.431	2.59492e-118
CXCR4	1.30331		4.87768e-40	1.30331	0.99	0.548	1.56047e-35	4.87499e-159	1.51763	0.982	0.606	1.55961e-154
ZFP36L2	1.19871		4.88736e-32	1.19871	0.99	0.793	1.56356e-27	1.36475e-118	1.24544	0.992	0.845	4.3661e-114
CRYBG1	1.16337		5.78312e-32	1.22894	0.828	0.425	1.85013e-27	1.02742e-85	1.16337	0.813	0.49	3.28691e-81
CCL5	1.04618		6.37417e-61	1.71579	0.818	0.104	2.03923e-56	5.99847e-134	1.04618	0.894	0.311	1.91903e-129
DDIT4	0.94701		8.97452e-29	1.2597	0.869	0.438	2.87113e-24	3.51766e-65	0.94701	0.909	0.643	1.12537e-60
IL7R	0.946118		1.95339e-58	2.33215	0.909	0.34	6.24928e-54	1.11873e-49	0.946118	0.801	0.435	3.57904e-45
PRDM1	0.896525		6.10012e-48	1.63921	0.818	0.229	1.95155e-43	3.35661e-65	0.896525	0.79	0.392	1.07385e-60
RGS1	0.812992		2.90329e-12	0.812992	0.646	0.283	9.28819e-08	5.23922e-91	1.41895	0.793	0.356	1.67613e-86

## Sheet: CD8+ T cells
			Donor 1					Donor2
Row.names	min_log2FC		p_val.x	avg_log2FC.x	pct.1.x	pct.2.x	p_val_adj.x	p_val.y	avg_log2FC.y	pct.1.y	pct.2.y	p_val_adj.y
CCL5	2.13975		1.77681e-254	2.71481	0.924	0.092	5.68436e-250	0	2.13975	0.925	0.228	0
GZMB	1.45937		2.28413e-154	1.62752	0.765	0.1	7.3074e-150	0	1.45937	0.797	0.209	0
NKG7	1.2856		6.72179e-140	1.70835	0.855	0.175	2.15044e-135	0	1.2856	0.905	0.256	0
CD3D	1.22616		3.93808e-220	1.48631	0.772	0.063	1.25987e-215	0	1.22616	0.807	0.154	0
GZMH	1.21191		5.96748e-115	1.21191	0.502	0.042	1.90912e-110	0	1.27825	0.698	0.105	0
IFNG	1.17056		5.22074e-89	1.57074	0.426	0.038	1.67022e-84	1.09986e-244	1.17056	0.386	0.092	3.51869e-240
CCL4	1.09726		7.62312e-131	2.25876	0.872	0.246	2.43879e-126	1.33537e-301	1.09726	0.819	0.418	4.2721e-297
CD8A	1.07877		5.81009e-181	1.20055	0.602	0.033	1.85876e-176	0	1.07877	0.514	0.058	0
IL32	1.0392		1.17835e-150	1.56651	0.841	0.159	3.76979e-146	0	1.0392	0.841	0.328	0
RUNX3	1.02828		4.67345e-131	1.29182	0.82	0.223	1.49513e-126	0	1.02828	0.827	0.343	0
PIK3R1	1.00228		7.60389e-179	1.58939	0.92	0.505	2.43264e-174	0	1.00228	0.857	0.537	0
CXCR4	0.973331		2.53958e-72	0.973331	0.965	0.543	8.12463e-68	0	1.17943	0.97	0.557	0
KLRD1	0.950304		5.91797e-88	1.14022	0.578	0.098	1.89328e-83	0	0.950304	0.668	0.169	0
TRBC2	0.944565		9.14471e-177	1.42278	0.702	0.065	2.92558e-172	0	0.944565	0.607	0.159	0
CD3G	0.90251		1.04101e-187	1.28031	0.678	0.045	3.3304e-183	0	0.90251	0.605	0.099	0
SYTL3	0.898073		1.70313e-126	1.31178	0.848	0.213	5.44865e-122	0	0.898073	0.838	0.381	0
XCL2	0.880256		4.58645e-56	0.90681	0.298	0.028	1.4673e-51	5.48623e-240	0.880256	0.322	0.059	1.75515e-235
CD69	0.871863		3.98861e-152	2.0796	0.893	0.201	1.27604e-147	2.07507571253324e-322	0.871863	0.812	0.384	6.63858221953633e-318
GZMA	0.837803		1.81814e-114	1.14068	0.609	0.076	5.81659e-110	0	0.837803	0.583	0.148	0
TRBC1	0.824486		5.32095e-81	0.970762	0.481	0.062	1.70228e-76	1.66062e-263	0.824486	0.494	0.149	5.31265e-259
KLRK1	0.813181		1.27349e-90	0.813181	0.488	0.055	4.07414e-86	0	0.846485	0.541	0.104	0
CD2	0.804252		6.82171e-127	0.993956	0.585	0.053	2.1824e-122	0	0.804252	0.642	0.162	0

## Sheet: NK cells
			Donor 1					Donor2
Row.names	min_log2FC		p_val.x	avg_log2FC.x	pct.1.x	pct.2.x	p_val_adj.x	p_val.y	avg_log2FC.y	pct.1.y	pct.2.y	p_val_adj.y
GNLY	3.58964		0	3.58964	0.705	0.037	0	0	3.6709	0.998	0.196	0
NKG7	2.26785		0	3.7591	0.996	0.128	0	0	2.26785	0.991	0.269	0
CCL4	2.20748		0	3.71917	0.969	0.205	0	0	2.20748	0.93	0.419	0
GZMB	2.11197		0	3.25848	0.995	0.046	0	0	2.11197	0.982	0.207	0
PRF1	2.02451		0	2.31166	0.946	0.035	0	0	2.02451	0.942	0.14	0
KLRD1	1.9527		0	2.68184	0.986	0.041	0	0	1.9527	0.97	0.15	0
CCL3	1.90095		0	2.95211	0.891	0.187	0	0	1.90095	0.772	0.252	0
CD247	1.74184		0	2.17666	0.954	0.04	0	0	1.74184	0.872	0.138	0
CST7	1.64594		0	2.41661	0.983	0.069	0	0	1.64594	0.941	0.258	0
KLRB1	1.56514		0	1.78921	0.815	0.03	0	0	1.56514	0.847	0.128	0
GZMA	1.47416		0	2.1495	0.862	0.028	0	0	1.47416	0.735	0.145	0
CCL4L2	1.46946		6.14894e-300	2.17967	0.489	0.099	1.96717e-295	3.15719e-148	1.46946	0.327	0.11	1.01005e-143
CCL5	1.35164		0	2.57849	0.774	0.058	0	0	1.35164	0.812	0.267	0
PTGDS	1.31654		2.03488e-176	1.44661	0.287	0.025	6.51e-172	3.35697e-284	1.31654	0.313	0.032	1.07396e-279
FGFBP2	1.31178		0	2.22144	0.839	0.01	0	0	1.31178	0.585	0.053	0
CD7	1.22971		0	1.7859	0.902	0.067	0	0	1.22971	0.817	0.207	0
KLRF1	1.2035		0	1.76818	0.863	0.012	0	0	1.2035	0.601	0.035	0
XCL2	1.16415		9.84214e-263	1.28826	0.316	0.012	3.1487e-258	1.30013e-188	1.16415	0.324	0.068	4.15937e-184
SYTL3	1.14512		0	1.6542	0.882	0.176	0	0	1.14512	0.887	0.391	0
CTSW	1.11286		0	1.4717	0.809	0.204	0	0	1.11286	0.754	0.228	0
IL2RB	1.06466		0	1.09103	0.629	0.024	0	0	1.06466	0.588	0.098	0
SPON2	0.960988		0	1.88499	0.823	0.031	0	0	0.960988	0.529	0.06	0
PIK3R1	0.898239		6.57918e-193	0.982113	0.799	0.492	2.10481e-188	5.55524e-260	0.898239	0.873	0.547	1.77723e-255
PYHIN1	0.89778		0	1.30542	0.717	0.025	0	0	0.89778	0.58	0.092	0
IFNG	0.891168		1.36138e-297	1.36667	0.39	0.02	4.35532e-293	9.51866e-144	0.891168	0.36	0.106	3.04521e-139
GZMM	0.861152		0	1.4323	0.758	0.033	0	0	0.861152	0.614	0.155	0
HSH2D	0.858384		0	0.972751	0.572	0.026	0	0	0.858384	0.511	0.074	0
RUNX3	0.822793		0	1.37482	0.855	0.188	0	0	0.822793	0.835	0.359	0
KLRC1	0.822787		3.45017e-272	0.822787	0.334	0.013	1.10378e-267	0	1.19143	0.567	0.035	0
SH2D2A	0.800653		0	0.954742	0.574	0.024	0	0	0.800653	0.594	0.13	0

## Sheet: cMos
			Donor 1					Donor2
Row.names	min_log2FC		p_val.x	avg_log2FC.x	pct.1.x	pct.2.x	p_val_adj.x	p_val.y	avg_log2FC.y	pct.1.y	pct.2.y	p_val_adj.y
S100A8	4.58878		0	5.11356	0.973	0.365	0	0	4.58878	0.986	0.387	0
S100A9	3.92909		0	3.92909	0.978	0.654	0	0	4.00962	0.994	0.528	0
S100A12	3.30579		0	3.71705	0.937	0.023	0	0	3.30579	0.907	0.036	0
G0S2	2.94661		0	3.32236	0.876	0.17	0	0	2.94661	0.819	0.183	0
VCAN	2.68649		0	2.68649	0.997	0.392	0	0	3.73818	0.981	0.159	0
FCN1	2.56956		0	2.69917	0.89	0.066	0	0	2.56956	0.88	0.066	0
EREG	2.33677		0	2.91989	0.95	0.346	0	0	2.33677	0.781	0.184	0
THBS1	2.03334		1.80981e-227	2.03334	0.92	0.633	5.78996e-223	0	3.08194	0.833	0.345	0
CD300E	1.92485		0	1.92485	0.792	0.061	0	0	2.19972	0.877	0.096	0
PPIF	1.88409		0	1.88409	0.871	0.328	0	0	2.36155	0.925	0.304	0
SERPINB2	1.7888		3.8842e-308	1.7888	0.462	0.014	1.24263e-303	0	2.97207	0.672	0.029	0
NAMPT	1.73172		0	2.06988	1	0.818	0	0	1.73172	0.995	0.703	0
IL1B	1.69319		6.24525e-180	1.69319	0.885	0.432	1.99798e-175	0	2.48617	0.938	0.343	0
NLRP3	1.69234		2.89206e-283	1.69234	0.799	0.168	9.25227e-279	0	1.70073	0.828	0.153	0
CXCL8	1.5898		1.98139e-149	1.5898	0.857	0.46	6.33887e-145	0	1.5923	0.938	0.427	0
PTGS2	1.57833		4.39428e-264	1.90316	0.802	0.255	1.40582e-259	0	1.57833	0.774	0.203	0
PLAUR	1.5725		1.00418e-260	1.5725	0.991	0.595	3.21257e-256	0	1.73834	0.984	0.439	0
TIMP1	1.56528		1.64597e-285	1.68887	0.956	0.482	5.26579e-281	0	1.56528	0.987	0.572	0
MXD1	1.4593		0	1.49448	0.89	0.338	1.80614e-304	0	1.4593	0.873	0.312	0
SLC2A3	1.36768		5.40582e-301	1.678	0.936	0.511	1.72943e-296	0	1.36768	0.902	0.547	0
SRGN	1.32138		3.90323e-283	1.35755	1	0.765	1.24872e-278	0	1.32138	0.999	0.871	0
SAMSN1	1.24458		5.09388e-154	1.24458	0.907	0.462	1.62963e-149	0	1.27142	0.944	0.543	0
LUCAT1	1.2314		2.50272e-206	1.23651	0.682	0.137	8.00669e-202	0	1.2314	0.672	0.119	0
IL1R2	1.20839		2.25487e-173	1.20839	0.358	0.028	7.21377e-169	0	1.53872	0.434	0.036	0
CD14	1.20592		3.69491e-180	1.20592	0.895	0.357	1.18208e-175	0	1.4635	0.911	0.33	0
TNFRSF1B	1.20534		3.04640877225713e-320	1.36926	0.868	0.323	9.746070944205e-316	0	1.20534	0.873	0.411	0
MPEG1	1.19768		2.7789e-280	1.21289	0.756	0.145	8.89026e-276	0	1.19768	0.694	0.134	0
CD93	1.18625		2.26983639012385e-319	1.18625	0.676	0.062	7.26166057928424e-315	0	1.49366	0.837	0.1	0
BASP1	1.17917		4.63391e-149	1.17917	0.83	0.342	1.48248e-144	0	1.75929	0.91	0.239	0
VSIR	1.17664		5.64091e-300	1.18492	0.785	0.194	1.80464e-295	0	1.17664	0.773	0.225	0
SERPINB9	1.15196		5.9468e-264	1.26266	0.689	0.146	1.9025e-259	0	1.15196	0.786	0.27	0
FPR1	1.13448		1.03353e-200	1.13448	0.844	0.281	3.30646e-196	0	1.27915	0.83	0.167	0
PDE4B	1.11504		3.49217e-241	1.27688	0.799	0.214	1.11722e-236	0	1.11504	0.869	0.401	0
APOBEC3A	1.08395		0	1.27522	0.564	0.028	0	3.82741e-247	1.08395	0.371	0.044	1.22446e-242
LILRA5	1.07809		7.18917e-260	1.07809	0.703	0.108	2.29996e-255	0	1.28108	0.694	0.122	0
PLEK	1.06663		4.03621e-122	1.06663	0.833	0.431	1.29126e-117	1.06414e-192	1.19113	0.696	0.362	3.40439e-188
FGL2	1.03945		1.48323e-195	1.24338	0.737	0.235	4.74515e-191	1.84535e-262	1.03945	0.591	0.148	5.90364e-258
LYZ	1.03367		1.28647e-169	1.15613	0.994	0.666	4.11567e-165	0	1.03367	0.993	0.522	0
TNFAIP6	1.02298		1.23471e-153	1.02298	0.448	0.062	3.95009e-149	0	1.74351	0.65	0.078	0
CORO1A	1.02012		1.08384e-205	1.10225	0.725	0.167	3.46742e-201	5.96264e-269	1.02012	0.76	0.357	1.90757e-264
CFP	0.99158		1.59909e-282	0.99158	0.599	0.05	5.11579e-278	0	1.14225	0.625	0.054	0
AREG	0.976371		1.60841e-48	0.976371	0.862	0.688	5.14561e-44	6.57601e-195	1.62393	0.813	0.528	2.1038e-190
RGS2	0.954895		0	2.07574	0.898	0.342	0	5.38438e-111	0.954895	0.652	0.381	1.72257e-106
SOD2	0.913376		1.08588e-218	1.22766	0.994	0.815	3.47395e-214	0	0.913376	0.998	0.742	0
CD48	0.882622		3.14212e-239	1.20583	0.781	0.181	1.00523e-234	1.48705e-217	0.882622	0.812	0.412	4.75736e-213
NR4A3	0.871315		1.03855e-119	0.944598	0.731	0.297	3.32253e-115	1.35259e-172	0.871315	0.692	0.313	4.3272e-168
AP1S2	0.843673		5.6979e-127	0.843673	0.728	0.366	1.82287e-122	1.78552e-191	0.888616	0.621	0.275	5.71224e-187
PTPRE	0.839883		3.90308e-115	0.839883	0.91	0.573	1.24867e-110	0	1.22661	0.929	0.456	0
SELL	0.838977		3.01052e-232	0.838977	0.451	0.028	9.63127e-228	7.06588e-298	0.905822	0.426	0.054	2.26052e-293
RASSF2	0.835499		4.69166e-250	0.911116	0.612	0.072	1.50096e-245	0	0.835499	0.581	0.103	0
GPR183	0.835182		2.96223e-165	1.32641	0.66	0.17	9.47676e-161	2.22453e-258	0.835182	0.637	0.19	7.11672e-254
TLR2	0.821335		2.28178e-141	0.821335	0.711	0.297	7.29987e-137	3.13388358891896e-316	0.920093	0.687	0.182	1.00259203776696e-311
CD55	0.814121		3.68395e-113	0.814121	0.991	0.842	1.17857e-108	0	1.39612	0.986	0.709	0
ADGRE2	0.813253		1.92507e-141	0.813253	0.612	0.167	6.15869e-137	1.389263189541e-318	0.83585	0.597	0.118	4.44453079597957e-314
CDA	0.812537		3.35108e-235	0.909493	0.568	0.064	1.07208e-230	0	0.812537	0.487	0.03	0
AQP9	0.808371		1.81099e-118	0.808371	0.753	0.3	5.79373e-114	0	1.03482	0.787	0.224	0

## Sheet: ncMos
			Donor 1					Donor2
Row.names	min_log2FC		p_val.x	avg_log2FC.x	pct.1.x	pct.2.x	p_val_adj.x	p_val.y	avg_log2FC.y	pct.1.y	pct.2.y	p_val_adj.y
FCN1	2.44382		8.94711e-238	2.96062	0.937	0.09	2.86236e-233	2.97087e-240	2.44382	0.859	0.115	9.50439e-236
TIMP1	2.4345		2.16301e-235	2.50552	1	0.495	6.9199e-231	1.04891e-297	2.4345	1	0.596	3.35569e-293
G0S2	2.39239		4.34181e-103	2.66118	0.778	0.193	1.38903e-98	4.04367e-97	2.39239	0.642	0.226	1.29365e-92
LST1	2.10533		2.27223e-126	2.10533	0.959	0.483	7.26931e-122	3.50147e-166	2.10635	0.938	0.389	1.12019e-161
LILRB2	2.07372		0	2.07372	0.9	0.113	0	0	2.44321	0.924	0.127	0
LILRA5	1.99552		1.38981e-304	2.10259	0.9	0.123	4.44629e-300	2.79068e-298	1.99552	0.885	0.151	8.92795e-294
COTL1	1.91794		6.03901e-119	1.91794	0.995	0.586	1.932e-114	7.70011e-194	2.10825	0.977	0.581	2.46342e-189
FGL2	1.85145		1.96957e-255	2.20712	0.946	0.247	6.30106e-251	8.93234e-198	1.85145	0.811	0.17	2.85763e-193
TNFRSF1B	1.78079		0	2.06536	0.973	0.337	6.46022e-304	2.41186e-306	1.78079	0.969	0.436	7.71602e-302
CD300E	1.76793		7.08535e-169	1.76793	0.855	0.082	2.26674e-164	2.07208e-231	1.8169	0.915	0.141	6.62901e-227
IFITM2	1.72433		1.75191e-204	2.08309	0.982	0.549	5.60471e-200	2.57954e-223	1.72433	0.994	0.763	8.25246e-219
APOBEC3A	1.69588		1.05581e-205	2.49574	0.724	0.041	3.37775e-201	9.05292e-147	1.69588	0.558	0.059	2.89621e-142
AIF1	1.68708		3.56959e-95	1.70433	0.986	0.55	1.14198e-90	6.73977e-129	1.68708	0.977	0.417	2.15619e-124
CFP	1.63621		1.54909e-214	1.64773	0.805	0.064	4.95583e-210	4.45694e-239	1.63621	0.777	0.085	1.42586e-234
NAMPT	1.62988		4.57407e-140	1.79441	1	0.823	1.46334e-135	6.98757e-176	1.62988	1	0.72	2.23546e-171
CDKN1C	1.47974		2.03652e-123	1.47974	0.561	0.102	6.51524e-119	9.02291e-198	1.68337	0.527	0.119	2.88661e-193
SERPINB9	1.45038		8.08358e-140	1.52295	0.819	0.16	2.5861e-135	1.59129e-144	1.45038	0.789	0.301	5.09084e-140
CD48	1.4421		8.34915e-194	1.8886	0.932	0.197	2.67106e-189	1.89776e-175	1.4421	0.918	0.433	6.0713e-171
ADGRE2	1.43736		2.326e-158	1.43736	0.828	0.177	7.44134e-154	1.49234e-256	1.60786	0.845	0.141	4.77429e-252
POU2F2	1.38889		2.78178e-145	1.38889	0.701	0.11	8.89948e-141	3.77772e-196	1.40137	0.645	0.11	1.20857e-191
ZNF703	1.38161		1.48499e-250	1.60656	0.729	0.034	4.75079e-246	3.00032e-249	1.38161	0.572	0.045	9.59862e-245
VSIR	1.38109		1.54305e-232	1.67069	0.914	0.21	4.93651e-228	3.27967e-207	1.38109	0.856	0.256	1.04923e-202
HES4	1.37846		8.84482e-115	1.37846	0.602	0.107	2.82963e-110	8.33886e-135	1.48699	0.623	0.149	2.66777e-130
WARS1	1.32128		3.71176e-86	1.32128	0.878	0.433	1.18747e-81	5.12144e-117	1.42512	0.865	0.426	1.63845e-112
LILRB1	1.2743		8.625e-123	1.2743	0.76	0.224	2.75931e-118	3.95693e-281	1.80116	0.842	0.174	1.2659e-276
RGS2	1.22117		5.07225e-129	1.9837	0.946	0.358	1.62271e-124	7.40971e-98	1.22117	0.89	0.392	2.37051e-93
C5AR1	1.21413		4.51614e-68	1.21413	0.986	0.528	1.4448e-63	1.61166e-154	1.48293	0.992	0.382	5.15602e-150
TNFSF13B	1.18609		6.44408e-92	1.28053	0.837	0.27	2.06159e-87	1.72553e-114	1.18609	0.865	0.29	5.52031e-110
SRGN	1.11361		6.01994e-73	1.11361	1	0.772	1.9259e-68	7.5949e-102	1.14369	1	0.879	2.42976e-97
PLEK	1.09884		5.42498e-50	1.09884	0.869	0.443	1.73556e-45	8.15648e-54	1.15567	0.701	0.382	2.60942e-49
MTSS1	1.0671		7.75983e-111	1.0671	0.688	0.132	2.48252e-106	2.83742e-197	1.19414	0.676	0.128	9.07747e-193
LILRA1	1.06144		6.86289e-177	1.06144	0.597	0.017	2.19558e-172	4.31066e-295	1.51814	0.727	0.043	1.37907e-290
CORO1A	1.04866		2.60075e-167	1.77159	0.891	0.182	8.32032e-163	1.01329e-90	1.04866	0.825	0.379	3.24173e-86
NR4A2	1.04277		4.86162e-52	1.26009	0.891	0.58	1.55533e-47	1.11121e-50	1.04277	0.887	0.629	3.55499e-46
CSF1R	1.03413		1.74253e-75	1.03413	0.724	0.216	5.57471e-71	7.13178e-223	1.36949	0.631	0.092	2.2816e-218
MXD1	1.02406		5.55265e-58	1.11294	0.805	0.356	1.7764e-53	7.15542e-82	1.02406	0.823	0.347	2.28916e-77
SAMSN1	1.01038		3.19973e-54	1.01038	0.928	0.475	1.02366e-49	9.185e-132	1.33454	0.966	0.566	2.93846e-127
PLAC8	0.990517		1.63127e-40	0.990517	0.647	0.235	5.21875e-36	7.44482e-68	1.22993	0.617	0.27	2.38175e-63
MPEG1	0.971746		1.25166e-159	1.55725	0.864	0.161	4.00431e-155	5.21352e-95	0.971746	0.673	0.168	1.66791e-90
AP1S2	0.966269		4.13097e-91	1.15165	0.842	0.375	1.32158e-86	4.54224e-78	0.966269	0.738	0.293	1.45315e-73
TWISTNB	0.966033		5.97908e-48	0.966033	0.57	0.33	1.91283e-43	2.42226e-56	1.07084	0.555	0.325	7.7493e-52
FOSL2	0.950136		2.06706e-76	1.08387	0.873	0.566	6.61295e-72	5.29424e-79	0.950136	0.89	0.602	1.69373e-74
MYO1G	0.93308		5.07089e-66	0.93308	0.756	0.322	1.62228e-61	7.58464e-95	0.934684	0.825	0.33	2.42648e-90
TYMP	0.932709		1.70268e-64	1.17809	0.964	0.59	5.4472e-60	2.4275e-81	0.932709	0.958	0.56	7.76604e-77
LYN	0.9285		4.11278e-48	0.9285	0.919	0.618	1.31576e-43	4.28171e-158	1.47833	0.952	0.475	1.3698e-153
NR4A1	0.925867		5.67995e-32	0.925867	0.833	0.544	1.81713e-27	1.5954e-56	1.14686	0.727	0.501	5.10401e-52
CDC42EP2	0.920202		3.66919e-90	0.920202	0.534	0.08	1.17385e-85	3.20896e-89	0.920385	0.569	0.137	1.02661e-84
LRRC25	0.875256		3.67272e-64	0.875256	0.611	0.148	1.17498e-59	2.63998e-173	1.05813	0.625	0.111	8.44583e-169
NINJ1	0.873739		4.81919e-53	0.873739	0.747	0.335	1.54175e-48	4.89097e-98	1.16538	0.814	0.359	1.56472e-93
IFITM3	0.870995		6.50817e-135	1.98011	0.973	0.528	2.08209e-130	6.143e-89	0.870995	0.955	0.552	1.96527e-84
INSIG1	0.870252		8.04112e-28	0.870252	0.606	0.385	2.57252e-23	2.97488e-45	0.990509	0.654	0.357	9.51723e-41
CYRIA	0.865473		3.14806e-50	0.865473	0.842	0.418	1.00713e-45	9.60909e-126	1.14378	0.856	0.304	3.07414e-121
PTPRE	0.862901		7.5668e-41	0.862901	0.914	0.583	2.42077e-36	3.7991e-81	0.968038	0.907	0.485	1.21541e-76
PRKCB	0.84762		4.67044e-106	1.02969	0.674	0.121	1.49417e-101	1.39447e-80	0.84762	0.597	0.209	4.4612e-76
C19orf38	0.845499		1.56699e-114	0.905723	0.602	0.062	5.01311e-110	7.16231e-130	0.845499	0.566	0.08	2.29136e-125
IL10	0.837014		6.4633e-45	1.2007	0.33	0.042	2.06774e-40	2.24717e-32	0.837014	0.27	0.066	7.18914e-28
PTPRC	0.825356		5.99004e-51	0.825356	1	0.67	1.91634e-46	3.07812e-77	1.06724	0.994	0.78	9.84754e-73
LIMD2	0.823647		9.05422e-115	1.24191	0.729	0.127	2.89663e-110	2.29465e-86	0.823647	0.634	0.242	7.34104e-82
BASP1	0.822687		6.92098e-39	0.822687	0.792	0.357	2.21416e-34	1.58063e-136	1.46585	0.899	0.28	5.05674e-132
RNF144B	0.822124		5.93631e-39	0.822124	0.706	0.352	1.89914e-34	9.00067e-174	1.47734	0.89	0.266	2.87949e-169
LFNG	0.815967		5.68643e-83	0.835614	0.575	0.154	1.8192e-78	1.85457e-118	0.815967	0.532	0.149	5.93315e-114
METRNL	0.814967		3.62265e-55	0.922916	0.932	0.565	1.15896e-50	3.43269e-59	0.814967	0.913	0.643	1.09819e-54
SH3BP2	0.812212		6.93953e-60	0.812212	0.719	0.287	2.22009e-55	1.13294e-111	0.908335	0.741	0.274	3.6245e-107
PPM1F	0.803764		9.53034e-126	0.810438	0.57	0.105	3.04895e-121	3.77495e-127	0.803764	0.586	0.112	1.20768e-122
CMTM6	0.802694		1.01725e-39	0.802694	0.928	0.694	3.25437e-35	3.5837e-124	1.17192	0.941	0.583	1.1465e-119
MARCKS	0.801225		9.25381e-91	1.53479	0.805	0.198	2.96048e-86	3.51951e-43	0.801225	0.659	0.294	1.12596e-38

## Sheet: C7-CD4+ T cells
			Donor 1					Donor2
Row.names	min_log2FC		p_val.x	avg_log2FC.x	pct.1.x	pct.2.x	p_val_adj.x	p_val.y	avg_log2FC.y	pct.1.y	pct.2.y	p_val_adj.y
LTB	1.76675		1.60926e-277	1.76675	0.609	0.053	5.14834e-273	0	1.80046	0.628	0.146	0
IL7R	1.62414		2.8607e-242	2.1147	0.919	0.324	9.15194e-238	0	1.62414	0.927	0.394	0
CD69	1.1314		2.90510599754653e-321	2.53169	0.941	0.191	9.29401510735086e-317	3.67014e-283	1.1314	0.863	0.4	1.17415e-278
CXCR4	1.10728		1.59806e-151	1.22785	0.987	0.537	5.1125e-147	0	1.10728	0.976	0.578	0
BCL11B	0.991327		0	1.34782	0.762	0.044	0	0	0.991327	0.698	0.156	0
IL32	0.965527		3.04607e-187	1.42811	0.764	0.153	9.74498e-183	4.88855e-250	0.965527	0.803	0.359	1.56394e-245
TRBC2	0.958585		1.81911e-224	1.25517	0.631	0.059	5.81971e-220	1.26538e-299	0.958585	0.638	0.179	4.04819e-295
CD3D	0.92821		6.64744169763353e-313	1.26774	0.764	0.054	0	0	0.92821	0.76	0.193	0
CD2	0.918602		0	1.68531	0.784	0.04	0	0	0.918602	0.669	0.184	0
CRYBG1	0.917036		1.21936e-234	1.49676	0.797	0.415	3.90097e-230	6.7101e-190	0.917036	0.786	0.469	2.1467e-185
ZFP36L2	0.887321		4.04935e-73	1.04055	0.959	0.789	1.29547e-68	9.45296e-194	0.887321	0.961	0.838	3.02419e-189
RGS1	0.857032		1.56383e-63	1.33036	0.572	0.276	5.00301e-59	9.83773e-126	0.857032	0.648	0.338	3.14729e-121
TRAC	0.845528		1.91409e-256	1.08618	0.559	0.023	6.12356e-252	2.03883499146842e-312	0.845528	0.536	0.108	6.52264e-308
GPR171	0.817607		6.18709e-152	0.871481	0.393	0.022	1.97937e-147	6.89564e-278	0.817607	0.495	0.111	2.20605e-273

[truncated: 10 more sheets: AT1s, t-Club-AT2s, Blood ECs, B cells, Stromal cells, Mast cells, Ciliated cells, Lymph ECs, cDC2s, pDCs]
