# Supplementary material for: Cell type- and time-dependent biological responses in ex vivo perfused lung grafts
Source: Front Immunol. 2023 Jul 3;14:1142228. doi: 10.3389/fimmu.2023.1142228 (PMC10351384; doi:10.3389/fimmu.2023.1142228)
Supplement: Supplementary file 1 [file DataSheet_1.zip › Additional file-Data Sheet 1/Additional file 10-DEGs.xlsx]

## Sheet: Legend
Additional file 10. Differentially expressed genes (DEGs) between 4 h and 0 h and between 10 h and 0 h. The adjusted p value is reported (< 0.05) as well as the uncorrected p-value and the averaged gene expression fold changes (FC above 0.4 (Log2)), for donor 1 and 2, for the 19 identities from the integrated UMAP-filtered (one tab per identity with DEGs).

## Sheet: AMs
Donor 1														Donor 2
Timing 4vs0h						Timing 10vs0h								Timing 4vs0h						Timing 10vs0h
	p_val_adj	avg_log2FC	pct.1	pct.2	p_val		p_val_adj	avg_log2FC	pct.1	pct.2	p_val				p_val_adj	avg_log2FC	pct.1	pct.2	p_val		p_val_adj	avg_log2FC	pct.1	pct.2	p_val
GDF15	8.40302e-159	-1.73831	0.02	0.332	2.6266e-163	IGSF6	0	-2.87368	0.448	0.985	0			S100A12	0	-0.551004	0.009	0.103	0	JUN	0	-2.31061	0.95	0.989	0
IFI6	1.72687e-263	-1.60719	0.722	0.918	5.39783e-268	ACTG1	0	-2.5738	0.901	1	0			MT2A	0	4.11078	0.998	0.695	0	HSPE1	0	-1.69082	0.881	0.982	0
CKLF	0	-1.60663	0.878	0.982	0	CYBB	0	-2.56677	0.724	0.996	0			CH25H	4.81981e-225	2.86953	0.753	0.032	1.50657e-229	EGR1	0	-2.69858	0.169	0.814	0
IGSF6	1.6075e-300	-1.49276	0.909	0.985	5.02471e-305	LTA4H	0	-2.52598	0.787	0.998	0			SCGB3A1	2.59033e-211	1.38991	0.749	0.081	8.09682e-216	HSPA1A	0	-2.55456	0.921	0.992	0
CD9	0	-1.4842	0.998	1	0	EVI2B	0	-2.50466	0.621	0.993	0			MT1E	3.09231e-210	2.80129	0.718	0.038	9.66589e-215	HSPA1B	0	-3.12114	0.635	0.959	0
TFRC	2.41194e-286	-1.31544	0.955	0.993	7.53919e-291	TFRC	0	-2.48821	0.707	0.993	0			MAP3K8	3.16031e-207	1.71101	0.956	0.72	9.87842e-212	LTA4H	0	-1.5909	0.954	0.998	0
GSN	4.63898e-262	-1.26596	0.955	0.988	1.45004e-266	FBP1	0	-2.47174	0.961	1	0			PMP22	3.78197e-170	1.76699	0.893	0.365	1.18216e-174	HCAR2	0	-1.96588	0.387	0.904	0
DNASE2B	3.82011e-195	-1.20272	0.18	0.589	1.19408e-199	MCEMP1	0	-2.45079	0.744	0.996	0			FN1	1.26616e-169	2.18836	0.989	0.751	3.95774e-174	FOS	0	-2.77973	0.804	0.989	0
CA2	1.22371e-93	-1.19558	0.3	0.578	3.82504e-98	HBEGF	0	-2.42765	0.432	0.966	0			FPR2	1.01775e-165	1.90133	0.828	0.339	3.18127e-170	MT2A	0	4.36894	0.99	0.695	0
APOE	4.22745e-197	-1.18456	0.999	1	1.32141e-201	PYCARD	0	-2.39217	0.562	0.992	0			KLF9	1.11025e-162	1.29715	0.823	0.372	3.4704e-167	MT1E	0	3.77108	0.789	0.038	0
PHPT1	7.04109e-258	-1.17768	0.867	0.967	2.20089e-262	EVL	0	-2.34285	0.471	0.978	0			ARID5B	3.64013e-154	1.65196	0.672	0.183	1.13782e-158	JUNB	0	-2.08388	0.885	0.985	0
HEXB	1.15695e-304	-1.15519	0.978	0.991	0	TKT	0	-2.3095	0.702	0.993	0			IER2	9.76054e-149	-2.18103	0.633	0.948	3.05093e-153	IER2	0	-2.27495	0.633	0.948	0
LY6E	2.28601e-245	-1.15267	0.941	0.982	7.14557e-250	NUPR1	0	-2.30895	0.51	0.835	0			RNF144B	1.11949e-139	1.25629	0.808	0.339	3.49928e-144	DNAJB1	0	-2.25059	0.793	0.953	0
FN1	4.3994e-81	-1.14772	0.96	0.951	1.37515e-85	BTG2	0	-2.30411	0.28	0.821	0			SAMSN1	6.29371e-137	1.65544	0.897	0.447	1.96728e-141	ZFP36	0	-2.74664	0.741	0.966	0
CCL18	6.34125e-77	-1.14067	0.474	0.758	1.98214e-81	ACP5	0	-2.28182	0.934	1	0			SCGB3A2	4.19852e-135	0.953828	0.581	0.039	1.31236e-139	IER5	0	-1.68293	0.757	0.952	1.23643360881971e-313
DAB2	1.11343e-240	-1.13432	0.93	0.986	3.48033e-245	FN1	0	-2.25784	0.852	0.951	0			PKP2	4.02315e-133	1.02036	0.467	0.008	1.25755e-137	CCNL1	4.5724e-298	-1.62485	0.782	0.955	1.42923e-302
HCST	6.53462e-163	-1.13183	0.865	0.957	2.04258e-167	INHBA	0	-2.23447	0.762	0.976	0			SGK1	4.12618e-132	1.78751	0.93	0.702	1.28975e-136	SOCS3	5.45799e-297	-2.03542	0.487	0.856	1.70605e-301
BCL2A1	1.19316e-200	-1.11159	0.898	0.98	3.72957e-205	CKLF	0	-2.22287	0.608	0.982	0			ELL2	1.07233e-131	1.36361	0.908	0.66	3.35187e-136	FKBP5	2.32657e-290	1.47692	0.89	0.494	7.27236e-295
LGALS3	6.56459e-225	-1.09978	1	1	2.05195e-229	MTRNR2L12	0	-2.22238	0.842	0.994	0			SESN2	1.49965e-124	1.34241	0.83	0.403	4.68757e-129	TNFSF10	3.91202e-281	-1.60215	0.147	0.742	1.22281e-285
CITED2	1.05679e-142	-1.0914	0.955	0.988	3.30331e-147	NCF2	0	-2.16189	0.674	0.992	0			NLRP3	4.64995e-115	1.36829	0.541	0.057	1.45347e-119	IVNS1ABP	6.86732e-279	-1.50404	0.669	0.939	2.14657e-283
PLD3	2.12307e-151	-1.08596	0.715	0.857	6.63624e-156	GCHFR	0	-2.12641	0.874	0.999	0			ANPEP	4.10881e-114	1.31129	0.93	0.539	1.28433e-118	CA2	3.40562e-275	-2.14011	0.586	0.897	1.06452e-279
ACP5	1.02811e-246	-1.06673	1	1	3.21366e-251	CD37	0	-2.12069	0.751	0.994	0			FKBP5	5.01115e-114	1.13472	0.808	0.494	1.56638e-118	DNAJA1	1.16979e-268	-1.53626	0.976	0.997	3.65652e-273
KLF2	4.36453e-117	-1.06081	0.641	0.844	1.36426e-121	JUNB	0	-2.10967	0.754	0.979	0			FOS	6.79455e-114	-1.49565	0.959	0.989	2.12383e-118	NCF2	3.77291e-268	-1.24095	0.903	0.99	1.17933e-272
ALCAM	1.10704e-195	-1.04477	0.9	0.978	3.46037e-200	LST1	0	-2.09731	0.571	0.982	0			CRYBG1	4.26913e-110	1.09001	0.736	0.492	1.33444e-114	IFIT1	2.59949e-260	-1.62278	0.15	0.727	8.12543e-265
EGR2	3.16846e-145	-1.04382	0.436	0.758	9.90391e-150	SPI1	0	-2.09533	0.77	0.992	0			EGR1	3.8625e-106	-2.08306	0.33	0.814	1.20733e-110	MT1X	8.92079e-259	2.57606	0.612	0.037	2.78844e-263
EVL	9.78004e-238	-1.03668	0.93	0.978	3.05703e-242	MRC1	0	-2.08722	0.934	0.996	0			CCL18	1.0186e-105	1.67286	1	0.913	3.18392e-110	ATF3	2.48328e-257	-1.89362	0.715	0.925	7.76219e-262
FABP3	1.07693e-65	-1.03447	0.343	0.604	3.36626e-70	CTSC	0	-2.04156	0.878	1	0			CA2	7.03859e-104	-1.93671	0.487	0.897	2.20011e-108	PPARG	1.40014e-252	-1.31396	0.834	0.98	4.37652e-257
MGST1	1.08078e-123	-1.01324	0.535	0.766	3.37829e-128	ALDH2	0	-2.03465	0.871	0.998	0			IFIT1	1.04606e-103	-1.49631	0.203	0.727	3.26976e-108	CTSC	1.26153e-249	-1.60728	0.994	0.999	3.94326e-254
REEP5	5.81017e-254	-1.01151	0.955	0.988	1.81613e-258	CAPG	0	-2.01339	0.845	0.997	0			SGMS2	8.87759e-103	1.09924	0.845	0.553	2.77494e-107	IFIT2	3.39515e-246	-1.57676	0.364	0.809	1.06125e-250
CHCHD10	1.7083e-262	-1.01008	0.982	0.993	5.33979e-267	EIF1	0	-2.01315	0.992	1	0			ZFAND5	3.11221e-102	1.31379	0.976	0.956	9.72809e-107	HBEGF	6.08597e-239	-1.83441	0.679	0.941	1.90234e-243
LDHB	8.87673e-184	-0.998144	0.945	0.979	2.77467e-188	IER2	0	-2.01311	0.419	0.868	0			PDK4	1.30477e-98	1.83094	0.917	0.697	4.07844e-103	ATP5MC2	5.41362e-234	-1.1526	0.927	0.991	1.69218e-238
SNHG12	1.65549e-160	-0.995488	0.464	0.661	5.17469e-165	GYPC	0	-2.00934	0.604	0.981	0			EPB41L3	4.27459e-98	1.00256	0.876	0.597	1.33614e-102	CEBPB	3.43137e-233	-1.35736	0.988	0.997	1.07257e-237
ZNF706	3.4108e-252	-0.992695	0.965	0.99	1.06614e-256	LGALS3	0	-1.98608	0.996	1	0			FAM126A	6.62459e-98	1.04585	0.672	0.305	2.0707e-102	HSPH1	7.31586e-233	-1.61998	0.744	0.94	2.28678e-237
TREM2	2.50569e-124	-0.980858	0.735	0.874	7.83225e-129	SLC25A6	0	-1.98219	0.825	0.993	0			IGFBP2	1.81637e-97	1.54295	0.517	0.054	5.67757e-102	IFIT3	1.04362e-230	-1.47241	0.603	0.913	3.26214e-235
MYADM	4.20194e-161	-0.980772	0.773	0.929	1.31344e-165	APOC1	0	-1.9818	1	1	0			JUN	2.17161e-96	-1.46667	0.972	0.989	6.78798e-101	NR4A1	3.63091e-228	-1.63547	0.39	0.805	1.13494e-232
MDM2	2.72355e-139	-0.96868	0.603	0.791	8.51321e-144	TREM2	0	-1.97609	0.356	0.874	0			IFI6	5.4085e-96	-1.31179	0.972	0.994	1.69058e-100	SDHD	1.5052e-225	-1.07272	0.56	0.899	4.70492e-230
PTPN6	2.68199e-255	-0.964825	0.884	0.976	8.38332e-260	CITED2	0	-1.97319	0.776	0.988	0			CDC42EP3	2.84185e-95	-1.23164	0.561	0.895	8.883e-100	FFAR4	3.7383e-221	-1.12367	0.189	0.713	1.16851e-225
LY96	7.45821e-214	-0.96456	0.85	0.957	2.33127e-218	HLA-DMB	0	-1.97028	0.544	0.976	0			RHOU	5.21745e-95	0.896542	0.686	0.333	1.63086e-99	CD83	3.92058e-219	-1.5284	0.847	0.968	1.22549e-223
NRP2	1.16659e-137	-0.932653	0.517	0.799	3.6465e-142	ARHGDIB	0	-1.96158	0.616	0.982	0			KCNMA1	4.25165e-92	1.03808	0.845	0.55	1.32897e-96	CHMP5	2.23261e-215	-1.10589	0.799	0.96	6.97864e-220
RAC2	2.30258e-190	-0.930779	0.78	0.94	7.19735e-195	JAML	0	-1.95912	0.239	0.917	0			FOXO3	9.58467e-91	0.958053	0.723	0.372	2.99596e-95	ABHD5	8.41917e-215	-1.54312	0.941	0.985	2.63165e-219
PHACTR1	3.42851e-100	-0.929296	0.847	0.919	1.07168e-104	AGRP	0	-1.94743	0.381	0.863	0			TSC22D3	9.00868e-90	1.16635	0.978	0.837	2.81591e-94	KLF2	4.17597e-212	-1.7888	0.543	0.88	1.30532e-216
DENND4C	5.37139e-198	-0.925899	0.614	0.884	1.67898e-202	ACTB	0	-1.9329	0.997	1	0			SCGB1A1	4.26075e-88	0.715845	0.614	0.19	1.33182e-92	EGR2	1.12505e-210	-1.65123	0.211	0.706	3.51667e-215
PPARG	1.64407e-208	-0.917613	0.94	0.987	5.13901e-213	MT-CYB	0	-1.92659	0.997	0.998	0			MT1X	7.01231e-88	1.12535	0.445	0.037	2.19189e-92	HNRNPA2B1	5.13534e-210	-1.18545	0.976	0.997	1.6052e-214
FCHO2	2.5664e-189	-0.917611	0.599	0.852	8.022e-194	CD9	0	-1.92584	0.974	1	0			SDC2	2.6802e-87	1.07522	0.426	0.03	8.37771e-92	GLRX	5.1095e-209	-1.23238	0.979	0.997	1.59712e-213
ATP1B1	1.94473e-158	-0.906676	0.925	0.974	6.07881e-163	CLEC12A	0	-1.92416	0.423	0.966	0			VAMP5	1.26759e-86	1.21188	0.651	0.348	3.96221e-91	ISCU	1.06507e-207	-1.03816	0.863	0.973	3.32916e-212
LIPA	1.86688e-112	-0.904556	0.854	0.933	5.83546e-117	ID2	0	-1.923	0.568	0.953	0			ADM	1.40569e-85	1.33043	0.666	0.222	4.39388e-90	DDX5	6.80776e-206	-1.17397	0.985	0.994	2.12796e-210
TAF1D	5.08119e-144	-0.897691	0.862	0.932	1.58827e-148	LY6E	0	-1.91704	0.714	0.982	0			AKAP13	7.76229e-85	1.07532	0.956	0.912	2.42632e-89	NDUFB3	5.28694e-205	-1.06584	0.789	0.958	1.65258e-209
SNHG7	6.18073e-148	-0.893521	0.731	0.846	1.93196e-152	ITGB2	0	-1.8991	0.803	0.994	0			CYTIP	1.83125e-84	1.02491	0.917	0.724	5.72408e-89	SFT2D1	1.46078e-204	-1.03722	0.701	0.934	4.56609e-209
VDAC1	2.87893e-190	-0.880256	0.929	0.982	8.9989e-195	COTL1	0	-1.89125	0.785	0.992	0			PER1	2.11177e-84	0.885773	0.793	0.442	6.60095e-89	OAS1	3.13893e-204	-1.15559	0.603	0.905	9.81162e-209
NDUFB5	4.30029e-191	-0.87879	0.9	0.972	1.34418e-195	PEBP1	0	-1.88509	0.796	0.997	0			MMP19	5.13365e-84	1.4785	0.891	0.586	1.60467e-88	COMT	5.45337e-204	-1.18084	0.904	0.98	1.7046e-208
ID2	1.4772e-94	-0.878255	0.89	0.953	4.6174e-99	NPM1	0	-1.87057	0.874	0.996	0			THBS1	5.56021e-84	1.63441	0.867	0.647	1.738e-88	CKLF	8.10192e-203	-1.24121	0.748	0.947	2.53248e-207
RAB11FIP1	5.64791e-153	-0.875189	0.938	0.981	1.76541e-157	CALM2	0	-1.8644	0.866	0.996	0			CCL20	1.86328e-83	1.64217	0.817	0.313	5.82421e-88	FOSB	1.06913e-202	-1.81431	0.499	0.881	3.34186e-207
MCOLN1	4.62124e-188	-0.874862	0.774	0.929	1.4445e-192	HEXB	0	-1.86355	0.785	0.991	0			MARCKS	2.46148e-83	1.32537	0.544	0.107	7.69405e-88	AMIGO2	1.18476e-202	-1.31644	0.729	0.919	3.70329e-207
COLEC12	3.56776e-100	-0.874201	0.517	0.773	1.1152e-104	CD81	0	-1.85776	0.953	1	0			TMEM176B	6.89944e-82	1.27349	0.513	0.105	2.15661e-86	XAF1	5.22215e-202	-1.17227	0.468	0.843	1.63233e-206
BCAP31	3.8026e-188	-0.863443	0.94	0.984	1.18861e-192	BRI3	0	-1.84392	0.945	1	0			IFITM3	9.3023e-82	-1.23919	0.727	0.943	2.9077e-86	OSTF1	9.23619e-197	-1.03828	0.844	0.974	2.88703e-201
SLC25A5	3.02777e-182	-0.86281	0.978	0.99	9.46413e-187	SRSF5	0	-1.84119	0.639	0.982	0			ACOT7	4.94574e-81	1.26049	0.779	0.505	1.54593e-85	PELATON	4.91302e-195	-1.13969	0.732	0.939	1.5357e-199
DHRS7	4.37467e-175	-0.86031	0.764	0.924	1.36743e-179	CTSD	0	-1.83179	0.998	1	0			JUNB	1.58153e-79	-1.24406	0.943	0.985	4.94351e-84	HSPD1	1.62237e-194	-1.3626	0.868	0.966	5.07119e-199
LYST	5.14075e-167	-0.854611	0.652	0.879	1.60689e-171	NCF1	0	-1.83101	0.085	0.826	0			MT1G	2.56646e-79	1.53367	0.382	0.024	8.0222e-84	SAMHD1	8.64303e-193	-1.1312	0.734	0.952	2.70162e-197
COX5A	4.9677e-190	-0.847732	0.947	0.985	1.55279e-194	CD14	0	-1.82369	0.173	0.817	0			DISP1	9.21304e-78	0.727932	0.662	0.402	2.87979e-82	LSM6	1.26869e-192	-1.00958	0.695	0.928	3.96565e-197
BHLHE41	1.50161e-118	-0.847033	0.868	0.943	4.69371e-123	ZFAS1	0	-1.82179	0.885	0.995	0			ANKRD28	9.42935e-77	0.996483	0.865	0.609	2.94741e-81	EVL	1.85748e-192	-1.21337	0.661	0.933	5.80607e-197
RNF13	2.36916e-180	-0.843837	0.964	0.985	7.40547e-185	MARCO	0	-1.81997	0.979	0.999	0			PELI1	3.24308e-76	1.328	0.869	0.54	1.01372e-80	GPCPD1	8.84016e-191	-1.15923	0.854	0.97	2.76324e-195
IQGAP2	1.0136e-154	-0.843033	0.785	0.937	3.16828e-159	RACK1	0	-1.8046	0.962	1	0			BTG2	1.52771e-75	-1.55635	0.659	0.907	4.77528e-80	TNFSF12	5.33633e-189	-0.998596	0.506	0.852	1.66802e-193
NAA20	1.74609e-177	-0.842619	0.804	0.949	5.45789e-182	NACA	0	-1.80423	0.975	0.999	0			PLTP	2.50254e-75	1.34883	0.566	0.151	7.8224e-80	ACTG1	6.17443e-188	-1.21562	0.989	0.999	1.92999e-192
OTOA	1.56809e-120	-0.835113	0.163	0.459	4.90152e-125	ARHGAP18	0	-1.80261	0.657	0.974	0			PPARG	2.38066e-74	-0.958705	0.906	0.98	7.44143e-79	AC020656.1	2.45889e-186	-1.16706	0.446	0.789	7.68594e-191
IFIT3	5.41445e-132	-0.832393	0.467	0.756	1.69244e-136	SLCO2B1	0	-1.79941	0.544	0.97	0			LY6E	4.61829e-74	-0.977557	0.959	0.995	1.44358e-78	HPGD	4.729e-186	1.28624	0.936	0.715	1.47818e-190
PLP2	4.25148e-150	-0.828108	0.526	0.816	1.32892e-154	GRN	0	-1.78883	0.974	0.999	0			XAF1	5.2988e-73	-1.05436	0.485	0.843	1.65629e-77	SAMD9L	6.70477e-185	-1.19934	0.514	0.86	2.09576e-189
EPB41L4A-AS1	4.50772e-138	-0.827319	0.736	0.852	1.40901e-142	JUN	0	-1.77422	0.934	0.989	0			CXCL5	1.63974e-72	1.78335	0.891	0.523	5.12548e-77	BHLHE40	1.8204e-184	-1.21689	0.606	0.89	5.69017e-189
RBPJ	8.07009e-154	-0.812231	0.858	0.951	2.52253e-158	MT-ND5	0	-1.77007	0.952	0.996	0			CXCR4	5.89678e-72	1.34035	0.766	0.425	1.8432e-76	DUT	1.19741e-183	-1.00605	0.562	0.887	3.74284e-188
RASAL2	7.8796e-141	-0.810694	0.671	0.869	2.46299e-145	ERP29	0	-1.76975	0.637	0.98	0			PARAL1	1.26761e-70	-0.998959	0.437	0.79	3.96228e-75	TRA2B	2.60977e-183	-1.10768	0.651	0.901	8.15757e-188
BTG2	6.61549e-56	-0.809976	0.768	0.821	2.06786e-60	NOP53	0	-1.76562	0.662	0.986	0			PSME4	1.77475e-69	1.03722	0.878	0.68	5.54749e-74	HSPB1	5.0045e-183	-1.183	0.935	0.988	1.5643e-187
ARHGAP18	2.13127e-129	-0.809068	0.952	0.974	6.6619e-134	SERPINA1	0	-1.75986	0.911	0.998	0			DNAH17-AS1	3.61256e-69	0.942983	0.434	0.091	1.12921e-73	PTPRC	2.24634e-181	-1.06284	0.96	0.99	7.02157e-186
MSR1	2.90534e-101	-0.809024	0.981	0.988	9.08147e-106	CYBA	0	-1.75923	0.972	1	0			RIOK3	7.51995e-69	0.855898	0.902	0.744	2.35057e-73	MX1	1.7357e-180	-1.32576	0.594	0.883	5.42543e-185
ATP5F1B	1.90918e-179	-0.808583	0.936	0.977	5.96767e-184	IFI30	0	-1.75861	0.989	1	0			ITGAV	3.47073e-68	0.716953	0.64	0.296	1.08488e-72	OST4	4.7408e-180	-1.00365	0.936	0.99	1.48187e-184
COX7A2	7.2217e-202	-0.806843	0.991	0.99	2.25734e-206	GAS5	0	-1.75338	0.733	0.976	0			EREG	6.88195e-68	1.48485	0.705	0.248	2.15115e-72	TKT	1.37145e-179	-0.980923	0.959	0.99	4.28684e-184
PARAL1	5.87076e-182	-0.802997	0.404	0.74	1.83507e-186	CCNI	0	-1.75194	0.822	0.995	0			OAS1	6.95121e-68	-0.950541	0.67	0.905	2.1728e-72	MDH1	2.46879e-178	-1.03971	0.808	0.968	7.71691e-183
COPRS	5.00087e-169	-0.797762	0.675	0.901	1.56316e-173	GPNMB	0	-1.75106	0.859	0.995	0			TSPAN15	1.77116e-67	0.936052	0.766	0.383	5.53627e-72	NAGK	6.11598e-177	-1.01993	0.55	0.876	1.91172e-181
NOP10	1.74042e-164	-0.797168	0.985	0.993	5.44018e-169	FOS	0	-1.75046	0.924	0.996	0			C9orf16	4.41603e-67	1.04356	0.978	0.959	1.38035e-71	MCEMP1	5.68139e-176	-1.17846	0.957	0.989	1.77588e-180
ISG15	1.91888e-108	-0.796712	0.607	0.799	5.998e-113	EGR2	0	-1.74764	0.105	0.758	0			IL7R	4.71411e-67	1.15614	0.915	0.575	1.47353e-71	SLC39A10	5.99752e-175	-0.968552	0.291	0.731	1.87469e-179
ATP5F1C	7.70502e-191	-0.793069	0.94	0.976	2.40842e-195	PLD3	0	-1.74634	0.424	0.857	0			IFIT3	1.49583e-66	-1.1328	0.672	0.913	4.67564e-71	HSPA8	1.18594e-173	-1.28675	0.967	0.99	3.70698e-178
MRC1	1.86704e-129	-0.780226	0.997	0.996	5.83596e-134	COMT	0	-1.74456	0.673	0.99	0			PRDM1	5.5493e-65	1.13937	0.448	0.117	1.73459e-69	IFI30	2.06396e-173	-1.19056	0.999	0.999	6.4515e-178
MARCO	1.39282e-124	-0.777895	0.998	0.999	4.35365e-129	APOE	0	-1.74426	1	1	0			CCL23	7.00756e-65	1.22768	0.828	0.463	2.19041e-69	LYZ	7.79563e-173	-1.31971	1	0.999	2.43674e-177
GOLIM4	8.0352e-151	-0.776283	0.575	0.823	2.51163e-155	SLC7A7	0	-1.73737	0.662	0.981	0			ABL2	7.99253e-65	1.13584	0.9	0.642	2.49829e-69	COMMD6	2.37533e-171	-0.925763	0.913	0.979	7.42476e-176
PTPRC	3.78724e-150	-0.776129	0.988	0.995	1.18381e-154	HLA-B	0	-1.73563	0.983	1	0			IFIT2	2.22907e-64	-1.20002	0.452	0.809	6.96759e-69	PPP1R15B	1.32403e-170	-1.11765	0.573	0.856	4.13863e-175
APOC1	2.1248e-146	-0.775993	1	1	6.64167e-151	CLEC7A	0	-1.73367	0.467	0.962	0			TBC1D10C	7.46607e-64	-0.883561	0.354	0.731	2.33373e-68	ITM2B	6.18354e-170	-0.934645	0.998	0.998	1.93284e-174
ESD	8.83348e-169	-0.774633	0.842	0.951	2.76115e-173	MT-ND3	0	-1.73157	0.999	0.999	0			SLC2A6	2.1807e-63	0.778144	0.563	0.208	6.81639e-68	EPSTI1	2.10457e-169	-1.05042	0.484	0.82	6.57842e-174
PPIC	2.70221e-128	-0.769596	0.639	0.85	8.44652e-133	EGR1	2.5393e-235	-1.72539	0.227	0.638	7.9373e-240			CD36	2.21587e-62	1.11675	0.504	0.117	6.92634e-67	TNFSF13B	7.45691e-169	-1.08636	0.534	0.847	2.33087e-173
IFI16	1.15453e-135	-0.766844	0.653	0.877	3.6088e-140	MT-ND4	0	-1.7251	0.998	0.999	0			RNASE6	3.67756e-62	0.820007	0.653	0.28	1.14952e-66	TMSB4X	1.19462e-168	-0.99375	1	1	3.73411e-173
EIF4EBP1	1.27688e-154	-0.765599	0.801	0.934	3.99124e-159	VIM	0	-1.72407	1	1	0			C5AR2	7.1981e-62	0.75823	0.4	0.154	2.24997e-66	PPIA	1.75994e-168	-0.981642	0.995	0.999	5.50119e-173
COX4I1	1.20019e-171	-0.764632	0.996	0.999	3.75152e-176	NDUFB5	0	-1.72332	0.578	0.972	0			TMEM176A	5.12016e-61	0.929166	0.371	0.049	1.60045e-65	EIF4A2	1.6932e-167	-0.980265	0.834	0.959	5.29256e-172
CEBPB	1.62522e-125	-0.764325	0.999	0.998	5.08008e-130	PTPRC	0	-1.71971	0.822	0.995	0			LILRB4	1.7276e-60	0.838942	0.541	0.147	5.40009e-65	SCIMP	3.44915e-166	-0.932027	0.338	0.753	1.07813e-170
DDRGK1	1.14987e-166	-0.764313	0.609	0.849	3.59424e-171	MYADM	0	-1.71944	0.466	0.929	0			IL1B	1.80078e-60	1.32187	0.941	0.751	5.62883e-65	MS4A7	2.17671e-165	-1.04715	0.997	0.997	6.80393e-170
PLIN2	6.09823e-94	-0.7618	0.987	0.995	1.90617e-98	LITAF	0	-1.71672	0.823	0.993	0			TLR2	6.67501e-60	0.628369	0.474	0.179	2.08646e-64	PLSCR1	2.21015e-165	-0.991408	0.773	0.941	6.90844e-170
RGS1	3.9294e-57	-0.760994	0.394	0.539	1.22824e-61	ISCU	0	-1.7131	0.603	0.979	0			EMP1	2.36255e-59	1.01972	0.41	0.089	7.38482e-64	APBB1IP	1.2587e-163	-0.977112	0.439	0.827	3.93443e-168
TMEM30A	5.55143e-122	-0.760812	0.77	0.905	1.73526e-126	DNASE2	0	-1.70509	0.406	0.94	0			TIMD4	2.5336e-59	0.721571	0.338	0.041	7.91947e-64	IFI16	2.81417e-163	-1.02095	0.577	0.904	8.79648e-168
METTL9	1.7637e-151	-0.756963	0.507	0.772	5.51294e-156	MT-CO2	0	-1.704	1	1	0			RNASE1	2.72173e-59	1.5052	0.338	0.047	8.50752e-64	CITED2	8.05358e-163	-1.48622	0.763	0.948	2.51737e-167
DYNLT1	1.10832e-149	-0.756874	0.682	0.902	3.46437e-154	SLC25A5	0	-1.70356	0.794	0.99	0			CRIP1	4.84397e-59	0.902271	1	0.997	1.51412e-63	EVI2B	8.98885e-163	-0.981615	0.83	0.97	2.80972e-167
LAMP2	5.1813e-160	-0.755794	0.984	0.984	1.61956e-164	SH3BGRL	0	-1.69463	0.798	0.995	0			CD163	5.81499e-59	0.970659	0.978	0.861	1.81764e-63	IFRD1	3.04527e-161	-1.18215	0.568	0.849	9.51886e-166
IFI30	8.95907e-133	-0.75491	0.999	1	2.80041e-137	HIGD2A	0	-1.69133	0.621	0.981	0			FPR1	7.60614e-59	0.860733	0.694	0.341	2.37751e-63	COX17	4.33579e-161	-0.914435	0.864	0.977	1.35527e-165
BAX	4.17958e-135	-0.753743	0.935	0.979	1.30644e-139	VASP	0	-1.68736	0.671	0.987	0			IRF7	4.0011e-58	-0.831416	0.443	0.777	1.25066e-62	HSP90AB1	7.008e-161	-1.10688	0.995	0.999	2.19055e-165
ACTG1	1.42125e-143	-0.75313	0.999	1	4.44252e-148	RAB11FIP1	0	-1.68527	0.714	0.981	0			NINJ1	1.22843e-57	0.944655	0.662	0.336	3.8398e-62	MYL12A	1.49357e-160	-0.949717	0.994	0.995	4.66856e-165
CD52	1.16489e-143	-0.749762	0.999	1	3.6412e-148	CTSS	0	-1.68124	0.966	1	0			SECTM1	1.93444e-57	0.754784	0.721	0.356	6.04665e-62	BRI3	2.24234e-160	-0.900719	0.996	0.999	7.00908e-165
PSMA6	7.68403e-167	-0.749529	0.966	0.985	2.40186e-171	ATP1B1	0	-1.68038	0.683	0.974	0			ERRFI1	5.53632e-57	1.17167	0.828	0.495	1.73053e-61	EMP1	9.19448e-160	1.05835	0.546	0.089	2.87399e-164
SPCS2	4.29914e-152	-0.745472	0.883	0.959	1.34382e-156	VAMP8	0	-1.67105	0.852	0.998	0			FFAR4	6.91668e-57	-0.839787	0.345	0.713	2.162e-61	NUPR1	9.82037e-160	-1.3076	0.97	0.994	3.06963e-164
FOS	1.04517e-103	-0.745144	0.988	0.996	3.26696e-108	ASAH1	0	-1.66292	0.917	1	0			ZNF281	2.39611e-56	0.672677	0.548	0.241	7.4897e-61	CMC1	1.42464e-159	-0.872396	0.568	0.874	4.4531e-164
CYC1	2.14342e-158	-0.74331	0.636	0.869	6.69987e-163	HLA-C	0	-1.65682	0.969	1	0			CD47	4.91631e-56	0.80734	0.974	0.898	1.53673e-60	CSRNP1	1.23387e-158	-0.961252	0.313	0.698	3.85679e-163
COMT	5.16959e-131	-0.74121	0.96	0.99	1.6159e-135	YBX1	0	-1.65398	0.972	1	0			B4GALT5	6.41201e-56	0.734461	0.734	0.407	2.00425e-60	SCPEP1	4.88294e-158	-1.03812	0.748	0.921	1.5263e-162
NDUFS3	1.73131e-163	-0.740152	0.686	0.888	5.41169e-168	FCGR1A	0	-1.64409	0.239	0.863	0			CLN8	1.40813e-55	0.767844	0.793	0.544	4.4015e-60	B2M	6.77863e-158	-0.928797	1	1	2.11885e-162
ZFAS1	1.91496e-103	-0.740151	0.998	0.995	5.98575e-108	ATP5MC2	0	-1.64135	0.866	0.997	0			VEGFA	3.18125e-54	0.934565	0.461	0.133	9.94391e-59	ARHGDIB	1.32943e-157	-0.985854	0.924	0.981	4.15549e-162
ATP5MC3	8.87752e-155	-0.739589	0.991	0.994	2.77492e-159	TCF7L2	0	-1.64061	0.609	0.966	0			SRSF7	7.84798e-53	-0.871376	0.751	0.937	2.45311e-57	HEXB	1.33663e-156	-0.93322	0.942	0.985	4.178e-161
SDHD	2.73547e-156	-0.737285	0.78	0.921	8.55047e-161	RGS10	0	-1.64036	0.433	0.94	0			MT-ND1	1.42459e-52	1.04325	1	0.996	4.45297e-57	AKR1C2	3.27111e-156	1.90218	0.58	0.193	1.02248e-160
MDH2	4.25622e-149	-0.736462	0.829	0.944	1.3304e-153	PHPT1	0	-1.63047	0.632	0.967	0			IFI44L	1.58793e-52	-1.02669	0.36	0.714	4.96353e-57	PILRA	1.25899e-155	-0.940914	0.749	0.928	3.93533e-160
MAP4K4	5.22605e-122	-0.735876	0.287	0.583	1.63355e-126	IL3RA	0	-1.62772	0.516	0.911	0			CEBPB	1.79323e-52	-0.896546	0.996	0.997	5.60524e-57	SEMA4A	1.56014e-155	-1.37625	0.11	0.55	4.87665e-160
HACD3	2.51455e-141	-0.734449	0.461	0.771	7.85993e-146	ARPC3	0	-1.62741	0.93	0.999	0			SGMS1	3.56879e-52	0.659341	0.664	0.366	1.11553e-56	NDUFB1	2.3558e-155	-0.886347	0.894	0.972	7.36372e-160
ATP6V1F	5.4241e-138	-0.73427	0.999	0.999	1.69545e-142	SAMHD1	0	-1.62422	0.587	0.969	0			NR1H3	3.87528e-52	0.715858	0.55	0.244	1.21133e-56	PARAL1	6.28856e-155	-0.987757	0.453	0.79	1.96567e-159
TRIM22	1.40177e-130	-0.733073	0.705	0.88	4.38163e-135	RGCC	0	-1.62404	0.908	0.999	0			ACO1	6.48428e-52	0.874144	0.906	0.744	2.02684e-56	PTGER4	1.05862e-153	-1.11011	0.393	0.758	3.30901e-158
CD63	1.54052e-133	-0.732862	1	1	4.81532e-138	PSAP	0	-1.6227	0.974	1	0			TFCP2L1	1.16869e-51	0.72638	0.445	0.136	3.65308e-56	FCGR2A	1.11045e-153	-1.06428	0.957	0.986	3.47101e-158
FKBP15	2.02941e-122	-0.73078	0.764	0.92	6.3435e-127	MT-ND1	0	-1.6202	0.994	0.999	0			MT-ND3	2.95882e-51	1.04797	0.998	0.996	9.24863e-56	PYCARD	2.19303e-153	-0.934127	0.929	0.983	6.85495e-158
CCDC88A	2.2082e-120	-0.730413	0.982	0.99	6.90236e-125	ITM2B	0	-1.61988	0.973	1	0			C15orf48	3.56462e-51	1.34178	0.603	0.223	1.11422e-55	GLDN	1.03748e-149	1.12454	0.91	0.774	3.24293e-154
HSPD1	2.07227e-102	-0.72875	0.925	0.973	6.47748e-107	TSPO	0	-1.61827	0.969	1	0			ZNF267	1.8038e-50	0.745125	0.731	0.449	5.63829e-55	HLA-DPA1	5.19053e-149	-0.979683	0.999	0.999	1.62245e-153
ISCU	8.84384e-147	-0.72695	0.949	0.979	2.76439e-151	EPB41L4A-AS1	0	-1.61523	0.309	0.852	0			FILIP1L	2.64133e-50	0.642221	0.354	0.153	8.25622e-55	NDUFB5	2.24811e-148	-0.911276	0.752	0.933	7.02708e-153
EVI2B	1.04905e-122	-0.726216	0.986	0.993	3.2791e-127	FTH1	0	-1.6112	1	1	0			TNFSF10	5.03386e-50	-0.983282	0.441	0.742	1.57348e-54	CARD16	2.66303e-148	-0.91853	0.804	0.95	8.32403e-153
SNX2	3.03036e-126	-0.724281	0.94	0.984	9.47223e-131	IFI6	3.12124e-299	-1.60936	0.661	0.918	9.75632e-304			DENND3	8.7614e-50	0.539499	0.402	0.145	2.73862e-54	IFIH1	3.26682e-147	-0.912148	0.285	0.679	1.02114e-151
PDXK	1.29287e-127	-0.724059	0.846	0.948	4.04122e-132	C1QB	0	-1.60821	0.996	1	0			ZBTB43	1.0049e-49	0.804735	0.779	0.467	3.14109e-54	MT1G	1.86095e-146	2.19712	0.404	0.024	5.81693e-151
HLA-C	2.4846e-124	-0.722842	1	1	7.76633e-129	MCOLN1	0	-1.60481	0.417	0.929	0			SNHG12	2.04897e-49	-0.800817	0.371	0.688	6.40462e-54	DYNLL1	8.02102e-146	-0.908792	0.976	0.991	2.50719e-150
ATP6AP1	1.64028e-162	-0.7215	0.973	0.984	5.12717e-167	BHLHE40	0	-1.60107	0.437	0.924	0			MYO1G	2.2356e-49	0.70017	0.782	0.512	6.98801e-54	COA6	4.93658e-145	-0.925584	0.671	0.907	1.54307e-149
NDUFA4	2.11225e-147	-0.720388	0.997	0.997	6.60243e-152	MTRNR2L8	0	-1.5966	0.678	0.974	0			LGMN	1.09084e-48	0.573944	0.493	0.236	3.40973e-53	DNAJA4	7.82998e-145	-1.38461	0.255	0.591	2.44748e-149
NDUFS8	4.21572e-151	-0.719806	0.802	0.941	1.31774e-155	MT-CO1	0	-1.59556	0.999	1	0			PDE4B	2.186e-48	0.900325	0.653	0.322	6.83296e-53	PRRG4	8.03523e-144	0.83943	0.562	0.177	2.51164e-148
PRXL2A	2.58003e-93	-0.719734	0.146	0.414	8.06461e-98	GCA	0	-1.59316	0.582	0.962	0			AC007952.4	3.19895e-48	-0.892159	0.144	0.513	9.99921e-53	SLC30A1	1.31894e-142	0.660888	0.438	0.055	4.1227e-147
SSR3	7.53193e-136	-0.717087	0.942	0.976	2.35432e-140	RSL1D1	0	-1.59172	0.558	0.963	0			SLC19A2	5.3508e-48	0.757328	0.747	0.484	1.67254e-52	PLAUR	1.62922e-142	-1.15847	0.879	0.979	5.09258e-147
FUOM	9.23284e-123	-0.715666	0.793	0.932	2.88598e-127	SNHG7	0	-1.58988	0.4	0.846	0			TYROBP	9.4524e-48	-0.69171	1	1	2.95461e-52	TGM2	1.65424e-142	-1.6653	0.868	0.971	5.17079e-147
UQCRH	6.97535e-140	-0.714895	0.997	0.998	2.18034e-144	EIF3K	0	-1.5864	0.838	0.994	0			PEA15	9.87095e-48	0.589693	0.631	0.31	3.08544e-52	CTSS	2.35193e-141	-0.83213	0.996	0.996	7.35161e-146
PTPMT1	2.07539e-137	-0.712498	0.732	0.883	6.48722e-142	CXCL16	0	-1.58624	0.846	0.993	0			MX1	1.26252e-47	-0.998154	0.662	0.883	3.94635e-52	TYROBP	2.86837e-141	-0.895475	1	1	8.9659e-146
LGALS9	3.24228e-143	-0.711858	0.929	0.974	1.01347e-147	GMFG	0	-1.58552	0.763	0.992	0			PHC2	1.41066e-47	0.54606	0.603	0.365	4.40941e-52	GCA	8.52806e-141	-0.927979	0.723	0.907	2.66569e-145
GHITM	4.53988e-142	-0.711122	0.88	0.96	1.41907e-146	PLBD1	0	-1.58398	0.67	0.975	0			SLC16A10	3.80366e-47	0.929154	0.788	0.409	1.18894e-51	RNF149	1.76111e-140	-0.949976	0.911	0.969	5.50483e-145
NEK6	3.87032e-136	-0.710327	0.47	0.742	1.20978e-140	TMSB10	0	-1.58097	1	1	0			TLE1	6.16713e-47	0.556682	0.454	0.157	1.92771e-51	TCF7L2	2.24838e-140	-0.936741	0.828	0.932	7.02794e-145
EVI2A	3.23009e-105	-0.709924	0.648	0.831	1.00965e-109	UBXN1	0	-1.58063	0.661	0.969	0			DDIT3	1.48617e-46	-0.861754	0.539	0.763	4.64544e-51	KDM6B	7.81089e-140	-1.17056	0.708	0.851	2.44151e-144
MDH1	1.02703e-123	-0.709859	0.896	0.969	3.21027e-128	C1QA	0	-1.58012	0.997	1	0			EIF2AK3	3.09768e-46	0.525166	0.389	0.147	9.68267e-51	TMA7	3.39536e-139	-0.896239	0.847	0.969	1.06131e-143
CYP27A1	4.50851e-129	-0.709177	0.978	0.986	1.40926e-133	MBD2	0	-1.57411	0.636	0.969	0			FXYD5	4.32249e-46	-0.721177	0.895	0.979	1.35112e-50	TMEM35B	9.06266e-139	-0.821541	0.721	0.921	2.83279e-143
EMC7	6.29858e-140	-0.709087	0.78	0.917	1.9688e-144	CEBPB	0	-1.57301	0.956	0.998	0			NEDD9	7.73581e-46	0.605637	0.419	0.182	2.41805e-50	MT1F	1.35196e-138	0.993954	0.58	0.166	4.22592e-143
UQCRC2	3.69532e-133	-0.707403	0.798	0.932	1.15508e-137	SNHG29	0	-1.57281	0.963	0.999	0			AGO2	1.82218e-45	0.583302	0.511	0.253	5.69575e-50	LYSMD2	1.63374e-138	-0.802928	0.436	0.776	5.10673e-143
SPI1	1.41774e-154	-0.70694	0.991	0.992	4.43154e-159	PLEK	0	-1.5708	0.335	0.897	0			SLC16A6	1.93921e-45	1.04783	0.618	0.304	6.06154e-50	SRSF5	3.37627e-138	-0.882204	0.885	0.961	1.05535e-142
GLIPR2	2.20483e-139	-0.70664	0.964	0.989	6.89181e-144	TOMM20	0	-1.56664	0.746	0.987	0			CITED2	4.40983e-45	-1.13182	0.843	0.948	1.37842e-49	MS4A4A	1.18249e-137	-1.04078	0.866	0.96	3.69622e-142
BHLHE40	9.29398e-102	-0.706521	0.835	0.924	2.9051e-106	PTMA	0	-1.56453	0.991	1	0			AKR1C1	2.035e-44	0.623167	0.153	0.046	6.36098e-49	SP110	1.34609e-137	-0.913497	0.636	0.89	4.20757e-142
PSMD8	1.43149e-137	-0.705165	0.893	0.961	4.47454e-142	SNHG6	0	-1.56382	0.737	0.976	0			ZC3H12A	3.20672e-44	0.784111	0.672	0.368	1.00235e-48	PCBP1	5.26932e-137	-0.821315	0.917	0.977	1.64708e-141
CYBB	8.91885e-82	-0.704742	0.993	0.996	2.78784e-86	C1QC	0	-1.56315	0.933	0.994	0			EGR2	6.97391e-44	-1.12314	0.378	0.706	2.17989e-48	FPR2	9.21274e-137	1.22812	0.711	0.339	2.8797e-141
SNHG6	5.22408e-103	-0.704593	0.976	0.976	1.63293e-107	RAC2	0	-1.55817	0.49	0.94	0			MS4A6A	7.22101e-44	0.857167	0.86	0.718	2.25713e-48	RBX1	1.23693e-136	-0.815978	0.911	0.982	3.86636e-141
COX8A	8.28098e-151	-0.70387	0.995	0.997	2.58845e-155	H1-10	0	-1.55469	0.248	0.821	0			IRAK3	1.51027e-43	0.634895	0.799	0.622	4.72078e-48	NAMPT	2.16773e-136	-1.06793	0.976	0.991	6.77587e-141
CSTB	1.2553e-117	-0.701001	1	1	3.92379e-122	MT-ATP6	0	-1.55403	1	1	0			ICOS	1.58155e-43	-0.652279	0.048	0.329	4.94357e-48	WSB1	2.23621e-136	-0.966748	0.868	0.951	6.98992e-141
SPRED1	7.58106e-109	-0.700986	0.438	0.689	2.36967e-113	LY86	0	-1.55173	0.581	0.964	0			GPR132	1.78415e-43	0.537993	0.312	0.052	5.57688e-48	NOP10	3.10899e-136	-0.955338	0.984	0.997	9.71802e-141
TAGLN2	1.04161e-133	-0.700145	0.98	0.993	3.25586e-138	PTMS	0	-1.55164	0.697	0.981	0			GNA13	5.79794e-43	0.601833	0.751	0.561	1.81231e-47	IRAK3	9.12172e-136	0.851639	0.867	0.622	2.85125e-140
VDAC2	1.05891e-120	-0.699666	0.945	0.976	3.30993e-125	ANP32B	0	-1.54704	0.694	0.973	0			GPD1	1.36322e-42	-0.862871	0.64	0.861	4.26114e-47	MIR3945HG	1.40269e-135	1.23775	0.968	0.88	4.3845e-140
HPCAL1	2.11344e-137	-0.699466	0.711	0.882	6.60615e-142	EEF2	0	-1.54696	0.842	0.994	0			SDC4	1.40366e-42	0.802303	0.727	0.432	4.38754e-47	MCOLN1	2.72995e-135	-0.888385	0.834	0.946	8.53321e-140
MBD2	3.00633e-128	-0.698374	0.936	0.969	9.39712e-133	SCPEP1	0	-1.54509	0.695	0.973	0			BCL2A1	1.98716e-42	-0.777474	0.939	0.988	6.21142e-47	JAML	6.0919e-135	-0.955034	0.637	0.885	1.90419e-139
NDUFB9	1.05167e-126	-0.698349	0.869	0.952	3.28729e-131	FCGRT	0	-1.54315	0.896	0.997	0			MBNL2	6.15859e-42	0.485619	0.552	0.375	1.92504e-46	S100A11	6.94757e-135	-0.819518	1	1	2.17166e-139
RBM47	3.85132e-104	-0.698313	0.862	0.94	1.20384e-108	PLXDC2	0	-1.54116	0.718	0.976	0			MXD1	6.42654e-42	0.813262	0.747	0.451	2.0088e-46	CXCL16	1.50569e-134	-0.902712	0.977	0.99	4.70645e-139
CLTA	1.03095e-137	-0.698043	0.97	0.987	3.22252e-142	VSIG4	0	-1.54008	0.887	0.993	0			SAMD9L	1.07408e-41	-0.819741	0.666	0.86	3.35734e-46	ARPC3	1.95332e-134	-0.788461	0.994	0.999	6.10565e-139
PBDC1	1.15299e-112	-0.697602	0.654	0.87	3.604e-117	EIF3F	0	-1.53809	0.64	0.97	0			MT-ATP6	1.29202e-41	0.920307	1	0.994	4.03859e-46	CASP1	2.46798e-134	-0.940237	0.666	0.91	7.71438e-139
RGS12	1.12766e-98	-0.697298	0.537	0.785	3.52482e-103	SLC15A3	0	-1.5345	0.529	0.943	0			PRNP	1.48643e-41	0.684218	0.9	0.778	4.64626e-46	TRMT112	6.07937e-134	-0.79736	0.881	0.973	1.90028e-138
GCA	8.78819e-112	-0.697296	0.904	0.962	2.747e-116	BTF3	0	-1.5343	0.885	0.999	0			CD80	1.66158e-41	0.464419	0.393	0.164	5.19372e-46	OLR1	1.32577e-133	-0.973945	0.985	0.992	4.14407e-138
TMEM50A	1.19772e-146	-0.695232	0.938	0.976	3.74381e-151	TMBIM4	0	-1.53283	0.779	0.99	0			C5AR1	2.15285e-41	0.849263	0.976	0.939	6.72934e-46	BCL2A1	1.36036e-133	-0.959455	0.887	0.988	4.25219e-138
RHOG	1.43218e-130	-0.693558	0.818	0.934	4.47667e-135	CTSZ	0	-1.53233	0.898	0.998	0			ATP2B1	2.67998e-41	0.763225	0.945	0.842	8.37704e-46	NDUFA3	1.64787e-133	-0.812705	0.727	0.91	5.1509e-138
AKR1A1	1.97122e-123	-0.693328	0.869	0.955	6.16161e-128	ATP5MG	0	-1.53114	0.89	0.997	0			ARHGAP25	3.72603e-41	-0.57819	0.135	0.481	1.16468e-45	CAT	3.33158e-133	-0.859736	0.851	0.963	1.04138e-137
SH3BGRL3	4.32526e-149	-0.693316	0.999	1	1.35198e-153	PTPMT1	0	-1.53034	0.301	0.883	0			NFKB1	4.5062e-41	0.700545	0.638	0.43	1.40854e-45	LY96	6.04136e-133	-0.830281	0.85	0.954	1.8884e-137
ASAP1	3.36338e-108	-0.692961	0.793	0.903	1.05132e-112	ARPC1B	0	-1.52877	0.642	0.972	0			GNA15	6.13216e-41	0.549901	0.664	0.44	1.91678e-45	SGMS2	1.59135e-132	0.916908	0.844	0.553	4.97422e-137
COX7B	2.58259e-143	-0.692019	0.988	0.997	8.07263e-148	AKR1A1	0	-1.52684	0.533	0.955	0			LIPA	1.62649e-40	0.902704	0.989	0.972	5.08404e-45	NPC2	3.20321e-132	-0.875864	0.983	0.997	1.00125e-136
HM13	5.16416e-139	-0.69155	0.535	0.787	1.6142e-143	EIF3H	0	-1.52589	0.726	0.981	0			NAGK	2.4311e-40	-0.704004	0.681	0.876	7.59908e-45	STX11	5.37052e-132	-0.931233	0.783	0.917	1.67871e-136
IL3RA	3.50346e-65	-0.691135	0.829	0.911	1.0951e-69	ALOX5	0	-1.5249	0.712	0.983	0			PARP9	2.65653e-40	-0.74771	0.659	0.835	8.30372e-45	AF127936.1	1.68181e-131	-0.904122	0.547	0.822	5.25698e-136
OSTC	1.01505e-133	-0.690986	0.819	0.928	3.17284e-138	LAMTOR1	0	-1.52199	0.737	0.986	0			SMIM3	6.91733e-40	0.419896	0.238	0.034	2.16221e-44	PLAU	7.20203e-131	-0.877463	0.147	0.508	2.2512e-135
PAK2	2.20883e-113	-0.690655	0.915	0.968	6.90433e-118	CLTA	0	-1.52095	0.756	0.987	0			TLR4	1.12707e-39	0.706828	0.836	0.631	3.52299e-44	IRS2	9.20493e-131	-1.04997	0.763	0.886	2.87726e-135
TMOD3	3.67185e-120	-0.690515	0.762	0.908	1.14774e-124	SELENOH	0	-1.51969	0.694	0.981	0			PHLDA1	2.09594e-39	0.86952	0.867	0.575	6.55144e-44	TRA2A	1.76827e-130	-0.811148	0.36	0.682	5.52723e-135
NPM1	4.92819e-111	-0.689708	0.995	0.996	1.54044e-115	S100A4	0	-1.51954	0.997	1	0			TRIQK	3.32276e-39	-0.608071	0.421	0.653	1.03862e-43	UBB	3.17226e-130	-0.874405	0.999	1	9.91578e-135
IER2	1.60908e-52	-0.689412	0.813	0.868	5.02962e-57	MT-CO3	0	-1.51823	0.997	1	0			STAC	6.25875e-39	-0.670164	0.59	0.825	1.95635e-43	KLF4	3.95699e-130	-1.21102	0.885	0.948	1.23687e-134
RRM2B	2.73225e-112	-0.687646	0.419	0.664	8.54042e-117	MIS18BP1	0	-1.51703	0.529	0.955	0			CKLF	7.69546e-39	-0.793557	0.869	0.947	2.40543e-43	HNRNPF	5.33532e-130	-0.806899	0.709	0.921	1.66771e-134
PEBP1	3.93553e-117	-0.687269	0.996	0.997	1.23016e-121	PABPC1	0	-1.51684	0.942	0.996	0			HSPA1B	8.91823e-39	-0.832324	0.926	0.959	2.78764e-43	ID2	1.48515e-129	-1.32068	0.596	0.837	4.64224e-134
CORO1C	4.43522e-119	-0.686852	0.895	0.965	1.38635e-123	GDF15	1.67341e-131	-1.51484	0.116	0.332	5.23072e-136			FEM1C	1.14524e-38	0.709619	0.745	0.492	3.57978e-43	NABP1	2.8575e-129	-1.17612	0.599	0.827	8.93192e-134
LIMS1	1.81258e-88	-0.685113	0.899	0.96	5.66572e-93	TIMP2	0	-1.51241	0.812	0.99	0			ARL4C	3.39553e-38	0.911641	0.445	0.135	1.06137e-42	PABPC1	5.18566e-129	-0.898405	0.983	0.993	1.62092e-133
BSG	4.34589e-93	-0.68411	0.925	0.975	1.35843e-97	CD83	0	-1.51208	0.564	0.929	0			CXADR	8.43098e-38	0.615911	0.332	0.07	2.63534e-42	SLFN11	2.25303e-128	-0.850647	0.514	0.792	7.04249e-133
DMAC1	6.84547e-124	-0.683657	0.673	0.86	2.13975e-128	UQCRH	0	-1.50628	0.88	0.998	0			HCAR2	1.75275e-37	-0.862344	0.777	0.904	5.47872e-42	ARPC1B	4.38998e-128	-0.874299	0.897	0.962	1.37221e-132
SRSF7	6.81024e-106	-0.682502	0.832	0.938	2.12873e-110	MTRNR2L1	0	-1.50417	0.886	0.994	0			PLEC	1.76106e-37	0.563186	0.799	0.685	5.5047e-42	OAS2	9.08748e-128	-0.825771	0.388	0.729	2.84055e-132
SDHB	7.24849e-123	-0.682438	0.715	0.895	2.26572e-127	FFAR4	0	-1.5012	0.146	0.814	0			ACP2	1.84612e-37	0.606519	0.677	0.407	5.77058e-42	TRIQK	1.24433e-127	-0.761227	0.33	0.653	3.8895e-132
CHMP5	7.72418e-129	-0.680455	0.814	0.93	2.41441e-133	SNX2	0	-1.50064	0.736	0.984	0			CD9	1.93768e-37	-0.698905	0.996	0.999	6.05676e-42	ANXA4	1.8034e-127	-0.818121	0.675	0.896	5.63702e-132
NDUFV3	1.03876e-129	-0.680186	0.627	0.854	3.24693e-134	CALM1	0	-1.50022	0.944	0.999	0			FOSB	4.73193e-37	-1.09477	0.694	0.881	1.4791e-41	MIS18BP1	1.83382e-127	-0.925469	0.639	0.907	5.73211e-132
NCEH1	2.78563e-113	-0.679933	0.964	0.983	8.70728e-118	AKAP9	0	-1.49981	0.527	0.927	0			FCGR3A	6.8477e-37	0.574923	1	0.973	2.14044e-41	KLF9	1.8703e-127	0.798241	0.727	0.372	5.84615e-132
MS4A7	1.1421e-125	-0.679769	0.999	1	3.56997e-130	HNMT	0	-1.49864	0.668	0.981	0			UAP1	7.46793e-37	0.619013	0.627	0.343	2.33431e-41	DDX17	5.198e-127	-0.846804	0.793	0.945	1.62478e-131
SLC39A10	1.84404e-102	-0.677424	0.474	0.745	5.76406e-107	IQGAP2	0	-1.49833	0.463	0.937	0			MT-ATP8	1.77978e-36	0.641758	0.777	0.583	5.56319e-41	HCAR3	7.60107e-127	-0.95238	0.191	0.601	2.37593e-131
TMEM59	2.04411e-123	-0.677005	0.976	0.987	6.38944e-128	LIPA	0	-1.49432	0.608	0.933	0			SFT2D3	1.80167e-36	0.820508	0.45	0.18	5.63161e-41	FIG4	9.05888e-127	-0.844269	0.496	0.796	2.83161e-131
FCGR1A	1.74465e-97	-0.676845	0.713	0.863	5.45339e-102	CD52	0	-1.4924	0.997	1	0			CYRIA	1.85547e-36	0.638357	0.812	0.609	5.7998e-41	FNIP2	4.67985e-126	0.947917	0.763	0.396	1.46282e-130
ATP6V0B	9.26414e-121	-0.676724	0.996	0.998	2.89577e-125	IGBP1	0	-1.48907	0.395	0.901	0			AQP9	2.19057e-36	0.687683	0.838	0.622	6.84725e-41	SH3PXD2B	6.54176e-126	0.730791	0.478	0.087	2.04481e-130
TOMM40	8.33146e-106	-0.676702	0.57	0.807	2.60423e-110	TYROBP	0	-1.48788	0.996	1	0			RELB	5.94658e-36	0.492768	0.441	0.172	1.85877e-40	LITAF	7.24556e-126	-0.91822	0.971	0.99	2.2648e-130
CALM1	7.02289e-111	-0.675849	0.999	0.999	2.1952e-115	VDAC2	0	-1.48743	0.682	0.976	0			ACSL4	7.5416e-36	0.617903	0.753	0.575	2.35734e-40	GBP1	1.88357e-124	-1.03773	0.535	0.825	5.88761e-129
HSPE1	3.98048e-90	-0.674745	0.937	0.978	1.24421e-94	AIF1	0	-1.48629	0.856	0.994	0			GDF15	8.62127e-36	-1.23121	0.061	0.291	2.69482e-40	HLA-B	4.40682e-124	-0.84523	1	1	1.37748e-128
TRAPPC2L	8.78903e-120	-0.673574	0.687	0.877	2.74726e-124	HLA-DMA	0	-1.48307	0.892	0.999	0			DUSP6	1.22689e-35	0.891864	0.62	0.347	3.83499e-40	ASAH1	2.76733e-123	-0.784909	0.995	0.998	8.65007e-128
TMEM70	2.83448e-126	-0.67339	0.61	0.806	8.85998e-131	LRPAP1	0	-1.48194	0.773	0.986	0			CD83	2.29081e-35	-0.868322	0.939	0.968	7.16058e-40	SRSF3	5.39753e-123	-0.870561	0.91	0.968	1.68715e-127
ATP5MD	2.67078e-145	-0.672853	0.988	0.994	8.34827e-150	RNH1	0	-1.48156	0.703	0.981	0			GLUL	2.9941e-35	0.716153	1	0.993	9.3589e-40	ARHGAP18	1.72954e-121	-0.927031	0.864	0.96	5.40616e-126
DAD1	1.35136e-128	-0.670979	0.878	0.96	4.22407e-133	GSN	0	-1.4809	0.877	0.988	0			DOCK10	3.17478e-35	0.621481	0.703	0.522	9.92368e-40	MICOS10	1.84579e-121	-0.779135	0.939	0.98	5.76955e-126
ITGAX	8.13797e-89	-0.669889	0.751	0.889	2.54375e-93	TMEM14C	0	-1.47997	0.682	0.976	0			PAX8-AS1	3.51851e-35	0.541517	0.417	0.135	1.09981e-39	TFRC	1.9782e-121	-1.15726	0.935	0.983	6.18341e-126
HNMT	4.64779e-127	-0.669195	0.958	0.981	1.4528e-131	COX4I1	0	-1.4796	0.917	0.999	0			IFNGR2	4.25374e-35	0.607939	0.865	0.687	1.32963e-39	IFI6	2.34347e-121	-1.02616	0.982	0.994	7.32517e-126
MCTS1	9.89658e-134	-0.668725	0.598	0.821	3.09345e-138	GTF3A	0	-1.47786	0.526	0.949	0			NFKBIZ	4.85693e-35	-0.998902	0.624	0.832	1.51817e-39	SH3BGRL	6.96258e-121	-0.774343	0.961	0.986	2.17635e-125
BRI3	3.84395e-139	-0.66816	0.999	1	1.20153e-143	RNASET2	0	-1.47581	0.551	0.967	0			TSC22D1	5.68793e-35	0.899942	0.745	0.55	1.77792e-39	SLC25A5	2.97411e-120	-0.873337	0.943	0.983	9.29641e-125
CYBA	5.48985e-144	-0.667463	1	1	1.71601e-148	IL18	0	-1.47507	0.391	0.9	0			COMT	5.7387e-35	-0.698855	0.917	0.98	1.79379e-39	VAMP8	1.01012e-119	-0.779956	0.988	0.997	3.15741e-124
TMSB10	8.26811e-159	-0.66642	1	1	2.58443e-163	TAF1D	0	-1.47429	0.597	0.932	0			CPE	6.30245e-35	-0.746869	0.59	0.814	1.97001e-39	IFI44L	1.06373e-119	-1.02007	0.405	0.714	3.32497e-124
HLA-B	8.82017e-104	-0.665888	0.999	1	2.75699e-108	NAP1L1	0	-1.4721	0.858	0.994	0			LONRF1	7.15834e-35	0.433389	0.43	0.197	2.23754e-39	PTPN22	3.1196e-119	-0.683824	0.165	0.541	9.75119e-124
SLC25A6	5.83587e-129	-0.664766	0.999	0.993	1.82417e-133	NDUFA1	0	-1.47192	0.79	0.993	0			P2RY1	9.17018e-35	0.473059	0.459	0.211	2.8664e-39	LAMTOR1	5.39341e-119	-0.824173	0.932	0.976	1.68586e-123
C1orf43	3.01511e-118	-0.664204	0.871	0.95	9.42457e-123	EVI2A	0	-1.47098	0.268	0.831	0			ACSL3	1.03514e-34	0.687045	0.801	0.624	3.23563e-39	APOC1	1.38724e-118	-1.10877	1	1	4.33621e-123
TAOK3	1.00965e-103	-0.664093	0.809	0.917	3.15594e-108	ALCAM	0	-1.47023	0.755	0.978	0			IFI16	1.40382e-34	-0.659958	0.729	0.904	4.38803e-39	SMIM26	1.48287e-118	-0.748615	0.765	0.926	4.63513e-123
COX5B	1.16698e-139	-0.662982	0.993	0.991	3.64771e-144	COMMD6	0	-1.47005	0.816	0.995	0			RNF145	1.64073e-34	0.468979	0.467	0.242	5.12856e-39	TRIM22	2.57713e-118	-0.841435	0.591	0.868	8.05555e-123
DDIT3	5.51973e-76	-0.66231	0.554	0.727	1.72535e-80	EIF3E	0	-1.46838	0.823	0.993	0			LENG1	1.82653e-34	-0.50899	0.159	0.481	5.70932e-39	SRP9	3.58385e-118	-0.75158	0.729	0.903	1.12023e-122
CCDC85B	6.87066e-115	-0.661264	0.686	0.872	2.14762e-119	SERPINB1	0	-1.46759	0.662	0.973	0			AREG	2.99739e-34	1.28908	0.721	0.392	9.36919e-39	HVCN1	5.20489e-117	-0.691567	0.274	0.619	1.62693e-121
CORO1B	4.22884e-127	-0.660649	0.696	0.881	1.32184e-131	ATP6AP1	0	-1.46534	0.757	0.984	0			EIF2AK2	4.64282e-34	-0.710028	0.723	0.867	1.45124e-38	ATP1B1	6.23257e-117	-0.896937	0.886	0.961	1.94816e-121
SQOR	2.18711e-97	-0.660059	0.916	0.965	6.83642e-102	EEF1D	0	-1.4614	0.859	0.992	0			EIF4A2	6.0005e-34	-0.627342	0.902	0.959	1.87563e-38	TNFAIP8L2	1.76336e-116	-0.666119	0.181	0.563	5.51187e-121
NDUFA1	5.66953e-136	-0.658956	0.987	0.993	1.77217e-140	LGALS9	0	-1.46115	0.634	0.974	0			ISG15	6.35464e-34	-0.89651	0.924	0.974	1.98632e-38	SUMO2	4.7807e-116	-0.723752	0.964	0.992	1.49434e-120
SCPEP1	2.66924e-89	-0.65888	0.957	0.973	8.34347e-94	EEF1G	0	-1.45874	0.902	0.999	0			TIMP1	1.35017e-33	0.789736	0.95	0.845	4.22034e-38	HLA-F	1.13302e-115	-0.776965	0.818	0.928	3.54156e-120
MOB3B	8.21578e-101	-0.658858	0.608	0.849	2.56807e-105	NSA2	0	-1.45796	0.673	0.974	0			PPM1K	1.72181e-33	-0.577315	0.264	0.574	5.382e-38	TMEM243	1.46194e-115	-0.70422	0.395	0.729	4.5697e-120
NIFK	1.97422e-115	-0.658275	0.455	0.761	6.17097e-120	SEC11A	0	-1.45724	0.882	0.996	0			NCF1	2.59266e-33	0.811924	0.683	0.592	8.10408e-38	HLA-DMB	6.22382e-115	-0.84482	0.868	0.955	1.94543e-119
FGR	2.31322e-108	-0.657639	0.858	0.943	7.23062e-113	DOK2	0	-1.45628	0.583	0.966	0			MBP	3.32858e-33	-0.62393	0.539	0.786	1.04044e-37	ALDH2	2.52413e-114	-0.878499	0.995	0.997	7.88989e-119
PDCD10	1.89104e-120	-0.656791	0.757	0.905	5.91097e-125	H3-3A	0	-1.45603	0.969	1	0			KLF2	4.17768e-33	-0.970045	0.769	0.88	1.30585e-37	EVI2A	3.59276e-114	-0.697172	0.264	0.608	1.12302e-118
GLRX2	3.15615e-122	-0.656155	0.524	0.787	9.86543e-127	COX8A	0	-1.45504	0.85	0.997	0			LENG8	4.51106e-33	0.487175	0.568	0.311	1.41006e-37	RNF144B	9.89658e-114	0.820233	0.678	0.339	3.09345e-118
SERBP1	8.78219e-113	-0.656143	0.924	0.969	2.74512e-117	MT-ND4L	0	-1.4533	0.71	0.975	0			SEMA6B	5.58391e-33	0.469121	0.382	0.107	1.74541e-37	TMEM251	2.32746e-113	-0.777154	0.488	0.778	7.27513e-118
TMEM33	6.00036e-115	-0.656124	0.688	0.868	1.87558e-119	NAA20	0	-1.45312	0.513	0.949	0			SEMA4A	6.64528e-33	-0.975221	0.286	0.55	2.07717e-37	HCK	3.18146e-113	-0.811652	0.71	0.883	9.94456e-118
PLXDC2	1.00678e-98	-0.655761	0.956	0.976	3.14697e-103	GABARAP	0	-1.45196	0.898	0.998	0			DDX58	7.63791e-33	-0.581089	0.249	0.529	2.38745e-37	PTGES3	3.76708e-113	-0.763488	0.907	0.974	1.17751e-117
ACAA1	1.33799e-118	-0.65514	0.717	0.893	4.18227e-123	TMSB4X	0	-1.44961	1	1	0			OAS2	1.07627e-32	-0.635399	0.467	0.729	3.36419e-37	PRAM1	3.93061e-113	-0.685418	0.301	0.644	1.22862e-117
SMS	5.22279e-107	-0.654325	0.837	0.932	1.63253e-111	TGM2	2.16115e-273	-1.44898	0.491	0.819	6.75529e-278			DNAJB1	1.34062e-32	-0.889302	0.919	0.953	4.1905e-37	CLEC12A	6.63775e-113	-0.847071	0.589	0.836	2.07482e-117
NDUFS5	1.43119e-135	-0.654232	0.996	0.993	4.47357e-140	MAFB	2.44736e-206	-1.44773	0.549	0.839	7.64992e-211			TAMALIN	1.4774e-32	0.511214	0.264	0.055	4.61804e-37	ID3	7.67115e-113	-1.01497	0.181	0.571	2.39783e-117
ITM2B	4.50496e-124	-0.653918	1	1	1.40815e-128	HMGN2	0	-1.44375	0.77	0.991	0			AC016831.4	1.91399e-32	0.591655	0.546	0.271	5.98272e-37	HERC5	7.85191e-113	-0.907294	0.395	0.691	2.45434e-117
TMBIM4	1.63535e-122	-0.653351	0.989	0.99	5.11173e-127	ALDH1A1	0	-1.4437	0.595	0.94	0			TKT	3.27964e-32	-0.54119	0.983	0.99	1.02514e-36	TOMM6	7.88357e-113	-0.781298	0.872	0.965	2.46423e-117
PHF3	2.26198e-96	-0.652901	0.667	0.852	7.07044e-101	EIF4EBP1	0	-1.44326	0.468	0.934	0			PHLDA3	4.36768e-32	-0.622354	0.904	0.972	1.36524e-36	ARRB2	9.45439e-113	-0.727867	0.849	0.957	2.95524e-117
MCEMP1	7.62471e-97	-0.651615	0.998	0.996	2.38332e-101	JUND	0	-1.43834	0.943	0.995	0			SPARC	4.48575e-32	-0.721342	0.352	0.675	1.40215e-36	LAMTOR3	1.5929e-112	-0.726806	0.477	0.769	4.97906e-117
MCRIP2	8.00078e-112	-0.650852	0.581	0.79	2.50087e-116	COX7C	0	-1.43551	0.948	0.999	0			RHOQ	5.26631e-32	0.66186	0.924	0.869	1.64613e-36	INHBA	2.35e-112	-1.323	0.905	0.95	7.34557e-117
NDUFAB1	1.91434e-122	-0.649336	0.837	0.934	5.98381e-127	TGFBI	0	-1.434	0.364	0.909	0			EMP3	1.22775e-31	0.634609	0.993	0.979	3.83767e-36	ACTR3	2.35105e-112	-0.798798	0.931	0.981	7.34886e-117
MYDGF	4.68884e-107	-0.649315	0.923	0.967	1.46563e-111	EIF3G	0	-1.43328	0.58	0.964	0			LUCAT1	2.14394e-31	0.695711	0.266	0.051	6.70149e-36	BAX	2.48745e-112	-0.852234	0.898	0.963	7.77521e-117
RNH1	3.85186e-126	-0.649117	0.953	0.981	1.20401e-130	SUMO2	0	-1.43281	0.863	0.996	0			LAT2	2.16698e-31	-0.587017	0.509	0.749	6.77352e-36	IFI44	6.49325e-112	-0.766641	0.392	0.727	2.02965e-116
CSNK2B	9.66113e-112	-0.648551	0.837	0.944	3.01986e-116	MT-ND2	0	-1.43174	0.998	0.999	0			RSAD2	2.46583e-31	-0.634716	0.098	0.397	7.70764e-36	NARS1	7.64824e-112	-0.711419	0.504	0.8	2.39067e-116
CIAO2B	1.44883e-122	-0.648418	0.881	0.955	4.52874e-127	BAX	0	-1.43124	0.701	0.979	0			STXBP2	5.89385e-31	0.709943	0.943	0.878	1.84229e-35	SRSF7	1.38022e-111	-0.845427	0.808	0.937	4.31428e-116
LRRC25	7.13046e-133	-0.646913	0.207	0.558	2.22883e-137	GPX4	0	-1.43069	0.957	1	0			PRXL2A	6.99506e-31	-0.692861	0.323	0.606	2.1865e-35	LST1	2.64694e-111	-0.867203	0.937	0.985	8.27374e-116
ARPC5	1.21574e-121	-0.645487	0.993	0.995	3.80014e-126	GNAI2	0	-1.42902	0.847	0.994	0			ARMC8	7.17028e-31	0.522943	0.777	0.59	2.24127e-35	CD14	5.03582e-111	-0.979159	0.804	0.938	1.57409e-115
RABGGTB	5.43652e-107	-0.645179	0.725	0.897	1.69934e-111	ARRB2	0	-1.42676	0.55	0.954	0			ITGAM	9.68511e-31	0.620722	0.64	0.391	3.02735e-35	CD74	5.66593e-111	-0.780155	1	1	1.77105e-115
COX6A1	6.33466e-129	-0.644262	0.986	0.991	1.98008e-133	NPC2	0	-1.42661	0.932	0.998	0			HEY1	1.06337e-30	0.531418	0.227	0.028	3.32387e-35	ADTRP	6.34101e-111	-0.777571	0.63	0.849	1.98206e-115
PSMG2	3.65593e-127	-0.643579	0.869	0.946	1.14276e-131	NFKBIZ	5.50259e-241	-1.4232	0.497	0.799	1.71999e-245			ITGB8	1.49937e-30	0.771917	0.83	0.614	4.6867e-35	CSGALNACT2	6.60121e-111	0.725212	0.752	0.477	2.06339e-115
GLRX	1.19691e-84	-0.643274	0.995	0.996	3.74127e-89	IER5	0	-1.41868	0.505	0.898	0			AF127936.1	2.22409e-30	-0.661552	0.576	0.822	6.95201e-35	HDDC2	1.56284e-110	-0.795921	0.8	0.936	4.88509e-115
CCNI	3.0013e-88	-0.643035	0.992	0.995	9.38141e-93	CD44	0	-1.41816	0.88	0.995	0			NT5C3A	4.62695e-30	-0.609306	0.528	0.747	1.44628e-34	MT1M	1.73548e-110	1.21446	0.319	0.018	5.42472e-115
PRDX1	6.7252e-109	-0.641219	0.996	0.997	2.10215e-113	TPT1	0	-1.41785	1	1	0			ETS2	5.22564e-30	0.637489	0.939	0.844	1.63342e-34	HNMT	3.74242e-110	-0.74349	0.89	0.972	1.1698e-114
LYSMD2	3.12514e-117	-0.640917	0.556	0.801	9.76851e-122	UBB	0	-1.41357	0.987	1	0			LDLRAD4	7.65186e-30	0.629114	0.74	0.53	2.3918e-34	DDX58	6.8533e-110	-0.685697	0.204	0.529	2.14219e-114
PRKACB	3.68352e-99	-0.640514	0.516	0.747	1.15139e-103	USF2	0	-1.41293	0.462	0.922	0			Z99572.1	1.00583e-29	0.488352	0.33	0.121	3.14402e-34	EIF4A3	7.45386e-110	-1.05661	0.554	0.807	2.32991e-114
TMEM14C	1.12863e-112	-0.640247	0.954	0.976	3.52785e-117	CD46	0	-1.4122	0.652	0.968	0			MT-ND4	1.51119e-29	0.768234	0.993	0.992	4.72366e-34	SEMA6B	1.02435e-109	0.695807	0.474	0.107	3.20188e-114
AIMP1	6.56386e-113	-0.638957	0.749	0.885	2.05172e-117	GNAS	0	-1.41146	0.929	0.996	0			PEBP1	1.828e-29	-0.587709	0.983	0.987	5.71394e-34	GABARAPL2	1.74394e-109	-0.735866	0.772	0.934	5.45116e-114
TXNL1	6.43997e-110	-0.638893	0.769	0.905	2.01299e-114	COPRS	0	-1.41007	0.349	0.901	0			SH3BP4	2.21338e-29	0.486401	0.443	0.244	6.91855e-34	PLBD1	5.53551e-109	-0.827421	0.942	0.983	1.73028e-113
SMIM26	5.77038e-119	-0.638598	0.881	0.949	1.80369e-123	LAMP2	0	-1.40982	0.814	0.984	0			LHFPL2	2.36294e-29	0.541159	0.555	0.325	7.38602e-34	PARVG	6.05045e-109	-0.713925	0.527	0.773	1.89124e-113
SPATS2L	1.21422e-91	-0.637782	0.801	0.903	3.79539e-96	POLR1D	0	-1.40877	0.589	0.957	0			PDE4DIP	2.42584e-29	0.61928	0.926	0.84	7.58265e-34	CD68	8.36171e-109	-0.684651	0.42	0.715	2.61369e-113
ADH5	3.71798e-114	-0.636851	0.639	0.845	1.16216e-118	UQCRB	0	-1.40709	0.934	0.998	0			SVIL	2.76539e-29	-0.634074	0.858	0.952	8.64401e-34	PRDX1	8.51169e-109	-0.891432	0.991	0.997	2.66057e-113
CALM2	4.48057e-122	-0.636497	0.999	0.996	1.40053e-126	GLRX	0	-1.40629	0.857	0.996	0			IL4I1	3.18941e-29	0.41363	0.26	0.075	9.9694e-34	CDC42EP3	2.9963e-108	-0.865832	0.713	0.895	9.36578e-113
AC007952.4	3.39376e-59	-0.634777	0.281	0.512	1.06081e-63	RBPJ	0	-1.40473	0.607	0.951	0			ZFP36	3.76788e-29	-0.793865	0.956	0.966	1.17776e-33	GTF2B	6.97477e-108	-0.741206	0.533	0.764	2.18016e-112
CD300LF	1.05831e-107	-0.634376	0.742	0.881	3.30805e-112	CCNL1	0	-1.40232	0.648	0.935	0			ADTRP	6.45158e-29	-0.583351	0.727	0.849	2.01662e-33	GNG5	8.06823e-108	-0.649534	0.444	0.745	2.52195e-112
CAPZA2	4.75453e-126	-0.63397	0.925	0.98	1.48616e-130	RASAL2	0	-1.40038	0.379	0.869	0			ARRDC4	1.25262e-28	0.684563	0.841	0.623	3.91542e-33	CD46	9.82586e-108	-0.708957	0.854	0.955	3.07135e-112
ALDH9A1	4.41511e-114	-0.633603	0.627	0.82	1.38007e-118	RNF130	0	-1.39885	0.658	0.971	0			IFIH1	1.82092e-28	-0.632405	0.413	0.679	5.69178e-33	DNASE2	1.4883e-107	-0.783573	0.76	0.898	4.65211e-112
RPN2	8.58781e-105	-0.630687	0.894	0.953	2.68436e-109	TAX1BP1	0	-1.39618	0.824	0.988	0			JAKMIP2	3.55335e-28	-0.767503	0.393	0.668	1.1107e-32	STAT1	1.98751e-107	-0.8771	0.632	0.849	6.21252e-112
PSMB6	1.81652e-109	-0.629929	0.831	0.947	5.67805e-114	COX5B	0	-1.392	0.858	0.991	0			AIF1	4.15175e-28	0.602251	0.989	0.992	1.29775e-32	GK	5.08539e-107	-0.969414	0.809	0.922	1.58958e-111
POLR1D	1.28492e-105	-0.628445	0.881	0.957	4.01638e-110	TOMM6	0	-1.38837	0.736	0.984	0			THBD	4.92425e-28	0.606642	0.919	0.689	1.53921e-32	FCGR1A	8.09455e-107	-0.829395	0.614	0.826	2.53018e-111
ATP5F1A	5.57559e-108	-0.628287	0.863	0.953	1.74281e-112	TNFSF12	0	-1.38749	0.293	0.856	0			IFI44	6.16831e-28	-0.575975	0.491	0.727	1.92808e-32	ATP2C1	3.48827e-106	-0.713733	0.51	0.758	1.09036e-110
RPS6KA1	1.08318e-107	-0.628273	0.564	0.782	3.38579e-112	OAZ1	0	-1.38526	0.982	1	0			ABCA1	7.56616e-28	0.57004	0.284	0.063	2.36502e-32	SCP2	1.19496e-105	-0.730504	0.917	0.976	3.73518e-110
EMC3	2.66673e-112	-0.627646	0.758	0.9	8.33561e-117	TOMM7	0	-1.38275	0.92	0.998	0			MAF	9.2458e-28	0.563829	0.629	0.419	2.89004e-32	VPS29	2.40635e-105	-0.742927	0.934	0.983	7.52171e-110
PTAFR	2.55374e-99	-0.627221	0.564	0.772	7.98244e-104	BSG	0	-1.38248	0.694	0.975	0			FAM102B	1.0128e-27	0.448783	0.557	0.342	3.16578e-32	LRP1	6.7968e-105	-0.776422	0.846	0.954	2.12453e-109
SH3BGRL	1.07107e-122	-0.626856	0.995	0.995	3.34794e-127	BRK1	0	-1.38016	0.665	0.975	0			SP110	1.51503e-27	-0.605526	0.721	0.89	4.73566e-32	IFITM3	1.15782e-104	-0.949017	0.826	0.943	3.6191e-109
EIF1	2.08113e-100	-0.62676	1	1	6.50515e-105	EEF1A1	0	-1.37923	1	1	0			TNFAIP8L2	1.51539e-27	-0.446432	0.341	0.563	4.73679e-32	ACTB	2.25356e-104	-0.884446	0.999	1	7.04412e-109
ATP5PB	2.74339e-112	-0.626332	0.902	0.956	8.57523e-117	PPARG	0	-1.3791	0.744	0.987	0			DUSP5	1.57423e-27	0.621723	0.483	0.27	4.92071e-32	AL121933.2	2.38746e-104	-0.616805	0.164	0.476	7.46268e-109
ITGB2	6.50302e-92	-0.626126	0.988	0.994	2.0327e-96	ATP5F1C	0	-1.37611	0.684	0.976	0			USP12	1.64875e-27	0.487463	0.607	0.366	5.15364e-32	MOB3B	2.77012e-104	-0.769278	0.511	0.779	8.65879e-109
COA6	5.08016e-128	-0.626024	0.453	0.728	1.58795e-132	MOB3B	0	-1.37559	0.271	0.849	0			CELF2	1.75204e-27	0.552789	0.843	0.743	5.47649e-32	TLE1	2.8219e-104	0.659273	0.495	0.157	8.82063e-109
HSP90B1	4.59134e-82	-0.626013	0.988	0.989	1.43515e-86	PKM	0	-1.37545	0.753	0.982	0			RSBN1L	1.87471e-27	-0.486128	0.314	0.59	5.85993e-32	HLA-DRA	2.97224e-104	-0.871327	1	1	9.29057e-109
EEA1	1.50153e-88	-0.625949	0.725	0.866	4.69345e-93	SNHG8	0	-1.37514	0.622	0.96	0			SOWAHD	2.27085e-27	-0.479735	0.194	0.481	7.09818e-32	AC007098.1	3.79039e-104	-0.449281	0.039	0.326	1.18479e-108
TRAM1	3.17192e-100	-0.625849	0.862	0.949	9.91472e-105	RNF149	0	-1.37451	0.792	0.986	0			TNFAIP3	2.5528e-27	0.945732	0.926	0.842	7.9795e-32	LYPLAL1	6.49562e-104	-0.657142	0.274	0.637	2.03039e-108
DCXR	5.61649e-118	-0.625332	0.499	0.728	1.75559e-122	EIF4B	0	-1.3741	0.692	0.979	0			IVNS1ABP	2.62966e-27	-0.68431	0.865	0.939	8.21974e-32	NCSTN	8.87783e-104	-0.650982	0.362	0.652	2.77501e-108
ATP5PD	2.75398e-121	-0.624799	0.959	0.98	8.60833e-126	LY96	0	-1.37331	0.627	0.957	0			ATP6AP1L	3.36422e-27	0.442204	0.404	0.249	1.05158e-31	LAIR1	9.75538e-104	-0.801851	0.745	0.924	3.04932e-108
SFT2D1	3.30271e-115	-0.62391	0.879	0.954	1.03235e-119	ACAA1	0	-1.3732	0.34	0.893	0			CHMP5	5.29136e-27	-0.562375	0.873	0.96	1.65396e-31	ATP5F1C	1.5593e-103	-0.750428	0.889	0.969	4.87402e-108
ACTR3	1.19336e-106	-0.623227	0.963	0.982	3.73017e-111	FLNA	0	-1.37278	0.757	0.971	0			MGST1	5.92101e-27	-0.874642	0.769	0.892	1.85078e-31	ALOX5	2.10822e-103	-0.774938	0.904	0.974	6.58985e-108
LGMN	1.62952e-84	-0.622863	0.402	0.564	5.09352e-89	PTGER4	0	-1.37212	0.307	0.794	0			MPEG1	6.14446e-27	0.598211	0.616	0.329	1.92062e-31	FCER1G	2.81892e-103	-0.758003	0.998	0.998	8.81132e-108
NDUFB2	3.71888e-119	-0.62228	0.989	0.99	1.16244e-123	TRIR	0	-1.36909	0.745	0.985	0			AP1S2	8.46386e-27	0.530684	0.651	0.412	2.64562e-31	MYD88	3.52911e-103	-0.737692	0.59	0.831	1.10312e-107
FERMT3	9.95119e-102	-0.622255	0.809	0.926	3.11053e-106	B2M	0	-1.36709	1	1	0			IRF2	8.95996e-27	-0.511623	0.432	0.695	2.80069e-31	ST3GAL6	4.87621e-103	-0.655571	0.191	0.55	1.5242e-107
FKBP5	1.7683e-76	-0.619318	0.804	0.914	5.52733e-81	FCGR2A	0	-1.36696	0.631	0.947	0			SAMD9	1.62201e-26	-0.57743	0.419	0.695	5.07005e-31	TCP1	8.85427e-103	-0.742669	0.765	0.892	2.76765e-107
PKM	5.40757e-97	-0.618582	0.959	0.982	1.69029e-101	HLA-DPA1	0	-1.36031	0.991	1	0			KCNAB1	1.8873e-26	-0.570181	0.207	0.434	5.89928e-31	FKBP15	4.49379e-102	-0.788883	0.645	0.881	1.40466e-106
CBR1	9.16151e-103	-0.61843	0.511	0.767	2.86369e-107	CD300LF	0	-1.35998	0.362	0.881	0			TES	2.69639e-26	0.450351	0.507	0.256	8.42831e-31	BRD2	2.38624e-101	-0.888876	0.76	0.878	7.45885e-106
SNX10	1.24858e-81	-0.617875	0.988	0.995	3.90278e-86	EEF1B2	0	-1.35414	0.936	0.996	0			AC037198.1	3.46821e-26	0.477055	0.249	0.056	1.08409e-30	NDUFS3	2.73112e-101	-0.698713	0.58	0.833	8.53687e-106
NDUFB11	1.76797e-116	-0.617481	0.924	0.973	5.52628e-121	PGLS	0	-1.3534	0.498	0.949	0			IL6	3.69752e-26	1.14741	0.485	0.215	1.15576e-30	EIF5	5.22729e-101	-0.82599	0.956	0.98	1.63394e-105
PCMT1	1.01424e-101	-0.616967	0.745	0.889	3.1703e-106	SLC31A1	0	-1.35272	0.484	0.919	0			ABCG1	4.00515e-26	0.634799	0.924	0.849	1.25192e-30	HLA-DMA	1.41704e-100	-0.786584	0.997	0.996	4.42934e-105
ENG	5.58001e-102	-0.616507	0.78	0.909	1.74419e-106	HLA-E	0	-1.35244	0.837	0.992	0			HSPA1A	4.89868e-26	-0.806964	0.976	0.992	1.53122e-30	FPR3	1.80176e-100	-0.738591	0.168	0.51	5.63192e-105
ZYX	1.60246e-93	-0.616167	0.842	0.934	5.00895e-98	SMDT1	0	-1.35212	0.678	0.979	0			SNHG8	8.37058e-26	-0.587162	0.697	0.867	2.61646e-30	TLR2	2.1483e-100	0.640711	0.495	0.179	6.71513e-105
CEP170	1.41902e-94	-0.615437	0.747	0.89	4.43554e-99	ARL6IP4	0	-1.35094	0.69	0.98	0			SERTAD1	9.09997e-26	-0.739262	0.631	0.74	2.84445e-30	PIM1	2.63016e-100	-0.778339	0.367	0.608	8.2213e-105
ASAH1	1.93425e-113	-0.613771	1	1	6.04603e-118	HLA-DQB1	0	-1.3497	0.978	1	0			ADA2	1.00858e-25	0.520053	0.83	0.695	3.15259e-30	CYP2R1	3.36841e-100	0.456649	0.379	0.097	1.05289e-104
RER1	1.47558e-109	-0.61365	0.825	0.937	4.61235e-114	PRDX1	0	-1.34947	0.912	0.997	0			C2	1.13535e-25	0.615299	0.873	0.698	3.54885e-30	SSB	3.87523e-100	-0.786405	0.891	0.967	1.21131e-104
UBXN1	3.03423e-93	-0.613052	0.955	0.969	9.48434e-98	VEGFB	0	-1.34755	0.605	0.955	0			ITGAE	1.20026e-25	0.464743	0.655	0.483	3.75174e-30	CLEC2B	5.59119e-100	-0.758322	0.724	0.898	1.74768e-104
ANXA5	2.34154e-118	-0.613039	0.999	0.999	7.31916e-123	SAP18	0	-1.34735	0.779	0.99	0			WSB1	1.24271e-25	-0.632114	0.878	0.951	3.88444e-30	CALM2	1.10599e-99	-0.747252	0.975	0.985	3.45708e-104
PBX3	5.59957e-102	-0.612738	0.476	0.701	1.7503e-106	ALKBH7	0	-1.34416	0.577	0.947	0			ADGRE5	1.27263e-25	0.56072	0.886	0.829	3.97797e-30	MOSPD2	1.24776e-99	-0.657479	0.215	0.575	3.90023e-104
TMEM251	8.26142e-102	-0.612255	0.705	0.852	2.58234e-106	TMA7	0	-1.34369	0.784	0.988	0			FCGR2A	2.45619e-25	-0.647307	0.972	0.986	7.67751e-30	NFKBIZ	1.35916e-99	-1.16824	0.579	0.832	4.24845e-104
LYPLA1	2.42637e-93	-0.612093	0.619	0.83	7.5843e-98	HNRNPA2B1	0	-1.34353	0.892	0.99	0			ARRDC3	2.86805e-25	0.596048	0.537	0.327	8.9649e-30	SMCO4	1.36316e-99	-0.749646	0.557	0.82	4.26094e-104
ATP6V1D	3.09262e-94	-0.611663	0.662	0.855	9.66686e-99	PLAUR	0	-1.34278	0.762	0.977	0			DENND2D	3.04581e-25	-0.498044	0.343	0.592	9.52053e-30	MNDA	1.48806e-99	-1.00272	0.875	0.943	4.65134e-104
PSMB9	1.36461e-114	-0.611468	0.697	0.842	4.26548e-119	CCDC85B	0	-1.34177	0.327	0.872	0			SESN1	3.37917e-25	0.424592	0.454	0.223	1.05625e-29	SMIM30	2.26852e-99	-0.749944	0.726	0.885	7.09088e-104
SELENOH	2.06385e-102	-0.610298	0.963	0.981	6.45113e-107	COX6B1	0	-1.33886	0.872	0.994	0			LGALS3	4.34057e-25	-0.47343	0.998	1	1.35677e-29	BANF1	5.77168e-99	-0.704902	0.659	0.869	1.8041e-103
TMED9	5.04729e-105	-0.609987	0.827	0.934	1.57767e-109	ARPC2	0	-1.33866	0.927	0.997	0			ERP29	4.76076e-25	-0.526805	0.928	0.979	1.48811e-29	PPIC	6.11906e-99	-0.754773	0.635	0.807	1.91268e-103
PSMA7	8.0424e-104	-0.609811	0.998	0.998	2.51388e-108	HLA-DPB1	0	-1.33833	0.985	1	0			BTG3	4.78001e-25	0.56507	0.81	0.57	1.49413e-29	ECHDC1	6.17599e-99	-0.70307	0.785	0.933	1.93048e-103
S1PR4	1.04709e-101	-0.609173	0.491	0.742	3.27297e-106	ATP5MF	0	-1.33831	0.746	0.986	0			HAVCR2	5.21205e-25	0.545109	0.9	0.744	1.62917e-29	AKAP9	6.25124e-99	-0.813934	0.761	0.922	1.954e-103
DNASE2	2.25238e-90	-0.609105	0.856	0.94	7.04044e-95	PNPLA6	0	-1.33821	0.557	0.91	0			LSM6	6.80281e-25	-0.52594	0.812	0.928	2.12641e-29	SERTAD1	1.56831e-98	-0.809203	0.666	0.74	4.90219e-103
MFSD1	5.79326e-96	-0.608594	0.79	0.917	1.81085e-100	NDUFB7	0	-1.33711	0.673	0.973	0			SLC43A2	7.42956e-25	0.552514	0.786	0.608	2.32232e-29	HK3	1.94889e-98	-0.610693	0.17	0.481	6.0918e-103
FFAR4	4.44616e-86	-0.60823	0.621	0.814	1.38977e-90	PEPD	0	-1.33575	0.428	0.922	0			BIRC3	8.1423e-25	0.600245	0.541	0.246	2.54511e-29	EEF1A1	6.03563e-98	-0.695526	0.999	0.999	1.8866e-102
LMO2	7.03638e-103	-0.608082	0.402	0.663	2.19942e-107	BTG1	1.49042e-256	-1.33439	0.852	0.975	4.65872e-261			MT1F	8.42385e-25	0.481717	0.426	0.166	2.63311e-29	PTAFR	1.12542e-97	-0.693497	0.392	0.677	3.51783e-102
TMEM126A	1.66544e-114	-0.608017	0.64	0.83	5.20581e-119	COX5A	0	-1.33414	0.76	0.985	0			MT-CO3	9.46081e-25	0.718918	0.998	0.997	2.95724e-29	SLC2A6	1.12668e-97	0.732947	0.542	0.208	3.52175e-102
NARS1	1.57895e-111	-0.607805	0.703	0.866	4.93546e-116	PPP1CA	0	-1.33409	0.607	0.963	0			PALM2AKAP2	1.1333e-24	0.441222	0.286	0.086	3.54246e-29	DUSP1	1.31831e-97	-0.941022	0.985	0.985	4.12075e-102
NANS	2.21944e-94	-0.607734	0.797	0.903	6.93749e-99	PTPN6	0	-1.33314	0.661	0.976	0			DUSP2	1.21128e-24	-1.03328	0.378	0.542	3.7862e-29	ACKR3	2.66677e-97	-1.05005	0.298	0.634	8.33575e-102
PPP1CA	1.93725e-107	-0.607669	0.904	0.963	6.05541e-112	SPN	0	-1.33181	0.688	0.963	0			MCEMP1	1.23943e-24	-0.626068	0.952	0.989	3.8742e-29	CD37	4.29344e-97	-0.755387	0.951	0.985	1.34204e-101
CD164	4.22806e-95	-0.606644	0.982	0.992	1.3216e-99	NDUFS5	0	-1.3308	0.878	0.993	0			LDHB	1.37608e-24	-0.706998	0.919	0.956	4.30131e-29	CBR1	7.52489e-97	-0.718429	0.587	0.823	2.35212e-101
UQCC2	2.34964e-107	-0.606635	0.71	0.872	7.34446e-112	MDH1	0	-1.33062	0.653	0.969	0			INF2	1.49868e-24	0.459488	0.672	0.436	4.68455e-29	HLA-A	7.57423e-97	-0.762183	0.999	0.999	2.36754e-101
MPHOSPH8	3.4749e-90	-0.605331	0.673	0.845	1.08618e-94	MICOS10	0	-1.32818	0.767	0.99	0			OAS3	1.64036e-24	-0.535718	0.38	0.62	5.12741e-29	PET100	1.98563e-96	-0.642938	0.797	0.915	6.20666e-101
SLC31A1	8.34429e-86	-0.605147	0.808	0.919	2.60824e-90	ELOB	0	-1.32769	0.916	0.999	0			NBN	1.89477e-24	0.500409	0.745	0.635	5.92264e-29	NDUFA1	2.10406e-96	-0.689537	0.961	0.985	6.57682e-101
ST13	3.39842e-99	-0.604877	0.973	0.982	1.06227e-103	EIF2S3	0	-1.32758	0.552	0.94	0			ARHGAP24	3.92956e-24	-0.466014	0.127	0.385	1.22829e-28	CAPG	2.41047e-96	-0.786968	0.994	0.997	7.53459e-101
SNX5	6.07345e-98	-0.604814	0.766	0.904	1.89843e-102	SNHG5	0	-1.32664	0.799	0.987	0			SLC35E3	8.39507e-24	0.528762	0.662	0.535	2.62412e-28	SNX2	4.2392e-96	-0.77601	0.932	0.972	1.32508e-100
FAM50A	8.04229e-101	-0.604489	0.762	0.907	2.51384e-105	SMIM26	0	-1.32312	0.562	0.949	0			EIF5	9.58978e-24	-0.615215	0.934	0.98	2.99756e-28	HLA-DPB1	4.98652e-96	-0.768726	0.999	0.999	1.55868e-100
TRIAP1	4.76287e-143	-0.604284	0.277	0.573	1.48877e-147	HNRNPDL	0	-1.3213	0.746	0.982	0			DNAJA1	9.60011e-24	-0.662152	0.98	0.997	3.00079e-28	SDHB	1.04456e-95	-0.675005	0.639	0.852	3.26506e-100
LEPROTL1	7.59715e-107	-0.603602	0.901	0.957	2.3747e-111	TMEM59	0	-1.32064	0.807	0.987	0			CD37	1.10471e-23	-0.538201	0.939	0.985	3.45308e-28	RNF130	1.07215e-95	-0.714363	0.895	0.964	3.35132e-100
SLC35E3	4.93675e-67	-0.603516	0.652	0.799	1.54312e-71	FKBP15	0	-1.32024	0.471	0.92	0			ABHD5	1.34054e-23	-0.728525	0.965	0.985	4.19023e-28	HNRNPU	1.15549e-95	-1.0228	0.93	0.963	3.6118e-100
DRAM2	4.84727e-96	-0.603042	0.741	0.884	1.51515e-100	ATP2B1-AS1	4.94205e-238	-1.31998	0.306	0.713	1.54478e-242			TGM2	1.57177e-23	-1.02059	0.928	0.971	4.91301e-28	CCT5	1.41151e-95	-0.734426	0.728	0.894	4.41207e-100
ZCCHC2	2.50935e-89	-0.602932	0.647	0.812	7.84367e-94	YWHAB	0	-1.31798	0.847	0.992	0			S100A8	1.75696e-23	0.50938	0.974	0.923	5.49186e-28	RGCC	1.72498e-95	-1.01458	0.959	0.979	5.39191e-100
FTH1	3.9346e-101	-0.602897	1	1	1.22987e-105	CTSB	0	-1.31613	0.92	0.995	0			SIPA1L1	2.11463e-23	0.461198	0.478	0.258	6.60988e-28	TREM2	4.53387e-95	-1.06925	0.531	0.749	1.41719e-99
EIF2S2	2.29105e-95	-0.602731	0.853	0.948	7.16131e-100	SMAD7	0	-1.31581	0.2	0.785	0			TAPBP	2.72572e-23	0.501674	0.959	0.943	8.52e-28	HEXA	9.40818e-95	-0.728236	0.864	0.951	2.94079e-99
RGCC	1.36013e-79	-0.602332	0.997	0.999	4.25148e-84	KDM6B	1.91054e-284	-1.31535	0.466	0.812	5.97192e-289			RIT1	2.97791e-23	0.478074	0.753	0.563	9.3083e-28	MTLN	1.33733e-94	-0.657585	0.424	0.69	4.1802e-99
PSMD7	1.13217e-92	-0.602188	0.789	0.916	3.53892e-97	EID1	0	-1.31446	0.515	0.921	0			IFITM2	3.14975e-23	-0.507067	0.395	0.56	9.84543e-28	CD69	1.48288e-94	-1.06319	0.099	0.428	4.63514e-99
GAPDH	4.12164e-100	-0.601868	0.995	0.998	1.28834e-104	ATP6V1F	0	-1.31201	0.929	0.999	0			NABP1	3.96112e-23	-0.783509	0.67	0.827	1.23816e-27	ARAP1	3.50181e-94	-0.640035	0.416	0.682	1.09459e-98
RAD23A	3.32558e-96	-0.601811	0.835	0.935	1.0395e-100	UQCRC2	0	-1.31025	0.508	0.932	0			COTL1	4.11334e-23	0.549565	0.996	0.99	1.28574e-27	PDCL3	3.7154e-94	-0.616838	0.359	0.662	1.16135e-98
TXNRD1	1.14368e-80	-0.601197	0.62	0.814	3.57491e-85	ATP5F1B	0	-1.30918	0.719	0.977	0			ARF6	4.54895e-23	0.498591	0.904	0.838	1.4219e-27	LY86	4.57756e-94	-0.685597	0.67	0.855	1.43085e-98
CCT8	3.80371e-105	-0.60105	0.869	0.943	1.18896e-109	HLA-DRB1	0	-1.30827	1	1	0			ZEB2	4.97928e-23	0.637519	0.959	0.923	1.55642e-27	SLC25A19	4.82807e-94	-0.664807	0.252	0.554	1.50915e-98
ANXA4	2.89516e-104	-0.600712	0.675	0.863	9.04963e-109	SRSF7	0	-1.3078	0.566	0.938	0			MT-ND4L	5.81248e-23	0.562846	0.924	0.838	1.81685e-27	POLR2K	6.75609e-94	-0.674051	0.774	0.909	2.11181e-98
SF3B6	1.22409e-115	-0.600425	0.864	0.95	3.82624e-120	RMDN3	0	-1.30673	0.633	0.947	0			PLAU	8.68627e-23	-0.552768	0.323	0.508	2.71514e-27	MGST2	1.06999e-93	-0.669854	0.524	0.781	3.34455e-98
FAM162A	1.11858e-96	-0.600379	0.793	0.919	3.49643e-101	EIF3D	0	-1.3067	0.5	0.935	0			NUPR1	1.17586e-22	-0.658955	0.98	0.994	3.67549e-27	SDCBP	1.22026e-93	-0.70684	0.992	0.997	3.81425e-98
NKTR	2.99031e-77	-0.600074	0.547	0.75	9.34706e-82	MDH2	0	-1.30405	0.565	0.944	0			EVI2B	1.2593e-22	-0.5066	0.9	0.97	3.93629e-27	OTUD1	1.82525e-93	-0.986219	0.659	0.796	5.70533e-98
EFHD2	2.33849e-99	-0.599864	0.963	0.981	7.30962e-104	S100A11	0	-1.3025	1	1	0			AHNAK	1.26716e-22	0.686751	0.937	0.879	3.96085e-27	NAA20	2.53034e-93	-0.717738	0.751	0.895	7.90931e-98
CD58	4.32862e-93	-0.599487	0.659	0.857	1.35303e-97	ATP5F1E	0	-1.30232	0.989	1	0			CRIM1	1.56389e-22	-0.510869	0.234	0.484	4.88838e-27	EIF1	3.39444e-93	-0.648445	0.998	0.999	1.06103e-97
VIM	5.21276e-117	-0.59937	1	1	1.6294e-121	DST	0	-1.3021	0.631	0.943	0			ZNF143	1.89135e-22	-0.418421	0.146	0.374	5.91194e-27	IGSF6	3.47884e-93	-1.01533	0.879	0.956	1.08741e-97
NDUFS7	1.27929e-107	-0.599212	0.842	0.926	3.99877e-112	MYL12A	0	-1.30206	0.935	1	0			GLRX	2.20009e-22	-0.542089	0.985	0.997	6.87701e-27	AHSA1	4.23806e-93	-0.644542	0.478	0.74	1.32472e-97
TSPO	2.54279e-97	-0.599035	1	1	7.9482e-102	SARAF	0	-1.30065	0.849	0.988	0			AMIGO2	2.54183e-22	-0.673021	0.856	0.919	7.9452e-27	PARP9	5.77126e-93	-0.782179	0.62	0.835	1.80397e-97
ATP6V0D2	5.96894e-99	-0.598615	0.018	0.244	1.86576e-103	NCOA4	0	-1.29851	0.533	0.927	0			LMO2	3.02297e-22	-0.499339	0.476	0.717	9.44913e-27	SAMD9	1.27695e-92	-0.718906	0.382	0.695	3.99147e-97
CDC42EP3	1.03679e-79	-0.598508	0.69	0.823	3.24076e-84	DPP7	0	-1.29778	0.543	0.941	0			EMILIN2	3.25462e-22	0.538199	0.88	0.759	1.01732e-26	CTNNB1	3.81516e-92	-0.807665	0.817	0.919	1.19253e-96
PCNA	9.84921e-106	-0.598325	0.337	0.619	3.07865e-110	DUT	0	-1.29695	0.355	0.887	0			LRPAP1	3.50214e-22	-0.502559	0.974	0.982	1.09469e-26	BTG1	6.67575e-92	-0.911892	0.929	0.974	2.0867e-96
CALU	2.27847e-94	-0.598124	0.686	0.849	7.12199e-99	HLA-A	0	-1.29687	0.942	0.999	0			NECTIN2	3.8012e-22	0.460316	0.6	0.349	1.18817e-26	COX6A1	7.53512e-92	-0.647655	0.991	0.994	2.35531e-96
UBXN4	2.33901e-94	-0.597616	0.86	0.945	7.31125e-99	PPIA	0	-1.29618	0.931	0.999	0			RGS2	3.86329e-22	0.790356	0.541	0.314	1.20758e-26	CREG1	8.00797e-92	-0.772098	0.879	0.97	2.50312e-96
SDAD1	1.72469e-107	-0.59736	0.392	0.687	5.39099e-112	CIRBP	0	-1.29601	0.768	0.983	0			EAF1	3.87943e-22	0.43001	0.498	0.28	1.21262e-26	CAPZA2	1.23021e-91	-0.673271	0.862	0.953	3.84537e-96
CNIH4	2.01854e-88	-0.596982	0.799	0.911	6.30951e-93	MPC1	0	-1.29514	0.572	0.95	0			NIT1	4.44813e-22	-0.437031	0.31	0.557	1.39039e-26	ERH	1.37566e-91	-0.65138	0.864	0.954	4.30002e-96
OCIAD1	7.11575e-110	-0.596597	0.905	0.958	2.22423e-114	NDUFA4	0	-1.29448	0.922	0.997	0			CFLAR	4.79941e-22	0.523139	0.849	0.767	1.50019e-26	SUCLG1	1.46832e-91	-0.641978	0.505	0.797	4.58964e-96
CD37	4.14672e-95	-0.595614	0.997	0.994	1.29617e-99	C1orf43	0	-1.29442	0.562	0.95	0			IL1A	5.2143e-22	0.94106	0.738	0.514	1.62988e-26	SLCO2B1	1.77815e-91	-0.83369	0.822	0.93	5.55811e-96
CRBN	8.90775e-111	-0.595279	0.443	0.718	2.78437e-115	CUTA	0	-1.29388	0.479	0.936	0			AC253572.1	5.80307e-22	-0.481668	0.063	0.287	1.81391e-26	PLEK	1.97717e-91	-0.859216	0.613	0.856	6.18021e-96
ERGIC1	1.90266e-91	-0.594813	0.719	0.874	5.94731e-96	PSMG2	0	-1.29376	0.55	0.946	0			UBE2S	7.05826e-22	-0.581572	0.62	0.747	2.20626e-26	SPARC	3.12781e-91	-0.822502	0.38	0.675	9.77686e-96
LITAF	7.60047e-95	-0.594091	0.995	0.993	2.37574e-99	MYD88	0	-1.29351	0.375	0.883	0			MFAP5	7.30601e-22	0.501866	0.319	0.118	2.2837e-26	AC007952.4	3.1561e-91	-0.850288	0.166	0.513	9.86529e-96
NAGK	6.91029e-115	-0.594047	0.495	0.735	2.16001e-119	FIS1	0	-1.29221	0.617	0.958	0			DOK1	1.15287e-21	-0.428353	0.262	0.51	3.60361e-26	JUND	4.55e-91	-0.671972	0.989	0.995	1.42223e-95
ANXA2	4.02866e-85	-0.592266	0.999	0.999	1.25927e-89	GSTK1	0	-1.29173	0.492	0.928	0			ST3GAL6	1.52132e-21	-0.477474	0.284	0.55	4.75531e-26	GSTK1	5.05591e-91	-0.655925	0.799	0.929	1.58037e-95
EIF3K	4.78334e-111	-0.591922	0.995	0.994	1.49517e-115	GRB2	0	-1.29061	0.662	0.97	0			CDKN1A	1.66185e-21	0.489852	0.834	0.575	5.19457e-26	DUSP2	5.39272e-91	-1.34482	0.243	0.542	1.68565e-95
CRTAM	2.1008e-61	-0.59174	0.488	0.7	6.56663e-66	SERF2	0	-1.29043	0.989	1	0			TAGAP	2.22572e-21	-0.495225	0.135	0.39	6.95711e-26	TCOF1	8.56905e-91	-0.700919	0.252	0.517	2.6785e-95
FDX1	2.87983e-54	-0.591714	0.919	0.964	9.00172e-59	LCP1	0	-1.28983	0.833	0.992	0			SPOP	2.48221e-21	-0.421757	0.308	0.51	7.75884e-26	TMSB10	1.58371e-90	-0.659316	0.999	1	4.95034e-95
SPCS1	1.40175e-113	-0.590947	0.95	0.976	4.38157e-118	EIF3L	0	-1.28954	0.493	0.934	0			GNS	3.45134e-21	0.488336	0.878	0.782	1.07881e-25	COX8A	4.09163e-90	-0.674116	0.983	0.992	1.27895e-94
ATP6V1E1	4.59558e-96	-0.59055	0.844	0.935	1.43648e-100	CD63	0	-1.28935	0.996	1	0			ADAM10	3.81502e-21	0.505287	0.913	0.832	1.19249e-25	GIMAP4	4.81602e-90	-0.662525	0.321	0.634	1.50538e-94
MT-ND4	2.72345e-70	-0.590194	0.999	0.999	8.51292e-75	S100A9	5.19824e-288	-1.28813	0.855	0.992	1.62486e-292			GNLY	4.44142e-21	-1.01156	0.068	0.294	1.38829e-25	RNF146	5.44185e-90	-0.597867	0.284	0.614	1.701e-94
RRAGD	6.63129e-89	-0.590106	0.821	0.915	2.07279e-93	REEP5	0	-1.28791	0.818	0.988	0			CSRNP1	4.45926e-21	-0.558057	0.489	0.698	1.39387e-25	GPNMB	6.04319e-90	-0.786358	0.99	0.991	1.88897e-94
IMP3	4.38268e-102	-0.588613	0.517	0.761	1.36993e-106	NDUFS3	0	-1.28576	0.354	0.888	0			LIPN	4.57898e-21	0.484144	0.26	0.099	1.43129e-25	PLGRKT	6.61285e-90	-0.634794	0.46	0.708	2.06703e-94
PIK3AP1	2.44547e-77	-0.588595	0.579	0.788	7.64401e-82	ST13	0	-1.28575	0.783	0.982	0			PIM1	4.70665e-21	-0.600513	0.419	0.608	1.47119e-25	KCNAB1	6.7164e-90	-0.680862	0.142	0.434	2.0994e-94
RSL1D1	2.41379e-89	-0.588269	0.938	0.963	7.54497e-94	EIF2A	0	-1.28319	0.489	0.923	0			LYST	5.0263e-21	-0.537721	0.566	0.759	1.57111e-25	IRF7	9.23043e-90	-0.705795	0.506	0.777	2.88523e-94
RAB13	6.60708e-77	-0.588036	0.923	0.963	2.06523e-81	NDUFS7	0	-1.28	0.501	0.926	0			NR4A1	6.89946e-21	-0.734033	0.635	0.805	2.15662e-25	ATP5PD	1.15878e-89	-0.652812	0.945	0.979	3.6221e-94
GALNT12	1.4063e-78	-0.586599	0.512	0.707	4.3958e-83	WARS1	0	-1.27958	0.394	0.875	0			TCF7L2	7.54128e-21	-0.534037	0.902	0.932	2.35724e-25	MX2	1.27378e-89	-0.588378	0.173	0.472	3.98157e-94
SORT1	2.88227e-79	-0.586197	0.835	0.921	9.00934e-84	ZYX	0	-1.27857	0.549	0.934	0			VCAN	9.3628e-21	0.623056	0.502	0.242	2.92661e-25	FCHO2	1.60187e-89	-0.65634	0.458	0.721	5.00711e-94
AP5B1	1.09716e-78	-0.585497	0.598	0.795	3.42949e-83	HCST	2.08143e-231	-1.27028	0.765	0.957	6.5061e-236			TLNRD1	1.17382e-20	0.435493	0.557	0.382	3.66912e-25	ZFAS1	1.75297e-89	-0.721605	0.969	0.986	5.4794e-94
UQCR10	7.74349e-108	-0.585055	0.988	0.991	2.42045e-112	EIF3A	0	-1.26778	0.732	0.968	0			FOLR1	1.21149e-20	-0.563752	0.17	0.352	3.78687e-25	DOCK2	2.1867e-89	-0.635063	0.539	0.755	6.83515e-94
RTCA	1.79169e-120	-0.584951	0.338	0.634	5.60042e-125	DYNLL1	0	-1.26776	0.831	0.99	0			CMPK2	1.26985e-20	-0.49814	0.258	0.485	3.96926e-25	MTRNR2L10	3.44052e-89	0.615407	0.625	0.405	1.07543e-93
TMEM91	1.62475e-95	-0.583976	0.404	0.648	5.07863e-100	DDX5	0	-1.26587	0.928	0.997	0			TCOF1	1.49064e-20	-0.552855	0.319	0.517	4.65942e-25	GAPLINC	1.01614e-88	-0.712025	0.397	0.695	3.17622e-93
MARCHF1	8.53324e-79	-0.583193	0.692	0.83	2.6673e-83	SRRM2	0	-1.26481	0.701	0.975	0			SDAD1	1.82605e-20	-0.43709	0.328	0.569	5.70783e-25	LIPA	1.38702e-88	-0.893172	0.92	0.972	4.33551e-93
BAG1	9.56797e-90	-0.583152	0.767	0.893	2.99074e-94	SPCS1	0	-1.2631	0.716	0.976	0			HSPE1	1.9972e-20	-0.601492	0.976	0.982	6.24281e-25	C4orf3	1.82474e-88	-0.659053	0.822	0.935	5.70373e-93
STX7	1.22547e-91	-0.582698	0.553	0.788	3.83055e-96	SDHD	0	-1.26109	0.476	0.921	0			HSP90AA1	1.99961e-20	-0.537511	1	1	6.25035e-25	SNHG8	8.13805e-88	-0.701895	0.707	0.867	2.54378e-92
COX7C	2.13762e-115	-0.58206	0.999	0.999	6.68173e-120	PFDN5	0	-1.26083	0.975	0.999	0			CBX4	2.42297e-20	-0.427386	0.245	0.464	7.57366e-25	PRDX3	1.02656e-87	-0.678312	0.659	0.851	3.20879e-92
PAIP1	5.64845e-95	-0.581912	0.587	0.8	1.76558e-99	SNHG12	1.6665e-231	-1.26036	0.279	0.661	5.20911e-236			FGD4	3.87306e-20	0.472607	0.721	0.555	1.21063e-24	LAMP2	1.07002e-87	-0.647059	0.958	0.979	3.34466e-92
NDUFB8	5.07571e-104	-0.581766	0.943	0.97	1.58656e-108	HVCN1	0	-1.25996	0.133	0.743	0			MCOLN1	3.90761e-20	-0.535425	0.858	0.946	1.22143e-24	DHRS3	2.31675e-87	-0.645435	0.53	0.782	7.24165e-92
SEC11A	1.1924e-94	-0.581582	0.997	0.996	3.72718e-99	TAGLN2	0	-1.25802	0.824	0.993	0			PHF3	4.26394e-20	-0.52011	0.614	0.811	1.33282e-24	EID1	5.04847e-87	-0.69966	0.717	0.898	1.57804e-91
GLA	1.83425e-69	-0.581249	0.558	0.75	5.73346e-74	TNFAIP2	0	-1.25762	0.472	0.881	0			ATP13A3	8.42364e-20	0.574373	0.714	0.528	2.63305e-24	ARHGAP25	6.71124e-87	-0.547361	0.166	0.481	2.09779e-91
CORO2A	6.57851e-87	-0.581217	0.554	0.759	2.0563e-91	MYH9	0	-1.25754	0.586	0.942	0			CASP1	9.49748e-20	-0.532061	0.79	0.91	2.96871e-24	PEBP1	7.56521e-87	-0.704802	0.98	0.987	2.36472e-91
CDC37	1.25432e-95	-0.580828	0.843	0.941	3.92072e-100	APRT	0	-1.25741	0.636	0.962	0			ATP6V0D2	1.07415e-19	-0.460859	0.031	0.211	3.35754e-24	ALAS1	7.66142e-87	-0.868806	0.689	0.836	2.39479e-91
INHBA	1.7381e-33	-0.58077	0.975	0.976	5.43292e-38	CES1	1.00598e-159	-1.25708	0.738	0.894	3.14447e-164			PELATON	1.15391e-19	-0.549757	0.845	0.939	3.60686e-24	BCLAF1	1.46372e-86	-0.693893	0.687	0.853	4.57528e-91
ADGRE5	1.48673e-77	-0.580391	0.898	0.947	4.6472e-82	GDI2	0	-1.25699	0.644	0.961	0			S100P	1.25538e-19	0.60853	0.325	0.11	3.92403e-24	CD9	1.62714e-86	-0.81889	0.994	0.999	5.08608e-91
CHCHD1	2.46592e-105	-0.578938	0.61	0.837	7.70793e-110	RGS12	0	-1.25531	0.265	0.785	0			HNRNPF	1.27341e-19	-0.466734	0.825	0.921	3.9804e-24	GMFG	2.13338e-86	-0.64522	0.971	0.987	6.66849e-91
COX6C	7.03506e-108	-0.578181	0.998	0.998	2.19901e-112	COX14	0	-1.25003	0.589	0.952	0			TMEM273	1.28549e-19	-0.435346	0.332	0.51	4.01817e-24	HLA-DRB5	2.69816e-86	-0.745686	1	1	8.43386e-91
COPE	1.25215e-98	-0.577986	0.897	0.965	3.91394e-103	SRSF3	0	-1.24938	0.737	0.974	0			SLC1A3	1.41602e-19	0.666105	0.707	0.465	4.42617e-24	VSIG4	3.16964e-86	-0.879206	0.93	0.977	9.90762e-91
SF3B5	1.13077e-96	-0.577302	0.925	0.965	3.53453e-101	CSDE1	0	-1.24796	0.771	0.976	0			TCN2	1.48763e-19	0.454924	0.727	0.5	4.65001e-24	CST3	3.82279e-86	-0.654066	1	0.999	1.19492e-90
MPC1	3.48043e-95	-0.576915	0.894	0.95	1.08791e-99	DMAC1	0	-1.24782	0.38	0.86	0			IGKC	1.6021e-19	0.759803	0.373	0.262	5.00782e-24	CCT8	1.23498e-85	-0.653383	0.757	0.897	3.86028e-90
TMEM147	2.11804e-97	-0.576859	0.784	0.911	6.62053e-102	ATP5PO	0	-1.24623	0.667	0.969	0			NCF2	1.68166e-19	-0.422865	0.963	0.99	5.25649e-24	SELENOH	1.30343e-85	-0.720669	0.905	0.974	4.07422e-90
GOLGA4	3.00892e-72	-0.576858	0.753	0.886	9.40522e-77	MAP1LC3B	0	-1.24571	0.727	0.967	0			TCP1	1.75484e-19	-0.511389	0.821	0.892	5.48524e-24	BST2	1.8987e-85	-0.721991	0.919	0.97	5.93491e-90
ESF1	1.30752e-81	-0.576827	0.497	0.744	4.08701e-86	PCBP2	0	-1.24374	0.792	0.985	0			CHDH	2.14387e-19	-0.487567	0.349	0.603	6.70128e-24	MYADM	2.38388e-85	-0.794788	0.736	0.853	7.45149e-90
JUN	4.83331e-53	-0.57646	0.991	0.989	1.51079e-57	RBM3	0	-1.2434	0.844	0.992	0			GIMAP4	2.15995e-19	-0.479482	0.406	0.634	6.75153e-24	OAZ1	2.43026e-85	-0.659998	1	1	7.59647e-90
ACE	1.59042e-75	-0.5764	0.543	0.759	4.9713e-80	CYP27A1	0	-1.24215	0.854	0.986	0			MT-CO1	2.79617e-19	0.699218	0.998	0.996	8.74023e-24	EIF2AK2	2.71406e-85	-0.726497	0.728	0.867	8.48355e-90
TAX1BP1	4.08769e-93	-0.576101	0.987	0.988	1.27772e-97	CNPY3	0	-1.24133	0.37	0.874	0			UCP2	3.28893e-19	0.524315	0.895	0.748	1.02805e-23	NPTN	2.99314e-85	-0.650627	0.676	0.869	9.3559e-90
ALOX5AP	7.93033e-75	-0.576026	1	1	2.47885e-79	ATP5F1D	0	-1.24106	0.751	0.982	0			MTRNR2L12	3.5869e-19	0.525433	0.98	0.948	1.12119e-23	HNRNPH3	3.31703e-85	-0.643311	0.617	0.833	1.03683e-89
CLEC12A	3.32045e-83	-0.574561	0.932	0.966	1.0379e-87	LAMTOR4	0	-1.23963	0.733	0.975	0			MT-ND2	3.59228e-19	0.59245	0.991	0.99	1.12287e-23	BAG3	4.8292e-85	-0.660805	0.402	0.506	1.5095e-89
ENO1	9.09508e-91	-0.57422	0.965	0.982	2.84292e-95	CCL18	1.19795e-77	-1.23924	0.558	0.758	3.74453e-82			AC026369.3	3.69568e-19	0.639536	0.954	0.922	1.15519e-23	SNX3	5.01216e-85	-0.717663	0.963	0.991	1.56669e-89
ZBTB8OS	1.37727e-83	-0.573959	0.835	0.916	4.30506e-88	ACTR3	0	-1.2392	0.799	0.982	0			GADD45B	4.24153e-19	-0.79646	0.897	0.907	1.32581e-23	HLA-DRB1	6.87942e-85	-0.795956	1	1	2.15036e-89
UQCRC1	9.56625e-98	-0.573797	0.679	0.851	2.9902e-102	FTL	0	-1.23783	1	1	0			FKBP15	4.79872e-19	-0.507169	0.749	0.881	1.49998e-23	H3-3A	7.06081e-85	-0.716476	0.994	0.999	2.20705e-89
ATP5MG	3.52986e-114	-0.57275	0.999	0.997	1.10336e-118	ACE	0	-1.23743	0.199	0.759	0			NANS	5.74784e-19	-0.467393	0.849	0.935	1.79665e-23	PIN4	7.81329e-85	-0.586331	0.454	0.729	2.44226e-89
TECR	4.05786e-98	-0.571895	0.726	0.87	1.2684e-102	SCP2	0	-1.23691	0.737	0.977	0			MTRNR2L8	6.26243e-19	0.513493	0.948	0.894	1.9575e-23	S1PR4	9.4829e-85	-0.696958	0.349	0.64	2.96415e-89
GAS5	8.31884e-53	-0.57156	0.966	0.976	2.60029e-57	CAST	0	-1.23679	0.827	0.991	0			CCNL1	7.17229e-19	-0.592937	0.915	0.955	2.2419e-23	IRF2	1.03611e-84	-0.617656	0.357	0.695	3.23867e-89
NDUFB3	1.95485e-94	-0.571313	0.894	0.96	6.11042e-99	APEX1	0	-1.23528	0.449	0.9	0			STOM	9.51693e-19	0.542757	0.948	0.925	2.97478e-23	SMIM3	1.27661e-84	0.53799	0.278	0.034	3.9904e-89
ZNF581	3.18824e-93	-0.571308	0.308	0.567	9.96574e-98	FCGR3A	3.47575e-218	-1.23424	0.703	0.91	1.08644e-222			COX17	1.94867e-18	-0.448089	0.937	0.977	6.09113e-23	GIMAP2	1.37434e-84	-0.511807	0.137	0.45	4.29589e-89
PIM1	6.00656e-72	-0.571196	0.271	0.514	1.87752e-76	ATP5PB	0	-1.23407	0.625	0.956	0			CCDC186	2.0247e-18	0.466328	0.631	0.457	6.32878e-23	SKAP2	2.50193e-84	-0.700786	0.7	0.89	7.8205e-89
TOMM20	2.64564e-88	-0.571035	0.981	0.987	8.26969e-93	UQCR10	0	-1.23373	0.846	0.991	0			TGFBI	2.50399e-18	0.482786	0.828	0.723	7.82692e-23	ERP29	2.97796e-84	-0.673671	0.931	0.979	9.30844e-89
FMNL2	1.82344e-74	-0.571017	0.746	0.864	5.69968e-79	C9orf16	0	-1.23262	0.739	0.98	0			MAPK6	2.67111e-18	0.426103	0.616	0.389	8.3493e-23	C1GALT1C1	5.9112e-84	-0.494336	0.226	0.499	1.84771e-88
DECR1	4.17418e-79	-0.570696	0.9	0.945	1.30476e-83	APLP2	0	-1.23173	0.922	0.996	0			TET2	3.80804e-18	0.434221	0.633	0.486	1.19031e-22	SLC25A44	9.09936e-84	-0.634726	0.185	0.358	2.84426e-88
FAM20C	1.83485e-106	-0.569523	0.205	0.498	5.73535e-111	TMEM219	0	-1.2298	0.632	0.964	0			GLRX2	3.99759e-18	-0.438042	0.583	0.738	1.24956e-22	ABRACL	1.26109e-83	-0.634788	0.57	0.8	3.9419e-88
CUTA	1.48292e-93	-0.56951	0.816	0.936	4.63528e-98	CSTA	0	-1.22874	0.691	0.97	0			LAPTM5	5.17407e-18	0.436487	1	0.997	1.6173e-22	SLC7A7	1.99212e-83	-0.644473	0.864	0.946	6.22693e-88
GSTO1	2.44993e-100	-0.568663	0.999	0.997	7.65795e-105	HPCAL1	0	-1.22836	0.411	0.882	0			ATF3	6.94725e-18	-0.713044	0.876	0.925	2.17156e-22	CHDH	2.21174e-83	-0.6187	0.309	0.603	6.91342e-88
DDX17	1.05794e-83	-0.566869	0.912	0.943	3.3069e-88	COX7A2L	0	-1.22631	0.652	0.956	0			SPATS2L	7.38358e-18	-0.514945	0.845	0.915	2.30795e-22	BLOC1S1	4.49188e-83	-0.635387	0.967	0.989	1.40406e-87
TMEM179B	5.08029e-101	-0.566486	0.72	0.873	1.58799e-105	SYF2	0	-1.22528	0.536	0.92	0			RAB8B	8.04794e-18	0.429353	0.817	0.678	2.51561e-22	TMEM14C	5.56389e-83	-0.656344	0.845	0.949	1.73915e-87
PRKCD	1.44729e-108	-0.566331	0.413	0.678	4.52392e-113	PTAFR	0	-1.2243	0.218	0.772	0			CAMK2D	8.11636e-18	0.443817	0.686	0.514	2.537e-22	HIBADH	8.06233e-83	-0.503842	0.134	0.439	2.52011e-87
MLX	4.38588e-99	-0.565045	0.549	0.779	1.37093e-103	MCRIP2	0	-1.22277	0.259	0.79	0			PPBP	1.00424e-17	1.27543	0.142	0.017	3.13903e-22	STX10	1.00445e-82	-0.595725	0.449	0.729	3.13969e-87
CCR1	7.91162e-89	-0.565031	0.184	0.475	2.473e-93	ATP5F1A	0	-1.22272	0.601	0.953	0			CD4	1.01881e-17	0.436697	0.819	0.647	3.18457e-22	CLNS1A	4.44889e-82	-0.604083	0.453	0.738	1.39062e-86
MAN1A1	1.17157e-82	-0.564838	0.827	0.907	3.66207e-87	DBI	0	-1.22267	0.864	0.994	0			CHURC1	1.07799e-17	-0.447687	0.592	0.788	3.36957e-22	PSME1	7.66079e-82	-0.633554	0.916	0.969	2.3946e-86
MBP	3.51836e-80	-0.564819	0.687	0.835	1.09976e-84	BLOC1S1	0	-1.22254	0.73	0.981	0			ADRB2	1.14992e-17	-0.536759	0.245	0.49	3.59438e-22	HLA-E	1.09887e-81	-0.677032	0.992	0.995	3.43483e-86
REEP3	5.65908e-79	-0.564803	0.796	0.904	1.76891e-83	MS4A7	0	-1.22253	0.976	1	0			SLA	1.1904e-17	0.50305	0.937	0.837	3.72092e-22	NDUFB4	1.13026e-81	-0.617604	0.927	0.974	3.53295e-86
CIR1	1.14509e-80	-0.564569	0.682	0.835	3.57929e-85	UFC1	0	-1.22181	0.571	0.954	0			ATP6V1B2	1.20485e-17	0.503302	0.852	0.758	3.76609e-22	HIGD2A	1.17588e-81	-0.642686	0.846	0.936	3.67556e-86
HAGH	7.53146e-99	-0.563611	0.683	0.848	2.35417e-103	GOLIM4	0	-1.21995	0.326	0.823	0			DNASE2B	1.2384e-17	-0.591329	0.203	0.378	3.87098e-22	GLIPR1	1.54276e-81	-0.711899	0.491	0.761	4.82232e-86
ATP5F1D	1.84636e-102	-0.563558	0.964	0.982	5.77131e-107	HDDC2	0	-1.21781	0.529	0.93	0			COA6	1.52035e-17	-0.492819	0.806	0.907	4.75227e-22	SEC11A	2.11784e-81	-0.637049	0.974	0.994	6.61991e-86
SEPHS2	1.26079e-82	-0.563211	0.541	0.784	3.94094e-87	GPCPD1	0	-1.21772	0.679	0.958	0			RALA	2.00431e-17	0.425076	0.725	0.586	6.26503e-22	SPI1	2.37913e-81	-0.684296	0.989	0.998	7.43664e-86
CCT5	5.99944e-88	-0.563194	0.781	0.915	1.87529e-92	ATP5MC3	0	-1.2155	0.86	0.994	0			TCHH	2.43415e-17	0.41374	0.194	0.067	7.60862e-22	SERPINA1	2.41952e-81	-0.758082	0.993	0.997	7.56289e-86
ALKBH7	7.01024e-88	-0.563078	0.894	0.947	2.19125e-92	COX6A1	0	-1.21524	0.84	0.991	0			TPM4	3.24688e-17	0.559696	0.963	0.923	1.0149e-21	RNF213	2.47217e-81	-0.750771	0.811	0.923	7.72745e-86
LTA4H	4.38267e-90	-0.563044	0.998	0.998	1.36993e-94	PFN1	0	-1.21481	0.947	0.999	0			GABARAPL1	3.49858e-17	0.482695	0.943	0.872	1.09358e-21	CMC2	3.07455e-81	-0.621735	0.524	0.788	9.61038e-86
HPGDS	3.05864e-69	-0.562721	0.338	0.52	9.56064e-74	PARK7	0	-1.2133	0.725	0.98	0			OLMALINC	4.43054e-17	-0.460292	0.231	0.44	1.38489e-21	TNFRSF14	4.2054e-81	-0.566814	0.435	0.686	1.31452e-85
STK4	1.72307e-89	-0.562378	0.576	0.797	5.38593e-94	SDHB	0	-1.21311	0.449	0.895	0			HERC5	4.83943e-17	-0.57911	0.493	0.691	1.5127e-21	PNPLA6	5.93117e-81	-0.729755	0.808	0.924	1.85395e-85
CNIH1	2.09618e-96	-0.561952	0.591	0.795	6.55219e-101	TMEM258	0	-1.21243	0.771	0.986	0			PPP1R15A	5.05613e-17	-0.598722	0.908	0.965	1.58044e-21	ERGIC2	7.50654e-81	-0.588797	0.549	0.777	2.34638e-85
DOCK11	5.62297e-77	-0.561645	0.814	0.916	1.75762e-81	YBX3	0	-1.2118	0.827	0.979	0			SRSF3	5.30957e-17	-0.506095	0.932	0.968	1.65966e-21	B3GNT5	7.89077e-81	-0.928999	0.834	0.872	2.46648e-85
ERP29	9.13629e-91	-0.561136	0.966	0.98	2.8558e-95	EIF5	1.8929e-307	-1.21149	0.77	0.97	5.91679302664534e-312			RHOB	6.12105e-17	0.610209	0.974	0.916	1.91331e-21	CSTA	8.082e-81	-0.679051	0.878	0.95	2.52626e-85
CTSC	9.24213e-60	-0.560535	0.999	1	2.88889e-64	TGOLN2	0	-1.21101	0.762	0.98	0			SOCS3	6.61889e-17	-0.710672	0.812	0.856	2.06892e-21	CRTAP	1.06467e-80	-0.611024	0.589	0.775	3.32793e-85
VAT1	6.58687e-89	-0.560176	0.909	0.955	2.05891e-93	CNBP	0	-1.21096	0.772	0.983	0			HIF1A	8.29223e-17	0.488604	0.843	0.74	2.59197e-21	PSMG2	1.18571e-80	-0.598745	0.767	0.91	3.70628e-85
COX17	1.24533e-83	-0.560096	0.945	0.977	3.89262e-88	ATP6V0D1	0	-1.2108	0.655	0.943	0			TRGC1	8.70257e-17	-0.539109	0.061	0.242	2.72023e-21	APIP	1.44307e-80	-0.702284	0.83	0.951	4.51073e-85
TIMM13	1.92823e-90	-0.559726	0.696	0.854	6.02724e-95	MARCHF1	0	-1.20934	0.333	0.83	0			PDLIM5	9.55257e-17	0.401192	0.799	0.699	2.98592e-21	CMPK2	1.44731e-80	-0.593776	0.211	0.485	4.52398e-85
RAB14	1.12301e-83	-0.558403	0.782	0.896	3.51029e-88	FCHO2	0	-1.20874	0.436	0.852	0			HSP90AB1	1.21023e-16	-0.537247	0.998	0.999	3.78291e-21	TOB1	3.89748e-80	-0.631515	0.341	0.553	1.21827e-84
PA2G4	6.48739e-83	-0.557898	0.834	0.926	2.02782e-87	CTSH	0	-1.20758	0.613	0.95	0			HSPD1	1.22795e-16	-0.649683	0.93	0.966	3.83831e-21	ISG15	6.61813e-80	-0.985523	0.945	0.974	2.06868e-84
PHB	1.84843e-89	-0.557854	0.74	0.898	5.77778e-94	RND3	1.20261e-86	-1.20749	0.533	0.565	3.75909e-91			GCA	1.25458e-16	-0.486033	0.83	0.907	3.92153e-21	DERA	1.5408e-79	-0.522064	0.276	0.552	4.81621e-84
ATP6V1C1	2.88409e-95	-0.557077	0.362	0.625	9.01504e-100	EIF4A2	0	-1.20672	0.742	0.967	0			TRIP11	1.39502e-16	-0.444601	0.386	0.608	4.36053e-21	IRF9	1.56532e-79	-0.591764	0.614	0.814	4.89283e-84
ITGB1	4.58873e-74	-0.556968	0.94	0.969	1.43434e-78	ATP5MD	0	-1.20447	0.874	0.994	0			GBP5	1.39961e-16	0.601029	0.445	0.26	4.37487e-21	UBL5	1.90107e-79	-0.608802	0.977	0.994	5.94233e-84
MPC2	4.01218e-78	-0.556765	0.881	0.94	1.25412e-82	BCLAF1	0	-1.20398	0.566	0.93	0			INSIG1	1.58219e-16	0.679673	0.579	0.425	4.94558e-21	KCNE3	1.93148e-79	-0.570146	0.181	0.523	6.03737e-84
IFIT2	1.43401e-54	-0.556279	0.351	0.56	4.4824e-59	GM2A	0	-1.2038	0.57	0.929	0			IFRD1	1.95757e-16	-0.598107	0.747	0.849	6.11894e-21	FYB1	1.9427e-79	-0.717838	0.525	0.771	6.07246e-84
EIF4A1	9.02131e-82	-0.555806	0.89	0.947	2.81986e-86	CD74	0	-1.20064	1	1	0			UBB	1.99815e-16	-0.461833	0.998	1	6.24577e-21	TRIB1	3.60885e-79	-0.73278	0.268	0.583	1.12805e-83
FNDC3B	1.69393e-72	-0.555477	0.769	0.895	5.29487e-77	MYDGF	0	-1.2003	0.699	0.967	0			HLA-DQB1	2.0925e-16	0.551591	0.998	0.997	6.5407e-21	RABGGTB	5.51762e-79	-0.613667	0.581	0.812	1.72469e-83
NDUFA8	3.62191e-97	-0.555011	0.514	0.764	1.13213e-101	SRRM1	0	-1.19977	0.698	0.971	0			TRIM38	2.14211e-16	-0.505853	0.738	0.851	6.69576e-21	ADPGK	8.6756e-79	-0.600732	0.652	0.847	2.7118e-83
PEPD	1.59939e-87	-0.554414	0.804	0.922	4.99934e-92	VAPA	0	-1.19878	0.846	0.987	0			OSBPL11	2.44714e-16	-0.477035	0.821	0.926	7.64922e-21	CSTB	1.07295e-78	-0.794824	0.999	1	3.3538e-83
RAD21	3.54607e-78	-0.554315	0.657	0.833	1.10842e-82	FUOM	0	-1.19731	0.562	0.932	0			OPTN	2.83726e-16	0.429621	0.753	0.617	8.86866e-21	SKIL	1.26723e-78	-0.718777	0.596	0.796	3.96109e-83
SUPT4H1	1.9506e-95	-0.55419	0.749	0.882	6.09714e-100	SSR2	0	-1.1969	0.68	0.971	0			MCUB	2.88261e-16	0.409457	0.705	0.512	9.0104e-21	CYB5D1	1.59871e-78	-0.823205	0.144	0.432	4.99722e-83
TRPV2	4.16853e-73	-0.55332	0.783	0.893	1.30299e-77	NRP2	8.58764e-274	-1.19677	0.387	0.799	2.68431e-278			VMP1	2.96024e-16	0.588028	0.897	0.894	9.25306e-21	HMGN3	1.90343e-78	-0.69779	0.718	0.893	5.9497e-83
TPI1	3.22316e-88	-0.55318	0.958	0.979	1.00749e-92	HNRNPA1	0	-1.19601	0.813	0.983	0			DOK2	3.09941e-16	-0.445806	0.893	0.946	9.68807e-21	SYK	2.06589e-78	-0.636345	0.54	0.802	6.45753e-83
IL17RA	1.44666e-89	-0.552443	0.396	0.632	4.52195e-94	DNASE2B	1.73455e-230	-1.19541	0.171	0.589	5.42182e-235			ESF1	3.26672e-16	-0.424316	0.41	0.628	1.02111e-20	C1QC	2.59861e-78	-0.995886	0.979	0.99	8.12269e-83
OXA1L	3.73344e-85	-0.552229	0.699	0.849	1.16699e-89	CYC1	0	-1.19488	0.373	0.869	0			MAP2K3	3.34776e-16	0.43661	0.729	0.546	1.04644e-20	DECR1	3.46438e-78	-0.693958	0.93	0.972	1.08289e-82
SMDT1	1.57599e-92	-0.552154	0.951	0.979	4.9262e-97	CST3	0	-1.19453	0.993	1	0			MPHOSPH8	3.55013e-16	-0.439733	0.655	0.832	1.10969e-20	DOCK8	4.23494e-78	-0.705711	0.761	0.912	1.32375e-82
KIF5B	9.30308e-78	-0.55206	0.886	0.951	2.90794e-82	LAMP1	0	-1.19352	0.819	0.989	0			SH2B3	3.82174e-16	0.413612	0.755	0.588	1.19459e-20	SDHC	4.90461e-78	-0.585758	0.576	0.784	1.53307e-82
CCNG1	7.28016e-92	-0.552014	0.44	0.656	2.27562e-96	NDUFA11	0	-1.1924	0.647	0.967	0			EIF4EBP1	4.10822e-16	-0.446936	0.828	0.892	1.28414e-20	LACTB2	5.23442e-78	-0.575481	0.252	0.577	1.63617e-82
USO1	5.76204e-87	-0.551463	0.638	0.81	1.80109e-91	CFL1	0	-1.19211	0.964	0.998	0			ZFAS1	5.00964e-16	-0.442559	0.954	0.986	1.5659e-20	PGAM1	5.77129e-78	-0.591172	0.581	0.791	1.80398e-82
LENG1	1.20241e-118	-0.551301	0.186	0.511	3.75848e-123	GCC2	3.06478e-302	-1.1904	0.536	0.903	9.57983e-307			BRD2	6.23889e-16	-0.58565	0.814	0.878	1.95014e-20	SUCLG2	6.18205e-78	-0.607097	0.431	0.727	1.93237e-82
HMOX1	5.53778e-37	-0.550324	0.726	0.856	1.73099e-41	ATRAID	0	-1.18973	0.617	0.96	0			LEPROTL1	7.4329e-16	-0.413584	0.865	0.956	2.32336e-20	ACAT1	7.11559e-78	-0.567847	0.412	0.652	2.22418e-82
SPNS1	9.77875e-94	-0.550115	0.554	0.776	3.05662e-98	PHB2	0	-1.18806	0.521	0.926	0			SEPHS2	7.83245e-16	-0.458463	0.576	0.734	2.44825e-20	CH25H	1.08971e-77	0.706263	0.288	0.032	3.40618e-82
BLVRA	3.39572e-83	-0.550009	0.828	0.933	1.06143e-87	HMGN3	0	-1.18655	0.502	0.918	0			BASP1	1.2099e-15	0.830045	0.426	0.226	3.78187e-20	LINC01094	1.23982e-77	-0.553342	0.168	0.469	3.87539e-82
CES1	3.26568e-27	-0.549882	0.894	0.894	1.02078e-31	LAIR1	0	-1.18597	0.639	0.952	0			REL	1.27852e-15	0.580915	0.897	0.849	3.99636e-20	CHORDC1	1.63589e-77	-0.730312	0.517	0.713	5.11345e-82
NOL8	3.21482e-80	-0.549864	0.305	0.574	1.00488e-84	SLC25A3	0	-1.18523	0.78	0.988	0			ALKBH7	1.47857e-15	-0.412923	0.799	0.915	4.62169e-20	MS4A6A	1.88852e-77	-0.784621	0.466	0.718	5.90309e-82
NDUFA10	5.14207e-93	-0.549584	0.645	0.818	1.6073e-97	PRAM1	0	-1.18468	0.159	0.757	0			MPV17L2	1.59108e-15	-0.415324	0.142	0.318	4.97337e-20	PHPT1	3.03283e-77	-0.668674	0.725	0.886	9.47995e-82
ERP44	3.47742e-89	-0.548336	0.863	0.93	1.08697e-93	ALOX5AP	0	-1.181	0.986	1	0			HPCAL1	3.87149e-15	-0.409815	0.662	0.798	1.21014e-19	PPP1R10	3.04765e-77	-0.767039	0.596	0.789	9.52629e-82
ATP5PF	5.71691e-100	-0.548222	0.986	0.988	1.78698e-104	PFDN1	0	-1.18088	0.34	0.863	0			RETREG1	4.74934e-15	-0.507987	0.681	0.82	1.48454e-19	HLA-DQA1	4.13655e-77	-0.88948	0.998	0.999	1.29299e-81
TMEM38B	1.66417e-81	-0.548214	0.539	0.746	5.20182e-86	LYN	0	-1.1803	0.601	0.938	0			TNFSF12	5.43436e-15	-0.439609	0.725	0.852	1.69866e-19	GBP3	4.94752e-77	-0.667056	0.442	0.73	1.54649e-81
BOD1L1	5.14998e-69	-0.548024	0.736	0.87	1.60977e-73	RAP1A	0	-1.18026	0.661	0.964	0			ECHDC1	7.01919e-15	-0.414765	0.876	0.933	2.19405e-19	ARPC5	5.12788e-77	-0.655476	0.975	0.99	1.60286e-81
HLA-A	3.5862e-73	-0.547932	0.997	0.999	1.12097e-77	ZNF706	0	-1.17807	0.834	0.99	0			CD69	9.92879e-15	-0.724789	0.216	0.428	3.10352e-19	TMEM126B	5.16846e-77	-0.563381	0.51	0.758	1.61555e-81
TBC1D10C	5.33346e-87	-0.547186	0.55	0.771	1.66712e-91	RGS19	0	-1.17552	0.436	0.896	0			TXNIP	1.09455e-14	0.557466	0.989	0.992	3.42132e-19	IL7R	5.49594e-77	0.89513	0.853	0.575	1.71791e-81
VPS35	2.06458e-78	-0.545772	0.734	0.882	6.45342e-83	AQP3	2.07473e-266	-1.17518	0.662	0.924	6.48516e-271			CARD16	1.11629e-14	-0.44221	0.886	0.95	3.48928e-19	FMC1	6.27102e-77	-0.477257	0.172	0.446	1.96019e-81
MICOS13	2.04087e-89	-0.545442	0.927	0.969	6.37932e-94	ANXA5	0	-1.17342	0.947	0.999	0			IL6ST	1.14479e-14	0.428056	0.731	0.514	3.57837e-19	PTMA	7.75819e-77	-0.622461	0.998	1	2.42504e-81
TCIRG1	2.44615e-78	-0.544672	0.751	0.89	7.64613e-83	BPTF	1.25092e-306	-1.17337	0.479	0.871	3.91009763727277e-311			GAPLINC	1.48214e-14	-0.458077	0.533	0.695	4.63285e-19	FCGR3A	8.26634e-77	-0.90765	0.939	0.973	2.58388e-81
FUCA2	1.21827e-83	-0.544452	0.65	0.829	3.80805e-88	OXA1L	0	-1.17269	0.361	0.849	0			PSAP	1.55881e-14	0.443437	0.998	0.997	4.87249e-19	SFTPC	1.07227e-76	-0.539452	0.314	0.602	3.35168e-81
YBX1	3.04824e-80	-0.544438	1	1	9.52813e-85	SERP1	0	-1.16927	0.869	0.993	0			PCNX1	1.74052e-14	0.414298	0.764	0.625	5.4405e-19	FAM126A	1.10807e-76	0.633416	0.61	0.305	3.46359e-81
EIF3G	8.9117e-88	-0.54436	0.913	0.964	2.7856e-92	CHCHD10	0	-1.16795	0.868	0.993	0			NCOA7	1.75198e-14	-0.449986	0.533	0.665	5.47631e-19	ATP5F1A	1.34358e-76	-0.645828	0.759	0.898	4.19974e-81
RSBN1L	5.76591e-90	-0.544322	0.376	0.655	1.8023e-94	RBM39	0	-1.16659	0.68	0.956	0			CD84	2.17403e-14	0.409807	0.448	0.269	6.79554e-19	ITGB2	1.40119e-76	-0.707089	0.946	0.972	4.3798e-81
BCL2L1	3.06509e-94	-0.544046	0.371	0.639	9.5808e-99	SERBP1	0	-1.16612	0.714	0.969	0			CD300LF	2.31497e-14	-0.403696	0.751	0.841	7.23609e-19	NDUFA2	1.46024e-76	-0.602585	0.846	0.944	4.56438e-81
LCP2	6.8265e-77	-0.544042	0.552	0.754	2.13382e-81	LYSMD2	0	-1.16551	0.238	0.801	0			SNHG7	2.47573e-14	-0.426411	0.485	0.682	7.7386e-19	PPIL3	1.88018e-76	-0.450135	0.191	0.464	5.87702e-81
DCAF7	2.31881e-76	-0.543349	0.688	0.845	7.24811e-81	TPI1	0	-1.16526	0.774	0.979	0			NDUFB9	2.76749e-14	-0.42476	0.832	0.921	8.65057e-19	NIT1	2.11288e-76	-0.551559	0.238	0.557	6.60441e-81
PBRM1	2.00206e-71	-0.543318	0.627	0.788	6.258e-76	AKR1B1	7.48682e-233	-1.16515	0.59	0.876	2.34022e-237			AKR1C2	2.97037e-14	0.61099	0.306	0.193	9.28473e-19	BAZ2B	4.01669e-76	-0.673552	0.514	0.744	1.25553e-80
RTF1	1.65503e-79	-0.541925	0.755	0.893	5.17326e-84	OSTF1	0	-1.16427	0.639	0.961	0			CTSL	2.97863e-14	0.492783	0.998	0.992	9.31055e-19	C1orf162	4.31915e-76	-0.619786	0.979	0.988	1.35007e-80
FNTA	4.62187e-89	-0.541851	0.492	0.727	1.4447e-93	CFD	7.18058e-252	-1.16317	0.787	0.982	2.24449e-256			SPEN	3.03248e-14	0.429455	0.718	0.602	9.47886e-19	ADH5	9.22643e-76	-0.626738	0.64	0.838	2.88398e-80
CLIP4	5.49553e-74	-0.541844	0.709	0.839	1.71778e-78	RGS1	2.81695e-149	-1.16279	0.212	0.539	8.80516e-154			NQO2	4.19414e-14	-0.432971	0.653	0.802	1.311e-18	S100A8	9.63809e-76	-1.38943	0.732	0.923	3.01266e-80
ZNF524	1.57533e-96	-0.541817	0.457	0.674	4.92413e-101	SSU72	0	-1.16193	0.524	0.917	0			CHMP1B	4.7746e-14	0.463921	0.721	0.611	1.49244e-18	SERF2	1.50086e-75	-0.639199	1	0.999	4.69137e-80
TIGAR	5.32848e-93	-0.541765	0.412	0.687	1.66557e-97	MYO1F	0	-1.16127	0.235	0.81	0			DTNA	5.40198e-14	-0.422557	0.218	0.287	1.68854e-18	MTHFS	1.52751e-75	-0.49362	0.175	0.472	4.77466e-80
APEX1	7.85072e-77	-0.54167	0.781	0.9	2.45396e-81	TMEM243	0	-1.16059	0.347	0.842	0			HP	5.45265e-14	-0.637661	0.205	0.383	1.70438e-18	BRK1	1.71453e-75	-0.646356	0.856	0.956	5.35926e-80
SRFBP1	2.97592e-90	-0.541663	0.47	0.717	9.30207e-95	GLIPR1	0	-1.15989	0.283	0.772	0			H2AZ1	5.59102e-14	-0.407129	0.983	0.996	1.74763e-18	CASP4	3.24789e-75	-0.596062	0.601	0.824	1.01522e-79
RPS19BP1	9.8332e-81	-0.541417	0.883	0.943	3.07364e-85	LYZ	0	-1.15923	0.996	1	0			SLAMF8	6.50574e-14	0.440669	0.585	0.361	2.03355e-18	IQGAP2	4.3962e-75	-0.677487	0.497	0.771	1.37416e-79
SCARB2	3.34161e-76	-0.541306	0.732	0.864	1.04451e-80	OSBPL1A	0	-1.15868	0.365	0.838	0			HAGH	6.92234e-14	-0.41333	0.755	0.869	2.16377e-18	TMEM59	5.10495e-75	-0.611778	0.971	0.99	1.59569e-79
S100A11	3.16915e-100	-0.540425	1	1	9.90608e-105	CORO1B	0	-1.15853	0.421	0.881	0			METRNL	7.53343e-14	0.404637	0.886	0.781	2.35479e-18	LEPROTL1	7.35056e-75	-0.601782	0.859	0.956	2.29763e-79
SOAT1	4.38354e-72	-0.540193	0.832	0.897	1.3702e-76	CEBPD	1.21133e-219	-1.15812	0.477	0.796	3.78636e-224			CCT8	7.67017e-14	-0.418539	0.812	0.897	2.39753e-18	FTL	1.02138e-74	-0.668332	1	1	3.1926e-79
SLC7A7	1.22186e-87	-0.540049	0.966	0.981	3.81927e-92	DOCK2	0	-1.15797	0.352	0.854	0			ATP1B3	9.02098e-14	0.567073	0.967	0.966	2.81976e-18	PFN1	1.06642e-74	-0.705165	0.995	0.999	3.33339e-79
SETX	9.2587e-65	-0.539574	0.694	0.863	2.89407e-69	GPSM3	0	-1.15747	0.582	0.936	0			PABPC4	9.33796e-14	0.40495	0.843	0.753	2.91884e-18	ARID5B	1.08308e-74	0.723292	0.419	0.183	3.38549e-79
CREG1	1.73327e-76	-0.539351	0.883	0.934	5.41782e-81	COX17	0	-1.15736	0.749	0.977	0			MTHFD2	1.06387e-13	0.431004	0.751	0.577	3.32543e-18	HNRNPH1	1.10837e-74	-0.629264	0.693	0.854	3.46452e-79
AIP	2.80932e-88	-0.539298	0.621	0.807	8.78133e-93	CAPZA2	0	-1.15624	0.728	0.98	0			LAMTOR3	1.06408e-13	-0.41268	0.605	0.769	3.32607e-18	ANPEP	1.13563e-74	0.671079	0.838	0.539	3.54973e-79
PSMA4	1.22212e-81	-0.538583	0.886	0.944	3.82009e-86	MGAT1	0	-1.15594	0.642	0.955	0			CREM	1.13448e-13	0.471852	0.742	0.579	3.54614e-18	PHC2	2.01374e-74	0.521472	0.629	0.365	6.29453e-79
NEU1	7.57854e-78	-0.537826	0.558	0.759	2.36889e-82	BAG1	0	-1.15498	0.478	0.893	0			CORO2A	1.52866e-13	-0.446658	0.432	0.635	4.77826e-18	EIF2S3	3.77162e-74	-0.589717	0.67	0.847	1.17893e-78
LEPROT	6.77185e-81	-0.537578	0.921	0.963	2.11673e-85	CD99	0	-1.15439	0.588	0.926	0			CYB5A	1.73298e-13	0.455468	0.952	0.925	5.41693e-18	LAP3	8.43528e-74	-0.760093	0.847	0.95	2.63668e-78
RNF166	3.24565e-95	-0.53755	0.379	0.648	1.01452e-99	LRP1	4.7963e-286	-1.15436	0.697	0.942	1.49922e-290			REV3L	3.25731e-13	-0.452894	0.489	0.648	1.01816e-17	TMEM273	8.59348e-74	-0.569165	0.251	0.51	2.68613e-78
CD99	1.29622e-66	-0.53712	0.84	0.926	4.0517e-71	HMGB1	0	-1.15334	0.916	0.995	0			SAT1	3.861e-13	0.5039	1	0.998	1.20686e-17	CTSD	1.24464e-73	-0.713845	1	1	3.89048e-78
DYNLRB1	3.13058e-87	-0.537004	0.921	0.965	9.7855e-92	SUN2	0	-1.15324	0.399	0.85	0			FABP3	4.38679e-13	0.429718	0.356	0.157	1.37122e-17	GOLIM4	1.69245e-73	-0.603898	0.323	0.594	5.29024e-78
HNRNPF	4.12945e-83	-0.536926	0.825	0.934	1.29078e-87	PPCS	0	-1.15287	0.492	0.928	0			ANP32A	4.94173e-13	-0.400199	0.705	0.843	1.54468e-17	MTRNR2L8	1.72393e-73	0.796259	0.974	0.894	5.38864e-78
SLC49A3	1.11331e-104	-0.536905	0.292	0.567	3.47996e-109	ANXA2	0	-1.15284	0.976	0.999	0			BST2	5.54396e-13	-0.43945	0.943	0.97	1.73292e-17	MARCHF1	2.05981e-73	-0.649172	0.404	0.735	6.4385e-78
S100A10	3.95131e-91	-0.536358	1	1	1.23509e-95	COX6C	0	-1.15223	0.909	0.998	0			SH3BP5	5.94918e-13	0.431304	0.93	0.874	1.85958e-17	PSME4	2.44822e-73	0.705349	0.891	0.68	7.65261e-78
HTATIP2	9.88428e-77	-0.535966	0.722	0.869	3.08961e-81	C1orf162	0	-1.15104	0.863	0.99	0			HERPUD1	6.33193e-13	0.432904	0.793	0.76	1.97922e-17	NAA50	2.58277e-73	0.625823	0.876	0.695	8.07317e-78
ATP6V0E1	5.85143e-90	-0.535005	0.992	0.994	1.82903e-94	NR4A1	2.22279e-194	-1.15097	0.324	0.661	6.94797e-199			LSP1	1.04369e-12	-0.482715	0.646	0.806	3.26234e-17	TBC1D10C	2.71488e-73	-0.625242	0.487	0.731	8.48611e-78
EIF2A	6.7902e-74	-0.5348	0.816	0.923	2.12247e-78	TMBIM6	0	-1.15088	0.908	0.997	0			B4GALT1	1.06645e-12	0.441648	0.865	0.715	3.3335e-17	DRAM2	2.97671e-73	-0.568598	0.646	0.818	9.30454e-78
USF2	2.59025e-78	-0.534432	0.845	0.922	8.09656e-83	RHBDD2	0	-1.1465	0.367	0.845	0			SLC39A10	1.14303e-12	-0.418128	0.546	0.731	3.57288e-17	HACD4	3.3406e-73	-0.56528	0.411	0.684	1.0442e-77
SLC8A1	1.86939e-70	-0.534096	0.61	0.78	5.8433e-75	DRAM2	0	-1.1462	0.451	0.884	0			GAS5	1.14834e-12	-0.460359	0.648	0.807	3.58947e-17	RASSF5	6.73335e-73	-0.599095	0.417	0.676	2.1047e-77
WASHC4	3.84712e-72	-0.533773	0.644	0.821	1.20253e-76	LAPTM5	0	-1.14433	0.975	0.999	0			ALAS1	1.24561e-12	-0.551442	0.718	0.836	3.89349e-17	HLA-C	6.8968e-73	-0.657609	1	1	2.15579e-77
OSBPL8	3.46714e-69	-0.533556	0.729	0.862	1.08375e-73	NCF4	0	-1.14275	0.405	0.881	0			PLP2	1.34506e-12	-0.424045	0.555	0.691	4.20436e-17	TNFRSF12A	8.9568e-73	0.497149	0.413	0.118	2.7997e-77
EIF4A2	1.00822e-70	-0.532578	0.94	0.967	3.15147e-75	ESD	0	-1.14076	0.607	0.951	0			PDLIM1	1.47605e-12	0.433152	0.95	0.938	4.6138e-17	COX6C	2.38381e-72	-0.634436	0.986	0.989	7.45127e-77
MAP2K2	2.49115e-90	-0.532438	0.743	0.872	7.78679e-95	H3-3B	0	-1.13917	0.939	0.996	0			CHD9	2.07598e-12	-0.406902	0.718	0.854	6.48905e-17	SDC4	2.5723e-72	0.708264	0.744	0.432	8.04045e-77
SLC16A3	1.51537e-68	-0.532085	0.764	0.886	4.73672e-73	SF3B5	0	-1.13858	0.694	0.965	0			PLSCR1	2.10932e-12	-0.412971	0.908	0.941	6.59327e-17	FAM200B	2.67613e-72	-0.511748	0.245	0.532	8.365e-77
RAN	1.72437e-86	-0.531833	0.946	0.974	5.39001e-91	GPD1	2.34358e-235	-1.13831	0.579	0.896	7.32553e-240			TNF	2.25864e-12	-0.663903	0.221	0.391	7.06e-17	CTSB	2.80295e-72	-0.902602	0.987	0.999	8.76141e-77
HIGD2A	3.30588e-82	-0.531785	0.957	0.981	1.03335e-86	UQCR11	0	-1.13778	0.869	0.994	0			ITGB2	2.78196e-12	-0.440346	0.954	0.972	8.69581e-17	HMGB1	3.50006e-72	-0.577012	0.991	0.997	1.09404e-76
NMI	1.26562e-105	-0.531633	0.391	0.641	3.95605e-110	EIF3M	0	-1.13728	0.612	0.947	0			HPGD	2.86822e-12	0.502788	0.819	0.715	8.96542e-17	ATRAID	4.60129e-72	-0.578601	0.815	0.918	1.43826e-76
COX7A2L	1.23137e-77	-0.531517	0.915	0.956	3.84899e-82	RAB5C	0	-1.13546	0.618	0.954	0			HSPH1	3.45569e-12	-0.588931	0.884	0.94	1.08017e-16	MYO1F	5.14107e-72	-0.556561	0.448	0.698	1.60699e-76
ALAS1	5.54238e-47	-0.531417	0.751	0.858	1.73243e-51	HLA-DRA	0	-1.1342	1	1	0			LRRFIP1	4.54307e-12	0.418009	0.972	0.983	1.42006e-16	SVBP	5.3713e-72	-0.517721	0.344	0.599	1.67895e-76
PTGES3	2.08856e-82	-0.53135	0.932	0.976	6.52838e-87	LSM6	0	-1.13376	0.599	0.952	0			ACSL1	5.63861e-12	0.480988	0.908	0.837	1.76251e-16	AC083862.2	7.36885e-72	-0.625629	0.206	0.457	2.30334e-76
MOSPD2	3.19999e-83	-0.530732	0.381	0.638	1.00025e-87	EML4	2.01964e-291	-1.13363	0.738	0.969	6.31295e-296			PPP1R10	6.09587e-12	-0.500336	0.642	0.789	1.90544e-16	TSC22D2	7.80678e-72	-0.705222	0.539	0.671	2.44023e-76
PCBD1	4.94042e-76	-0.530652	0.789	0.894	1.54427e-80	ARPC5	0	-1.13253	0.862	0.995	0			TNFAIP6	9.63673e-12	0.580165	0.277	0.107	3.01223e-16	FXYD5	1.26099e-71	-0.619519	0.927	0.979	3.94159e-76
LMAN2	2.53846e-83	-0.530199	0.783	0.904	7.93468e-88	FXYD5	0	-1.13186	0.675	0.958	0			EIF4A3	9.79754e-12	-0.565934	0.701	0.807	3.0625e-16	C1orf43	1.42298e-71	-0.580039	0.799	0.92	4.44794e-76
LAMTOR5	1.16397e-85	-0.529802	0.931	0.974	3.6383e-90	LGALS3BP	9.52063e-237	-1.13156	0.668	0.909	2.97594e-241			BHLHE41	1.07048e-11	-0.506767	0.876	0.932	3.34608e-16	UNC93B1	1.73107e-71	-0.6031	0.719	0.879	5.41096e-76
HDLBP	8.39546e-72	-0.529612	0.718	0.857	2.62424e-76	RHOG	0	-1.13125	0.605	0.934	0			NFKBID	1.29622e-11	-0.448871	0.249	0.412	4.05169e-16	R3HDM2	3.96165e-71	-0.560123	0.418	0.686	1.23833e-75
SCFD1	3.6024e-92	-0.529502	0.469	0.726	1.12603e-96	GNB2	0	-1.1308	0.742	0.978	0			DDHD1	1.53443e-11	-0.428382	0.742	0.824	4.79628e-16	CERS2	5.28609e-71	-0.487723	0.289	0.559	1.65232e-75
LRPAP1	3.47419e-75	-0.529363	0.978	0.986	1.08596e-79	NDUFB9	0	-1.1303	0.648	0.952	0			FPR3	1.57735e-11	0.418792	0.692	0.51	4.93045e-16	ADRB2	6.20364e-71	-0.640014	0.239	0.49	1.93912e-75
TNFRSF14	3.60455e-86	-0.529347	0.463	0.715	1.1267e-90	KHDRBS1	0	-1.13005	0.593	0.935	0			TUBA1B	1.7031e-11	-0.480777	0.987	0.997	5.32351e-16	NEDD8	8.86028e-71	-0.588964	0.946	0.97	2.76953e-75
TXN	8.01405e-74	-0.529197	0.997	0.999	2.50502e-78	PSMB10	0	-1.12983	0.48	0.905	0			CYBB	2.4742e-11	0.455356	0.98	0.929	7.73379e-16	PTPMT1	1.25561e-70	-0.580404	0.637	0.819	3.92475e-75
TM6SF1	5.51361e-89	-0.529044	0.493	0.731	1.72343e-93	STXBP2	4.18088e-196	-1.12966	0.828	0.985	1.30685e-200			TRIM25	2.71135e-11	-0.406595	0.594	0.637	8.47508e-16	STAT2	1.73e-70	-0.544895	0.431	0.648	5.40759e-75
SELENOT	7.47263e-82	-0.528555	0.819	0.927	2.33578e-86	CAT	0	-1.12933	0.673	0.959	0			ATP1B1	3.57824e-11	-0.427801	0.917	0.961	1.11848e-15	ALDH1A1	1.88713e-70	-0.677605	0.898	0.954	5.89876e-75
ATRAID	1.70221e-78	-0.528295	0.904	0.96	5.32074e-83	NDUFA2	0	-1.12931	0.637	0.955	0			ARL4A	4.74777e-11	0.459008	0.948	0.88	1.48405e-15	CFDP1	2.04363e-70	-0.580299	0.55	0.798	6.38795e-75
VPS29	5.79493e-79	-0.528278	0.928	0.962	1.81137e-83	BACH1	1.99234e-306	-1.12875	0.522	0.895	6.22763238348825e-311			SLC8B1	6.31809e-11	0.429679	0.555	0.371	1.9749e-15	ETFRF1	2.30731e-70	-0.474214	0.33	0.576	7.21214e-75
CHST11	4.43318e-81	-0.527376	0.495	0.69	1.38572e-85	LIMS1	4.79817e-263	-1.12807	0.729	0.96	1.4998e-267			DECR1	6.6717e-11	-0.420388	0.941	0.972	2.08543e-15	GADD45B	2.51544e-70	-1.01238	0.855	0.907	7.86272e-75
SDHC	2.08298e-81	-0.527357	0.671	0.843	6.51093e-86	NDUFB2	0	-1.12762	0.863	0.99	0			PLIN2	6.68898e-11	-0.62128	0.985	0.99	2.09083e-15	MCTS1	3.41084e-70	-0.547541	0.539	0.774	1.06615e-74
MESD	1.08366e-74	-0.52719	0.705	0.856	3.38729e-79	AVPI1	0	-1.12596	0.424	0.87	6.03351380182432e-313			SRGN	1.02642e-10	0.433236	0.998	0.992	3.20835e-15	TEX14	3.46391e-70	-0.531749	0.103	0.395	1.08274e-74
BPTF	9.40554e-58	-0.527077	0.763	0.871	2.93997e-62	GTF2I	0	-1.12475	0.592	0.937	0			DNAJA4	1.23123e-10	-0.67941	0.43	0.591	3.84854e-15	AKR1C3	4.74131e-70	1.0503	0.847	0.633	1.48203e-74
NCK1	6.19693e-87	-0.527058	0.475	0.713	1.93703e-91	HCAR2	2.46707e-284	-1.12452	0.112	0.598	7.71154e-289			EPSTI1	1.26739e-10	-0.42702	0.681	0.82	3.96157e-15	SVIL	4.7854e-70	-0.653746	0.908	0.952	1.49581e-74
CLIC1	2.01904e-78	-0.527002	0.992	0.998	6.31107e-83	TLN1	1.04369e-292	-1.12443	0.556	0.908	3.26235e-297			ID3	1.32851e-10	-0.505725	0.365	0.571	4.15262e-15	DDX60	4.886e-70	-0.546662	0.242	0.532	1.52726e-74
ERGIC2	1.07973e-79	-0.526957	0.566	0.759	3.375e-84	HNRNPU	1.04867e-209	-1.12359	0.793	0.966	3.27791e-214			C1QB	2.62345e-10	0.41232	1	0.998	8.20032e-15	PSAP	8.19902e-70	-0.629153	0.998	0.997	2.56284e-74
TBCA	1.22252e-81	-0.526935	0.95	0.976	3.82134e-86	TBXAS1	0	-1.12342	0.541	0.93	0			DNAJC5B	2.69274e-10	-0.502093	0.376	0.55	8.41693e-15	CORO1B	9.33578e-70	-0.584355	0.643	0.824	2.91816e-74
NDUFAF4	1.13056e-112	-0.526902	0.3	0.575	3.53388e-117	UQCRFS1	0	-1.12257	0.572	0.932	0			PPP1R15B	4.05834e-10	-0.449743	0.769	0.856	1.26855e-14	TMBIM6	1.13179e-69	-0.586786	0.994	0.997	3.53774e-74
PDIA6	1.49342e-66	-0.526466	0.801	0.909	4.66812e-71	PELATON	4.16299e-253	-1.12243	0.669	0.953	1.30126e-257			MDM2	7.91031e-10	0.419741	0.758	0.584	2.47259e-14	RND3	1.25639e-69	-1.23541	0.75	0.724	3.92721e-74
METAP2	1.78996e-81	-0.526463	0.622	0.798	5.59503e-86	HCK	0	-1.12241	0.386	0.856	0			LIMS1	9.22423e-10	0.443016	0.921	0.853	2.88329e-14	ARPC4	1.62166e-69	-0.575309	0.748	0.887	5.06896e-74
IKBIP	3.61961e-87	-0.526322	0.301	0.566	1.13141e-91	TNNI2	1.65198e-292	-1.12228	0.311	0.762	5.16372e-297			BAX	9.97427e-10	-0.4101	0.93	0.963	3.11774e-14	CBX3	1.65362e-69	-0.574442	0.823	0.923	5.16885e-74
NME1	2.09401e-84	-0.526007	0.377	0.664	6.54542e-89	DDX17	2.53005e-302	-1.12196	0.678	0.943	7.90839e-307			INTS6	1.04352e-09	-0.58526	0.596	0.729	3.2618e-14	CXXC5	1.73267e-69	0.596457	0.587	0.317	5.41596e-74
TMCO1	3.64892e-80	-0.525831	0.677	0.85	1.14057e-84	PPIC	6.27257e-293	-1.12195	0.445	0.85	1.96067e-297			LGALS3BP	1.14967e-09	-0.42269	0.976	0.982	3.59361e-14	UBE2S	2.66137e-69	-0.617959	0.61	0.747	8.31886e-74
HVCN1	3.17703e-77	-0.525813	0.568	0.743	9.93069e-82	OLR1	0	-1.12161	0.89	0.991	0			TENT5A	1.50915e-09	-0.410265	0.574	0.74	4.71728e-14	CYBA	2.72468e-69	-0.612544	0.999	1	8.51674e-74
DNAJC15	1.53617e-78	-0.525602	0.824	0.92	4.80172e-83	ATP5IF1	0	-1.12039	0.626	0.957	0			NKG7	1.80808e-09	-0.590269	0.028	0.144	5.65168e-14	ARHGEF35	3.63361e-69	0.540105	0.461	0.21	1.13579e-73
IRF2	1.11888e-83	-0.524797	0.435	0.687	3.49736e-88	MAN2B1	0	-1.12016	0.625	0.937	0			RGS1	1.82223e-09	0.523267	0.404	0.249	5.69589e-14	PYGL	3.75362e-69	-0.566292	0.497	0.714	1.1733e-73
TIMM8B	4.36749e-77	-0.524602	0.759	0.911	1.36518e-81	SYK	0	-1.12011	0.405	0.863	0			OSCAR	3.54781e-09	-0.414099	0.817	0.88	1.10897e-13	FAM111A	3.76526e-69	-0.524481	0.274	0.566	1.17694e-73
LSM8	4.15193e-81	-0.52449	0.829	0.929	1.2978e-85	RTRAF	0	-1.1176	0.671	0.967	0			RASAL2	3.88036e-09	-0.400429	0.642	0.773	1.21292e-13	PARP4	5.85747e-69	-0.605231	0.521	0.751	1.83092e-73
REX1BD	1.75894e-78	-0.523787	0.861	0.926	5.49808e-83	RAB31	1.33077e-277	-1.11678	0.694	0.958	4.15968e-282			CXCL9	4.22203e-09	1.43052	0.131	0.029	1.31971e-13	HILPDA	5.89752e-69	-0.648098	0.3	0.447	1.84344e-73
WARS1	6.93071e-67	-0.523742	0.763	0.875	2.16639e-71	ANAPC16	0	-1.11442	0.579	0.939	0			PAPSS2	4.45211e-09	0.422163	0.511	0.312	1.39163e-13	TXNDC12	7.01883e-69	-0.575885	0.695	0.863	2.19393e-73
DYNLL1	1.99285e-74	-0.523678	0.993	0.99	6.2292e-79	OST4	0	-1.1139	0.852	0.994	0			PHACTR1	7.8036e-09	-0.48404	0.766	0.878	2.43923e-13	DMAC1	8.9445e-69	-0.591814	0.6	0.796	2.79585e-73
CTSD	2.38988e-73	-0.523623	1	1	7.47023e-78	CCT8	0	-1.1115	0.621	0.943	0			CTSC	8.29199e-09	-0.498205	0.998	0.999	2.59189e-13	NDUFA4	9.76382e-69	-0.644346	0.99	0.994	3.05196e-73
PSMB5	3.38655e-82	-0.52329	0.672	0.818	1.05856e-86	SF3B1	0	-1.10977	0.672	0.952	0			RBP1	1.34475e-08	0.415129	0.303	0.145	4.2034e-13	TMEM219	1.28895e-68	-0.559091	0.902	0.951	4.02897e-73
ARHGAP10	3.69472e-70	-0.523142	0.617	0.788	1.15489e-74	NDUFB8	0	-1.10818	0.721	0.97	0			LINC02154	3.98472e-08	-0.614593	0.238	0.412	1.24554e-12	EIF3E	2.55033e-68	-0.568318	0.894	0.962	7.97178e-73
HSBP1	6.02888e-80	-0.523054	0.868	0.945	1.8845e-84	ARPC4	0	-1.10719	0.595	0.935	0			HSPB1	4.91001e-08	-0.405613	0.98	0.988	1.53476e-12	TIMP2	4.16273e-68	-0.617282	0.975	0.988	1.30118e-72
IGBP1	1.55212e-66	-0.522736	0.819	0.901	4.85157e-71	COX7A2	0	-1.10685	0.88	0.99	0			HCST	4.98943e-08	-0.481892	0.902	0.923	1.55959e-12	ATP5F1E	5.4828e-68	-0.551311	0.996	1	1.7138e-72
LAMP1	1.6184e-85	-0.522563	0.983	0.989	5.05877e-90	DDX46	0	-1.10618	0.499	0.896	0			FADS1	5.15814e-08	-0.418165	0.299	0.474	1.61232e-12	PSMB8	7.28057e-68	-0.613906	0.809	0.935	2.27575e-72
PPIG	2.52709e-70	-0.522233	0.879	0.937	7.89914e-75	FAM174C	0	-1.10499	0.39	0.858	0			VGLL3	5.77776e-08	0.519717	0.485	0.296	1.806e-12	TGOLN2	9.11872e-68	-0.624513	0.916	0.959	2.85031e-72
PRDX3	5.80237e-78	-0.521579	0.833	0.932	1.81369e-82	HEXA	0	-1.10487	0.652	0.946	3.648884645314e-313			UGCG	6.63513e-08	-0.444679	0.666	0.758	2.074e-12	FAM174C	2.50181e-67	-0.559184	0.627	0.808	7.8201e-72
SELENOF	3.431e-82	-0.521535	0.848	0.926	1.07246e-86	RBX1	0	-1.10361	0.754	0.983	0			GADD45A	9.03463e-08	0.417585	0.611	0.45	2.82403e-12	SNRPG	3.57069e-67	-0.600329	0.86	0.952	1.11612e-71
FAM89B	7.42395e-94	-0.521423	0.453	0.662	2.32057e-98	CHCHD2	0	-1.10332	0.889	0.996	0			LPL	1.98047e-07	0.413765	0.904	0.803	6.19051e-12	GPN3	5.04025e-67	-0.507638	0.319	0.604	1.57547e-71
SERINC2	4.29452e-78	-0.52122	0.414	0.631	1.34237e-82	PRELID1	0	-1.10288	0.658	0.958	0			TIPARP	2.10053e-07	0.402652	0.937	0.887	6.56579e-12	SOCS1	7.73807e-67	-0.598651	0.424	0.535	2.41875e-71
UQCRFS1	1.73978e-77	-0.520762	0.858	0.932	5.43816e-82	ZFP36L2	1.81339e-235	-1.10265	0.735	0.966	5.66825e-240			ITGAX	2.36343e-07	0.404302	0.753	0.64	7.38757e-12	KANSL1-AS1	8.58441e-67	-0.484861	0.382	0.631	2.6833e-71
RBX1	5.12545e-88	-0.520604	0.965	0.983	1.6021e-92	NDUFAB1	0	-1.10156	0.583	0.934	0			TXN	3.28689e-07	0.424283	1	0.999	1.02741e-11	AC020916.1	9.49257e-67	-0.90828	0.588	0.782	2.96717e-71
FEZ2	2.50212e-73	-0.520586	0.72	0.864	7.82109e-78	TLE5	0	-1.0994	0.693	0.957	0			BTG1	4.07326e-07	0.461349	0.983	0.974	1.27321e-11	GFPT1	1.15101e-66	0.536054	0.576	0.34	3.59781e-71
SRP72	3.8058e-72	-0.520487	0.843	0.93	1.18961e-76	TRIM22	1.01425e-294	-1.09913	0.493	0.88	3.17031e-299			IER5	4.16546e-07	-0.425708	0.919	0.952	1.30203e-11	ATP5MF	1.26996e-66	-0.626672	0.952	0.983	3.9696e-71
APPL1	9.73225e-66	-0.520409	0.721	0.855	3.04209e-70	GSTO1	0	-1.09884	0.939	0.997	0			SPOCD1	5.09796e-07	0.444338	0.574	0.41	1.59351e-11	NCF4	1.36669e-66	-0.598425	0.761	0.899	4.27198e-71
CHD9	3.71034e-65	-0.519685	0.784	0.9	1.15977e-69	NPTN	0	-1.09841	0.565	0.928	0			CYB5D1	7.60762e-07	-0.45453	0.299	0.432	2.37798e-11	AKR1C1	1.55231e-66	0.546998	0.213	0.046	4.85217e-71
COMMD2	1.09965e-81	-0.519462	0.511	0.742	3.43727e-86	PHB	0	-1.09743	0.472	0.898	0			MT-CYB	9.78852e-07	0.448461	0.998	0.997	3.05968e-11	RRM2B	1.8408e-66	-0.542558	0.356	0.571	5.75393e-71
SLC17A5	2.4939e-76	-0.519289	0.458	0.675	7.79539e-81	PARAL1	0	-1.09739	0.205	0.74	0			COLEC12	1.19988e-06	-0.459569	0.662	0.727	3.75057e-11	ATP6V0D1	1.92964e-66	-0.68588	0.9	0.934	6.03162e-71
HAGHL	2.71011e-105	-0.519284	0.152	0.44	8.47122e-110	CCDC88A	2.35465e-296	-1.09646	0.879	0.99	7.36012e-301			CD14	1.21055e-06	-0.428529	0.9	0.938	3.78392e-11	COTL1	2.04131e-66	-0.631057	0.964	0.99	6.38069e-71
HSD3B7	5.96544e-92	-0.519265	0.373	0.619	1.86467e-96	GABARAPL2	0	-1.09643	0.629	0.956	0			C8B	2.05608e-06	-0.413987	0.216	0.337	6.42687e-11	ATP6AP2	2.48137e-66	-0.610783	0.905	0.96	7.75621e-71
SNRPB2	1.33376e-75	-0.519166	0.853	0.939	4.16905e-80	NDUFS4	0	-1.09461	0.417	0.872	0			IER3	2.49455e-06	-0.654587	0.603	0.694	7.79743e-11	RABGGTA	3.49479e-66	-0.485552	0.215	0.481	1.0924e-70
EIF3A	1.50422e-58	-0.518688	0.949	0.968	4.70186e-63	FCER1G	0	-1.09434	0.995	1	0			CYP3A5	5.49226e-06	-0.410179	0.026	0.114	1.71676e-10	TRIM38	4.29027e-66	-0.64954	0.697	0.851	1.34105e-70
VASP	3.22842e-77	-0.517913	0.968	0.987	1.00913e-81	SRP14	0	-1.09338	0.915	0.996	0			HBEGF	5.98758e-06	-0.497107	0.897	0.941	1.87159e-10	IL18	5.99716e-66	-0.626089	0.548	0.791	1.87458e-70
KDELR2	5.70069e-79	-0.517865	0.736	0.866	1.78191e-83	ZFP36	2.18806e-179	-1.09091	0.856	0.969	6.83939e-184			CES1	1.07145e-05	-0.447444	0.963	0.976	3.34913e-10	NDUFS7	6.23739e-66	-0.574705	0.77	0.898	1.94967e-70
ATP5MF	3.55581e-78	-0.5175	0.965	0.986	1.11147e-82	TSPAN14	4.90796e-302	-1.09021	0.418	0.835	1.53412e-306			NUFIP2	1.20467e-05	-0.404577	0.714	0.79	3.76552e-10	CYSLTR1	6.58168e-66	-0.487969	0.179	0.439	2.05729e-70
RMDN3	2.13218e-59	-0.517398	0.921	0.947	6.66472e-64	MAN1A1	1.60693e-298	-1.0889	0.566	0.907	5.02291e-303			ZFP36L1	1.72595e-05	0.461436	0.782	0.666	5.39495e-10	AL451123.1	7.52205e-66	-0.416891	0.039	0.263	2.35123e-70
UQCRQ	9.4523e-77	-0.5171	0.974	0.984	2.95458e-81	SMS	2.2829e-300	-1.08868	0.608	0.932	7.13584e-305			RBP4	2.21655e-05	-0.619008	0.828	0.845	6.92846e-10	TSC22D3	8.63287e-66	0.655563	0.955	0.837	2.69845e-70
DOK1	1.68436e-110	-0.516977	0.278	0.569	5.26495e-115	OS9	0	-1.08866	0.498	0.892	0			HILPDA	2.87154e-05	-0.418189	0.338	0.447	8.9758e-10	CPVL	1.1396e-65	-0.622678	0.733	0.868	3.56215e-70
TTC3	3.29235e-54	-0.516892	0.797	0.9	1.02912e-58	IFIT3	2.20691e-251	-1.08766	0.302	0.756	6.89831e-256			HSPA8	5.68603e-05	-0.405318	0.991	0.99	1.77733e-09	PCNA	1.32293e-65	-0.509984	0.263	0.536	4.13519e-70
NR3C1	1.49916e-67	-0.516526	0.822	0.897	4.68605e-72	REL	2.95945e-273	-1.08765	0.448	0.853	9.2506e-278			MIR3945HG	0.000189741	0.42026	0.915	0.88	5.93089e-09	CD55	2.43446e-65	-0.675911	0.938	0.97	7.6096e-70
ERLEC1	1.98156e-73	-0.516408	0.624	0.813	6.19393e-78	ARHGAP10	0	-1.08611	0.315	0.788	0			ID2	0.00082602	-0.481429	0.797	0.837	2.58196e-08	SAP18	2.84192e-65	-0.564785	0.983	0.992	8.88321e-70
SPN	2.74696e-57	-0.516058	0.949	0.963	8.58641e-62	ATP5PD	0	-1.08605	0.766	0.98	0			HNRNPU	0.000834936	-0.41873	0.948	0.963	2.60983e-08	SERTAD3	2.8477e-65	-0.448497	0.269	0.484	8.90129e-70
GRK6	1.53327e-96	-0.515908	0.387	0.637	4.79267e-101	EEA1	9.88677e-273	-1.08452	0.485	0.866	3.09039e-277			IL1RN	0.000947433	0.422638	0.677	0.548	2.96147e-08	NAA38	2.85658e-65	-0.551065	0.621	0.798	8.92904e-70
DEK	2.40988e-68	-0.515673	0.919	0.958	7.53274e-73	BHLHE41	2.56797e-211	-1.0832	0.709	0.943	8.0269e-216			CHML	0.00253241	0.443891	0.686	0.575	7.91577e-08	RAC2	5.80097e-65	-0.647835	0.678	0.852	1.81326e-69
ATP5MC2	5.2191e-86	-0.514983	0.999	0.997	1.63138e-90	HSPD1	9.01534e-266	-1.08292	0.755	0.973	2.818e-270			KCNQ1OT1	0.00540991	-0.693955	0.273	0.374	1.69102e-07	FCGRT	6.76576e-65	-0.656951	0.983	0.997	2.11483e-69
DARS1	2.48384e-74	-0.514949	0.64	0.818	7.76393e-79	LRRFIP1	2.55576e-306	-1.08275	0.906	0.993	7.98873612487e-311			G0S2	0.0117414	-0.716318	0.197	0.318	3.67011e-07	NDUFC1	8.48344e-65	-0.564673	0.762	0.896	2.65174e-69
NDFIP1	1.09159e-81	-0.514937	0.771	0.887	3.41207e-86	PSME1	0	-1.08273	0.645	0.953	0			CXCL10	0.0165499	0.98257	0.138	0.055	5.17312e-07	CARD8	8.56936e-65	-0.4659	0.259	0.529	2.67859e-69
LMAN1	5.36279e-64	-0.514856	0.726	0.86	1.67629e-68	PPT1	1.35899e-303	-1.08228	0.657	0.951	4.2479e-308									RAN	1.02245e-64	-0.589295	0.927	0.977	3.19595e-69
ECH1	2.19827e-74	-0.514731	0.859	0.936	6.87132e-79	MNDA	2.29068e-217	-1.0817	0.724	0.953	7.16016e-222									TAF10	1.04596e-64	-0.571825	0.857	0.952	3.26943e-69
JTB	7.25668e-73	-0.514671	0.915	0.966	2.26828e-77	RETN	8.61774e-83	-1.08112	0.634	0.768	2.69372e-87									AKR1A1	1.09929e-64	-0.635868	0.871	0.956	3.43613e-69
EMG1	1.02412e-83	-0.514517	0.399	0.667	3.20119e-88	SCIMP	0	-1.08045	0.061	0.668	0									P2RY1	1.62959e-64	0.484594	0.461	0.211	5.09375e-69
VPS36	9.12782e-71	-0.514041	0.558	0.758	2.85316e-75	GLIPR2	0	-1.079	0.821	0.989	0									H3-3B	5.04712e-64	-0.60905	0.99	0.999	1.57762e-68
TXNDC17	1.85668e-65	-0.513889	0.829	0.926	5.80357e-70	TAPBP	0	-1.07894	0.682	0.958	0									PCED1B-AS1	1.0814e-63	-0.562262	0.523	0.738	3.38021e-68
ATP5PO	2.84848e-78	-0.51388	0.934	0.969	8.90373e-83	TMEM35B	0	-1.07759	0.502	0.907	0									RNFT1	1.28579e-63	-0.472158	0.293	0.561	4.01909e-68
THRAP3	1.0108e-70	-0.513846	0.757	0.88	3.15953e-75	RHOA	0	-1.07739	0.876	0.995	0									MLKL	1.44738e-63	-0.58867	0.259	0.536	4.52419e-68
NPTN	7.78478e-75	-0.513789	0.843	0.928	2.43335e-79	RBIS	0	-1.07698	0.545	0.918	0									AIP	1.45127e-63	-0.500656	0.482	0.708	4.53635e-68
HILPDA	9.36394e-33	-0.513681	0.377	0.499	2.92696e-37	RAC1	0	-1.0767	0.92	0.998	0									SMAD7	1.87271e-63	-0.605389	0.379	0.641	5.85369e-68
MYD88	6.48326e-68	-0.513621	0.751	0.883	2.02652e-72	UNC93B1	0	-1.07625	0.381	0.847	0									CRIM1	2.1598e-63	-0.51841	0.242	0.484	6.75107e-68
YBX3	1.50912e-62	-0.513599	0.965	0.979	4.71716e-67	GUSB	4.90074e-306	-1.07617	0.48	0.872	1.53186503560932e-310									PCBD1	2.21961e-63	-0.560687	0.681	0.844	6.93802e-68
ATP6V1A	6.53003e-68	-0.512474	0.645	0.81	2.04115e-72	DDIT3	7.35095e-232	-1.07513	0.354	0.727	2.29775e-236									ECH1	2.33577e-63	-0.589268	0.853	0.944	7.30111e-68
CHCHD2	3.34564e-86	-0.512465	0.993	0.996	1.04577e-90	HSD17B11	1.5527e-302	-1.07478	0.542	0.898	4.85339e-307									PAG1	2.86635e-63	0.636164	0.858	0.729	8.9596e-68
POLR3K	2.60995e-87	-0.512354	0.463	0.708	8.15815e-92	CA2	5.28846e-107	-1.07461	0.378	0.578	1.65306e-111									RSRP1	3.30053e-63	-0.610798	0.728	0.828	1.03167e-67
PSMD4	7.95247e-79	-0.51227	0.64	0.821	2.48577e-83	ISG15	3.57011e-218	-1.07421	0.423	0.799	1.11594e-222									ARHGEF5	3.44105e-63	0.537135	0.491	0.246	1.0756e-67
ALDH1A1	1.28544e-58	-0.512178	0.919	0.94	4.01799e-63	NDUFB1	0	-1.07372	0.735	0.975	0									ZNF706	3.51634e-63	-0.59676	0.947	0.986	1.09913e-67
ARMC10	2.54878e-84	-0.511936	0.411	0.668	7.96692e-89	BCL2A1	1.77809e-228	-1.07311	0.822	0.98	5.55792e-233									ERI1	4.32573e-63	-0.514194	0.479	0.604	1.35213e-67
TUFM	1.62871e-78	-0.511896	0.753	0.884	5.09098e-83	SKP1	0	-1.07034	0.816	0.988	0									LSM8	4.78316e-63	-0.537627	0.742	0.889	1.49511e-67
SSR4	1.63733e-69	-0.51175	0.955	0.973	5.11795e-74	ERH	0	-1.06941	0.677	0.967	0									FUCA1	6.13682e-63	-0.603135	0.562	0.771	1.91824e-67
EIF2AK2	1.96166e-61	-0.511717	0.547	0.724	6.13172e-66	NCL	9.7077e-267	-1.06937	0.691	0.956	3.03441e-271									WDR61	6.24401e-63	-0.505381	0.391	0.664	1.95174e-67
SMIM30	1.16816e-65	-0.511525	0.791	0.908	3.65141e-70	ARF1	0	-1.06928	0.752	0.976	0									LINC02785	8.44291e-63	-0.44453	0.191	0.439	2.63907e-67
LTV1	3.13187e-82	-0.511191	0.352	0.625	9.78955e-87	PARVG	0	-1.06756	0.297	0.799	0									STAC	8.50863e-63	-0.576272	0.641	0.825	2.65961e-67
ARID4A	4.12644e-63	-0.510924	0.612	0.786	1.28984e-67	NDUFB11	0	-1.06726	0.71	0.973	0									DDHD1	9.22554e-63	-0.648193	0.652	0.824	2.8837e-67
CACYBP	8.82567e-74	-0.510473	0.729	0.863	2.75871e-78	PSMD8	1.43687e-304	-1.06687	0.705	0.961	0									GTF2I	1.04385e-62	-0.586922	0.681	0.856	3.26284e-67
HINT1	7.88757e-74	-0.510401	0.99	0.994	2.46548e-78	ATP5ME	0	-1.0637	0.678	0.967	0									CLTA	1.18568e-62	-0.584503	0.95	0.981	3.70618e-67
CTDNEP1	2.26576e-80	-0.510241	0.805	0.902	7.08228e-85	RPN2	7.11438e-291	-1.06164	0.662	0.953	2.2238e-295									LILRA5	1.22429e-62	-0.488191	0.181	0.421	3.82685e-67
GGCT	6.40568e-81	-0.51016	0.399	0.634	2.00228e-85	AGPAT2	0	-1.06137	0.567	0.921	0									KSR1	1.33396e-62	-0.423631	0.17	0.399	4.16968e-67
AGGF1	3.66549e-70	-0.509917	0.405	0.659	1.14575e-74	TMEM251	6.77458e-307	-1.06123	0.443	0.852	2.11758577988479e-311									MRC1	1.69225e-62	-0.823341	0.977	0.991	5.28961e-67
SLC25A13	1.68827e-74	-0.509434	0.469	0.687	5.27718e-79	PECAM1	2.49525e-273	-1.06085	0.662	0.952	7.79962e-278									HSPB11	2.0545e-62	-0.537747	0.437	0.692	6.42192e-67
OSBPL11	1.96041e-56	-0.509377	0.866	0.923	6.12782e-61	GAA	7.55272e-284	-1.06084	0.62	0.925	2.36081e-288									NMI	2.76823e-62	-0.553054	0.398	0.679	8.65288e-67
CSF1	4.44944e-27	-0.509327	0.264	0.453	1.3908e-31	NDUFB4	0	-1.06	0.738	0.978	0									SLC35E3	3.05474e-62	0.633717	0.722	0.535	9.54844e-67
HSD17B4	1.00102e-69	-0.508803	0.616	0.801	3.12897e-74	AC007952.4	2.56277e-228	-1.05961	0.102	0.512	8.01066e-233									NDUFS4	4.07606e-62	-0.536324	0.626	0.827	1.27409e-66
IER3IP1	3.13719e-78	-0.5087	0.711	0.86	9.80617e-83	WDR1	9.38671e-306	-1.0589	0.565	0.913	2.93407940001452e-310									LIMA1	4.45414e-62	-0.662893	0.526	0.736	1.39227e-66
ABCG1	4.84668e-55	-0.508391	0.935	0.967	1.51497e-59	ROCK1	1.71559e-261	-1.05864	0.755	0.965	5.36255e-266									COMMD9	4.6749e-62	-0.540584	0.573	0.78	1.46127e-66
CALR	3.62475e-57	-0.508291	0.963	0.985	1.13302e-61	PCBP1	7.34183e-304	-1.05777	0.772	0.979	2.2949e-308									GRN	6.05821e-62	-0.730866	0.992	0.997	1.89367e-66
EPRS1	1.09434e-67	-0.50806	0.651	0.791	3.42068e-72	AC090559.1	0	-1.05673	0.067	0.623	0									ATP6V1D	6.50434e-62	-0.585284	0.652	0.858	2.03311e-66
TWF2	7.03868e-70	-0.507817	0.763	0.884	2.20014e-74	DBNDD2	2.55732e-308	-1.05669	0.504	0.899	7.99362754718681e-313									TMEM258	6.65762e-62	-0.550903	0.917	0.97	2.08103e-66
SQSTM1	6.95888e-52	-0.507154	0.97	0.98	2.17519e-56	SFT2D1	0	-1.0556	0.63	0.954	5.90238833154754e-314									MDH2	8.07556e-62	-0.557663	0.823	0.931	2.52424e-66
AGPS	2.28165e-71	-0.50685	0.561	0.751	7.13195e-76	WDR83OS	0	-1.05523	0.713	0.974	0									ATP5ME	8.12948e-62	-0.541677	0.853	0.936	2.5411e-66
SNHG16	1.66543e-68	-0.506115	0.719	0.847	5.20578e-73	LSP1	1.91702e-231	-1.05505	0.323	0.669	5.99218e-236									RSRC2	1.7293e-61	-0.593031	0.74	0.881	5.40542e-66
RNF149	9.82141e-73	-0.50565	0.988	0.986	3.06996e-77	ENG	1.6231e-300	-1.05475	0.538	0.909	5.07346e-305									PSMB9	1.76596e-61	-0.596433	0.806	0.932	5.52e-66
BFAR	2.62818e-72	-0.505442	0.594	0.788	8.21513e-77	RAB7A	0	-1.05444	0.741	0.978	0									SELENOF	2.95516e-61	-0.536928	0.788	0.901	9.23719e-66
MTCH2	6.17589e-82	-0.505386	0.511	0.737	1.93045e-86	LINC01578	0	-1.05309	0.456	0.868	0									AHNAK	3.68761e-61	0.740587	0.956	0.879	1.15267e-65
EIF3E	3.61185e-73	-0.504955	0.986	0.993	1.12898e-77	CLNS1A	0	-1.0528	0.355	0.817	0									BPTF	4.69029e-61	-0.609194	0.6	0.811	1.46608e-65
P4HB	2.05532e-66	-0.504913	0.879	0.935	6.42448e-71	EMC7	5.50249e-303	-1.05255	0.574	0.917	1.71996e-307									CCDC91	5.03396e-61	-0.503639	0.477	0.695	1.5735e-65
PARP14	1.09345e-54	-0.504856	0.731	0.856	3.41789e-59	ASAP1	1.5237e-248	-1.05089	0.577	0.903	4.76276e-253									RBPJ	6.77073e-61	-0.587289	0.808	0.901	2.11638e-65
TMEM126B	2.03401e-85	-0.504653	0.486	0.703	6.35787e-90	CPVL	1.97472e-281	-1.05051	0.419	0.85	6.17253e-286									SMIM14	7.23912e-61	-0.561319	0.693	0.86	2.26279e-65
PPP1R12A	1.73385e-64	-0.504581	0.688	0.831	5.41965e-69	LAT2	0	-1.05036	0.327	0.802	0									TGIF1	9.46075e-61	-0.619213	0.584	0.768	2.95722e-65
SSBP1	1.75609e-80	-0.5026	0.911	0.964	5.48916e-85	BCAP31	4.54638e-288	-1.0492	0.808	0.984	1.4211e-292									HSPA6	1.41584e-60	-0.75886	0.051	0.276	4.4256e-65
COX6B1	1.12732e-95	-0.501385	0.998	0.994	3.52375e-100	SPRED1	4.13949e-266	-1.04897	0.237	0.689	1.29391e-270									ACTN1	1.41617e-60	-0.582863	0.86	0.925	4.42664e-65
B2M	6.9695e-79	-0.501189	1	1	2.17851e-83	TXNL1	1.16945e-293	-1.04883	0.542	0.905	3.65544e-298									SMIM20	1.46385e-60	-0.45656	0.352	0.592	4.57569e-65
YY1	3.45119e-63	-0.501042	0.803	0.906	1.07877e-67	MYOF	3.97825e-284	-1.04818	0.44	0.847	1.24351e-288									LONRF3	1.63797e-60	-0.476009	0.308	0.523	5.11993e-65
TRIQK	4.41459e-84	-0.500737	0.394	0.628	1.3799e-88	DDX24	1.40873e-288	-1.04801	0.698	0.961	4.40337e-293									COPS5	1.6885e-60	-0.498066	0.531	0.753	5.27789e-65
RACK1	1.28243e-76	-0.500683	0.999	1	4.00859e-81	RTN4	0	-1.04781	0.938	0.996	0									WASHC3	1.77246e-60	-0.523252	0.535	0.761	5.54031e-65
UNC50	1.34513e-80	-0.50064	0.488	0.716	4.20459e-85	TCF25	2.15736e-288	-1.047	0.638	0.941	6.74343e-293									GUSB	2.12597e-60	-0.568897	0.782	0.889	6.64531e-65
C12orf57	3.35686e-63	-0.500163	0.714	0.833	1.04928e-67	TGFB1	3.19397e-308	-1.0463	0.567	0.929	9.98364689503688e-313									MPV17	2.36538e-60	-0.517444	0.49	0.711	7.39366e-65
UBE2L6	1.63264e-71	-0.500057	0.694	0.85	5.10327e-76	HAGH	0	-1.04556	0.405	0.848	0									LAMTOR4	2.56467e-60	-0.527659	0.915	0.972	8.01658e-65
SCCPDH	3.32352e-63	-0.499718	0.734	0.858	1.03886e-67	CLEC2B	7.50879e-292	-1.04472	0.543	0.918	2.34708e-296									GON7	4.0128e-60	-0.46786	0.254	0.488	1.25431e-64
EML4	3.99332e-58	-0.499401	0.955	0.969	1.24822e-62	UBE2I	0	-1.04385	0.505	0.902	0									DISP1	4.16696e-60	0.478905	0.614	0.402	1.3025e-64
TGFBR1	3.00353e-80	-0.499218	0.204	0.463	9.38838e-85	PGK1	9.58187e-279	-1.04196	0.764	0.974	2.99508e-283									LAMTOR5	4.29218e-60	-0.570543	0.89	0.96	1.34164e-64
NDUFB4	7.39961e-75	-0.49921	0.953	0.978	2.31296e-79	PTGES3	0	-1.04171	0.744	0.976	6.99691670255159e-314									LMO2	6.59691e-60	-0.507613	0.516	0.717	2.06205e-64
MTIF3	1.945e-68	-0.498919	0.667	0.838	6.07966e-73	BNIP3L	7.80416e-286	-1.04121	0.587	0.928	2.43941e-290									TES	6.96438e-60	0.493205	0.528	0.256	2.17691e-64
DHX29	4.09591e-68	-0.498754	0.599	0.775	1.28029e-72	EMC3	0	-1.04033	0.525	0.9	1.97700747778951e-313									MGAT1	7.89913e-60	-0.592231	0.891	0.947	2.4691e-64
SLC26A11	1.65725e-96	-0.498538	0.139	0.405	5.18021e-101	CSNK2B	4.6473e-296	-1.03991	0.647	0.944	1.45265e-300									CTSZ	9.2525e-60	-0.701445	0.998	0.998	2.89213e-64
TSPAN32	2.04714e-93	-0.49845	0.217	0.497	6.3989e-98	TECR	0	-1.03945	0.468	0.87	0									EIF4EBP1	9.83415e-60	-0.571235	0.775	0.892	3.07394e-64
MYL12A	1.84828e-74	-0.498284	0.999	1	5.77733e-79	NR4A2	4.79848e-158	-1.03867	0.346	0.659	1.4999e-162									SKP1	1.10194e-59	-0.545496	0.961	0.977	3.44443e-64
GTF3A	4.61312e-64	-0.498256	0.904	0.949	1.44196e-68	THRAP3	1.02229e-302	-1.0386	0.49	0.88	3.19544e-307									ATG16L2	1.10886e-59	-0.474675	0.282	0.539	3.46604e-64
PAPSS1	3.30432e-67	-0.498091	0.646	0.798	1.03286e-71	ATP6AP2	9.07502e-275	-1.03828	0.755	0.972	2.83665e-279									HIKESHI	1.12911e-59	-0.463379	0.338	0.577	3.52936e-64
SORBS3	9.88961e-76	-0.498056	0.478	0.665	3.09128e-80	SON	2.66801e-292	-1.03731	0.762	0.968	8.33962e-297									GAA	1.3857e-59	-0.578141	0.854	0.939	4.3314e-64
SKAP2	2.87053e-59	-0.498049	0.858	0.938	8.97266e-64	C1QBP	0	-1.03727	0.484	0.894	0									TFCP2L1	1.43404e-59	0.531481	0.402	0.136	4.48251e-64
PSMF1	3.00948e-76	-0.497899	0.604	0.799	9.40696e-81	SMIM14	1.58899e-281	-1.03713	0.51	0.88	4.96683e-286									MPHOSPH6	1.70268e-59	-0.577481	0.562	0.778	5.3222e-64
EIF3D	5.46189e-73	-0.497829	0.852	0.935	1.70727e-77	SKI	0	-1.03664	0.227	0.75	0									LAPTM4A	2.08565e-59	-0.549054	0.935	0.97	6.51929e-64
SLC3A2	1.27675e-55	-0.497546	0.88	0.94	3.99085e-60	TWF2	2.69551e-300	-1.03663	0.482	0.884	8.42557e-305									GBP4	2.12536e-59	-0.528126	0.298	0.544	6.6434e-64
SEPTIN7	5.34212e-69	-0.497515	0.903	0.953	1.66983e-73	MICOS13	1.14853e-306	-1.03623	0.696	0.969	3.59006373963404e-311									CES1	3.48117e-59	-0.784746	0.968	0.976	1.08814e-63
RNASEH2C	5.28056e-71	-0.497311	0.604	0.782	1.65059e-75	PDXK	4.45912e-273	-1.03514	0.669	0.948	1.39382e-277									CPED1	3.58554e-59	-0.495486	0.198	0.474	1.12076e-63
AP3S1	7.41533e-73	-0.497281	0.724	0.861	2.31787e-77	SYS1	3.06564e-308	-1.03435	0.369	0.828	9.58251655096542e-313									SLC8A1	3.71137e-59	-0.573776	0.379	0.622	1.16009e-63
SSB	1.60126e-64	-0.496877	0.913	0.956	5.00518e-69	MYL12B	0	-1.0332	0.904	0.994	0									CIAO2A	4.04262e-59	-0.512805	0.507	0.713	1.26364e-63
SNHG8	1.10016e-57	-0.496868	0.898	0.96	3.43885e-62	DCTN3	0	-1.03298	0.488	0.894	0									WDR83OS	5.57361e-59	-0.52297	0.912	0.967	1.74219e-63
NDUFA2	2.82386e-74	-0.496849	0.912	0.955	8.82677e-79	PDLIM1	2.74005e-255	-1.03274	0.616	0.921	8.56478e-260									RASAL2	6.46844e-59	-0.600525	0.591	0.773	2.02189e-63
BRD7	2.9737e-66	-0.496776	0.619	0.777	9.29514e-71	REX1BD	3.39669e-284	-1.03245	0.584	0.926	1.06173e-288									HSD17B11	7.38095e-59	-0.546801	0.722	0.849	2.30712e-63
AUP1	1.02999e-73	-0.496406	0.698	0.856	3.21952e-78	XRN2	1.39391e-282	-1.03217	0.498	0.885	4.35705e-287									ESD	7.75363e-59	-0.528059	0.741	0.907	2.42361e-63
DNPH1	1.7861e-80	-0.496146	0.21	0.488	5.58297e-85	DHRS7	1.28859e-265	-1.03216	0.634	0.924	4.02784e-270									POLR2L	8.12614e-59	-0.608036	0.909	0.96	2.54005e-63
TIPRL	2.98123e-76	-0.495711	0.564	0.76	9.31867e-81	CDC42EP3	1.22484e-236	-1.03187	0.433	0.823	3.82859e-241									GATAD1	1.52889e-58	-0.543557	0.491	0.72	4.77899e-63
PPA1	4.63124e-71	-0.495709	0.638	0.815	1.44762e-75	RAP1B	6.68182e-291	-1.03112	0.779	0.978	2.08859e-295									UQCC2	2.04478e-58	-0.531512	0.649	0.828	6.39153e-63
GPN3	7.12135e-81	-0.495276	0.39	0.615	2.22598e-85	EDF1	0	-1.03073	0.789	0.981	0									CDC26	2.08284e-58	-0.476399	0.546	0.74	6.51049e-63
SP100	3.20262e-66	-0.495075	0.78	0.894	1.00107e-70	TMEM230	6.56383e-308	-1.03021	0.612	0.946	2.05170970646502e-312									NDUFA13	2.4556e-58	-0.535034	0.736	0.873	7.67567e-63
ATXN3	7.25332e-77	-0.494925	0.371	0.634	2.26723e-81	APOBR	0	-1.02996	0.278	0.775	0									MFSD1	2.45753e-58	-0.562627	0.748	0.876	7.68171e-63
EIF5	8.01078e-49	-0.494869	0.946	0.97	2.504e-53	PTPRE	2.23935e-196	-1.02876	0.465	0.789	6.99971e-201									STX4	3.18234e-58	-0.582335	0.715	0.837	9.9473e-63
RWDD1	2.35152e-64	-0.494732	0.909	0.949	7.35034e-69	NCSTN	0	-1.0285	0.305	0.796	0									PCED1B	4.66275e-58	-0.422456	0.203	0.421	1.45747e-62
RAB11A	1.72027e-75	-0.494613	0.691	0.847	5.37719e-80	FYB1	1.54239e-226	-1.02776	0.401	0.799	4.82116e-231									ANAPC16	4.97105e-58	-0.521336	0.79	0.926	1.55384e-62
FXYD5	3.24594e-67	-0.494451	0.928	0.958	1.01461e-71	SSB	5.31199e-272	-1.02735	0.679	0.956	1.66041e-276									TPT1	5.50832e-58	-0.547076	1	1	1.72178e-62
GIMAP4	1.3644e-70	-0.494271	0.47	0.678	4.26483e-75	SNRPB	0	-1.02722	0.705	0.964	3.87131459554605e-314									CCDC90B	5.62622e-58	-0.4946	0.475	0.693	1.75863e-62
CEP57	1.22524e-69	-0.494107	0.444	0.666	3.82984e-74	IRS2	3.61027e-210	-1.02355	0.583	0.893	1.12849e-214									RAB9A	8.47281e-58	-0.504415	0.497	0.713	2.64842e-62
ATRX	1.49705e-55	-0.493864	0.808	0.896	4.67946e-60	ACOT7	1.72947e-215	-1.02266	0.418	0.762	5.40596e-220									GCHFR	8.86974e-58	-0.704518	0.987	0.997	2.77249e-62
UFL1	7.39298e-70	-0.493474	0.512	0.731	2.31088e-74	CHMP2A	5.64054e-301	-1.02262	0.589	0.931	1.76311e-305									RNASET2	8.88065e-58	-0.575418	0.92	0.966	2.7759e-62
ARHGEF28	7.8555e-67	-0.493098	0.343	0.587	2.45546e-71	OCIAD1	1.32321e-299	-1.02205	0.685	0.958	4.13608e-304									PCMTD1	1.30552e-57	-0.516068	0.577	0.782	4.08077e-62
APC	5.81986e-58	-0.492763	0.52	0.72	1.81916e-62	NR3C1	1.99946e-255	-1.02179	0.555	0.897	6.24987e-260									NDUFA8	1.35872e-57	-0.494837	0.53	0.747	4.24707e-62
UTP18	8.01793e-73	-0.492434	0.43	0.681	2.50623e-77	COX7B	0	-1.02154	0.871	0.997	0									GDI2	1.73398e-57	-0.537384	0.766	0.9	5.42003e-62
H1-10	2.84388e-39	-0.492391	0.684	0.821	8.88936e-44	TMEM50A	1.17996e-304	-1.02082	0.774	0.976	0									DAPP1	2.07756e-57	-0.471641	0.249	0.491	6.494e-62
HPS1	1.56963e-69	-0.492215	0.655	0.808	4.90631e-74	COLEC12	1.25444e-176	-1.02063	0.499	0.773	3.9211e-181									DPYD	2.10616e-57	-0.436424	0.278	0.508	6.5834e-62
GADD45GIP1	9.72946e-72	-0.491907	0.801	0.917	3.04122e-76	TAF10	2.10444e-293	-1.02041	0.631	0.95	6.57801e-298									SPG11	2.28222e-57	-0.543644	0.456	0.715	7.13371e-62
APBB1IP	6.06868e-65	-0.491839	0.661	0.805	1.89694e-69	SNX5	2.27079e-286	-1.0201	0.527	0.904	7.09798e-291									ATP5MG	3.04829e-57	-0.540404	0.991	0.996	9.52827e-62
CPM	1.06567e-48	-0.491827	0.726	0.857	3.33104e-53	PSMB8	2.17496e-296	-1.01975	0.494	0.895	6.79844e-301									NFIL3	3.46168e-57	-0.591897	0.563	0.731	1.08204e-61
DNTTIP1	2.21286e-96	-0.491366	0.318	0.596	6.91691e-101	DDRGK1	0	-1.01941	0.438	0.849	6.89386712504352e-313									HADH	5.09382e-57	-0.482302	0.283	0.528	1.59222e-61
MTDH	6.95561e-59	-0.490385	0.962	0.978	2.17417e-63	HP1BP3	1.06679e-278	-1.0194	0.611	0.932	3.33454e-283									LY6E	5.49301e-57	-0.620863	0.988	0.995	1.71699e-61
SDCCAG8	5.68325e-60	-0.490075	0.749	0.853	1.77646e-64	NANS	2.85592e-264	-1.01775	0.56	0.903	8.92699e-269									RSRC1	6.41459e-57	-0.46816	0.375	0.617	2.00506e-61
AIDA	2.39153e-70	-0.489956	0.469	0.677	7.4754e-75	PCBD1	1.10075e-278	-1.01586	0.52	0.894	3.44069e-283									NMRK1	7.08226e-57	-0.44926	0.306	0.547	2.21376e-61
VKORC1L1	4.84412e-89	-0.489814	0.243	0.51	1.51417e-93	CAPZB	5.17402e-298	-1.01572	0.65	0.948	1.61728e-302									NDUFA5	8.03087e-57	-0.49782	0.657	0.829	2.51027e-61
GPNMB	4.72501e-48	-0.489594	0.994	0.995	1.47694e-52	RASGEF1B	5.32615e-197	-1.01517	0.756	0.946	1.66484e-201									PHF11	8.15362e-57	-0.471924	0.465	0.682	2.54864e-61
MYO1F	1.36278e-72	-0.489505	0.621	0.81	4.25976e-77	TOB1	1.22218e-218	-1.0144	0.346	0.715	3.82027e-223									NINJ1	1.00188e-56	0.586401	0.632	0.336	3.13166e-61
RALA	1.70583e-83	-0.489382	0.453	0.66	5.33206e-88	ITPR2	1.46497e-276	-1.01426	0.338	0.761	4.57916e-281									ZBTB7C	1.04694e-56	-0.469067	0.122	0.374	3.27251e-61
SLIRP	9.94924e-73	-0.489063	0.839	0.931	3.10992e-77	B3GNT5	1.68179e-134	-1.01333	0.638	0.849	5.25692e-139									MYDGF	1.17043e-56	-0.613364	0.92	0.971	3.65852e-61
TMEM223	3.43643e-91	-0.48859	0.236	0.528	1.07415e-95	CAP1	1.94862e-268	-1.01195	0.84	0.985	6.09098e-273									FAM133B	1.18265e-56	-0.616822	0.763	0.801	3.69672e-61
SEC11C	5.51348e-65	-0.488581	0.786	0.902	1.72339e-69	HLA-DQA1	1.5796e-175	-1.01017	0.954	0.988	4.93748e-180									FMNL2	1.21864e-56	-0.55989	0.644	0.841	3.80919e-61
SEPTIN11	2.26785e-58	-0.488476	0.938	0.967	7.08879e-63	SQOR	3.10637e-238	-1.00776	0.764	0.965	9.70983e-243									TRMT6	1.44724e-56	0.541314	0.679	0.49	4.52375e-61
TMEM243	1.61094e-71	-0.48847	0.72	0.842	5.03545e-76	LMO2	0	-1.00722	0.168	0.663	0									OAS3	1.64279e-56	-0.518706	0.395	0.62	5.135e-61
BRK1	2.2804e-66	-0.488449	0.955	0.975	7.12802e-71	HSPE1	6.71548e-234	-1.00656	0.786	0.978	2.09911e-238									NR3C1	1.77822e-56	-0.549053	0.722	0.865	5.55834e-61
TMEM167A	1.66415e-67	-0.488269	0.781	0.887	5.20176e-72	SMIM30	8.16452e-272	-1.00631	0.55	0.908	2.55205e-276									PLAC8	2.4215e-56	-0.483891	0.055	0.247	7.56907e-61
NPC2	1.09233e-67	-0.488169	0.999	0.998	3.4144e-72	OTOA	3.01347e-228	-1.00608	0.068	0.459	9.41945e-233									DNAJB6	2.93589e-56	-0.581558	0.834	0.898	9.17696e-61
PDE3B	3.49155e-60	-0.488035	0.459	0.674	1.09138e-64	TBC1D10C	0	-1.00599	0.279	0.771	0									YBX1	2.97943e-56	-0.579445	0.999	0.998	9.31304e-61
TSG101	1.60725e-73	-0.487942	0.628	0.808	5.02392e-78	RASSF5	0	-1.00518	0.218	0.732	0									ATP5F1B	3.31572e-56	-0.585953	0.905	0.968	1.03642e-60
GUSB	3.62561e-60	-0.487913	0.762	0.872	1.13329e-64	LSM8	2.13983e-304	-1.00392	0.596	0.929	0									ARL11	3.50208e-56	-0.492161	0.37	0.611	1.09467e-60
RPS6KA3	6.69203e-73	-0.487838	0.56	0.723	2.09178e-77	SKIL	6.70617e-248	-1.0034	0.51	0.854	2.0962e-252									CNPY3	3.5039e-56	-0.515421	0.701	0.872	1.09524e-60
NDUFB7	4.76469e-80	-0.487275	0.957	0.973	1.48934e-84	TMEM14B	2.43456e-276	-1.00245	0.61	0.936	7.60991e-281									ATP5MC1	3.50554e-56	-0.526901	0.72	0.865	1.09575e-60
EIF5B	9.25253e-64	-0.487116	0.701	0.87	2.89214e-68	JTB	1.07325e-274	-1.00083	0.683	0.966	3.35475e-279									RPN2	3.59623e-56	-0.558974	0.87	0.93	1.1241e-60
CAPG	4.11441e-65	-0.486865	0.997	0.997	1.28608e-69	FAM162A	9.43188e-273	-1.00051	0.557	0.919	2.9482e-277									NIT2	3.94598e-56	-0.507013	0.476	0.707	1.23343e-60
LSM6	3.9497e-71	-0.486856	0.903	0.952	1.23459e-75	LARP7	1.86276e-284	-1.00033	0.418	0.851	5.82257e-289									UFC1	5.25916e-56	-0.517416	0.853	0.921	1.6439e-60
ACTR10	8.31101e-74	-0.486834	0.475	0.718	2.59784e-78	NARS1	1.96486e-296	-0.999352	0.46	0.866	6.14171e-301									ANKRD28	5.48049e-56	0.610644	0.814	0.609	1.71308e-60
SUMO2	1.31519e-78	-0.486643	0.997	0.996	4.11099e-83	C11orf58	1.30908e-279	-0.999153	0.711	0.964	4.0919e-284									ABL2	5.71329e-56	0.57663	0.874	0.642	1.78585e-60
SETD3	6.64613e-70	-0.486366	0.533	0.734	2.07743e-74	SMIM20	0	-0.99835	0.222	0.738	0									CTSH	6.48288e-56	-0.577929	0.957	0.982	2.02641e-60
RNF181	6.63345e-74	-0.485527	0.832	0.92	2.07347e-78	C9orf78	7.04764e-296	-0.998123	0.395	0.825	2.20294e-300									CZIB	6.73786e-56	-0.49011	0.441	0.682	2.10611e-60
SUCLG1	3.61231e-69	-0.485525	0.625	0.798	1.12913e-73	DOCK8	1.22145e-242	-0.997224	0.645	0.935	3.818e-247									PNRC1	1.23454e-55	-0.757977	0.933	0.976	3.8589e-60
ZMAT3	3.44882e-56	-0.48532	0.251	0.442	1.07803e-60	ZCCHC2	2.94816e-259	-0.997135	0.426	0.812	9.21529e-264									AC090559.1	1.25219e-55	-0.479534	0.201	0.467	3.91407e-60
EXOC1	6.6205e-71	-0.485307	0.426	0.658	2.06942e-75	MBP	3.78553e-259	-0.996226	0.44	0.835	1.18327e-263									HSPA13	1.40689e-55	0.427646	0.485	0.249	4.39764e-60
BDP1	2.44898e-55	-0.48527	0.463	0.667	7.65497e-60	UQCRC1	2.872e-297	-0.99607	0.437	0.851	8.97723e-302									CKS2	1.4125e-55	-0.492371	0.176	0.383	4.41517e-60
TAGAP	2.81594e-79	-0.484968	0.129	0.4	8.80202e-84	PCMT1	1.12662e-270	-0.995708	0.521	0.889	3.52156e-275									RASGEF1B	1.58397e-55	-0.684785	0.835	0.892	4.95115e-60
MT-CO1	9.18436e-63	-0.484715	0.999	1	2.87083e-67	SUMO3	9.06935e-269	-0.994627	0.643	0.934	2.83488e-273									SERP1	2.45612e-55	-0.506721	0.956	0.988	7.6773e-60
TCEA1	5.27127e-59	-0.484416	0.77	0.879	1.64769e-63	JMJD1C	1.13331e-240	-0.994447	0.676	0.941	3.54249e-245									TGFBR2	2.46255e-55	-0.510455	0.568	0.756	7.69738e-60
SMC3	8.61823e-68	-0.484234	0.581	0.765	2.69387e-72	MAP2K2	7.6419e-304	-0.994429	0.465	0.872	2.38869e-308									PFDN5	2.49522e-55	-0.484691	0.998	0.999	7.79951e-60
NDUFS1	1.76256e-66	-0.484142	0.509	0.721	5.50938e-71	CDV3	4.87366e-255	-0.994252	0.729	0.969	1.5234e-259									GCC2	2.50392e-55	-0.584571	0.748	0.879	7.82672e-60
SDCBP	2.88128e-63	-0.484017	0.997	0.995	9.00624e-68	BST2	5.60005e-253	-0.993905	0.628	0.939	1.75045e-257									PNPT1	2.7188e-55	-0.461225	0.211	0.428	8.49838e-60
ATP5F1E	3.91126e-92	-0.483981	0.999	1	1.22257e-96	GIMAP4	0	-0.993588	0.168	0.678	0									PHACTR1	3.18432e-55	-0.715268	0.803	0.878	9.95349e-60
AGA	1.02722e-80	-0.483637	0.375	0.625	3.21087e-85	DCAF7	5.47701e-277	-0.993402	0.459	0.845	1.71199e-281									SMDT1	3.45106e-55	-0.501404	0.841	0.919	1.07873e-59
LRRC75A	2.15638e-67	-0.483278	0.398	0.585	6.74037e-72	FUCA2	2.55689e-297	-0.993275	0.397	0.829	7.99228e-302									COMMD3	4.17148e-55	-0.470965	0.339	0.595	1.30391e-59
ERH	2.88754e-72	-0.482829	0.914	0.967	9.02581e-77	ALAS1	6.61051e-195	-0.992942	0.535	0.858	2.0663e-199									WASHC4	4.74305e-55	-0.514798	0.573	0.798	1.48257e-59
GPD1	6.00719e-44	-0.482659	0.856	0.896	1.87772e-48	VPS13C	1.34158e-255	-0.992857	0.525	0.875	4.19349e-260									GTF2H5	5.42608e-55	-0.51573	0.65	0.825	1.69607e-59
STIP1	2.00244e-68	-0.482567	0.546	0.724	6.25918e-73	NDUFS8	1.09031e-289	-0.992423	0.608	0.941	3.40807e-294									REX1BD	8.2417e-55	-0.532561	0.847	0.943	2.57618e-59
PPCS	2.02163e-68	-0.482402	0.831	0.928	6.31917e-73	GHITM	1.25097e-276	-0.992185	0.711	0.96	3.91026e-281									CSF1	8.92907e-55	0.73495	0.505	0.254	2.79103e-59
TP53I3	3.27643e-68	-0.482317	0.297	0.53	1.02414e-72	PTPN18	0	-0.991855	0.318	0.787	0									MPHOSPH8	9.00301e-55	-0.54057	0.65	0.832	2.81414e-59
KTN1	2.58327e-60	-0.482297	0.965	0.971	8.07473e-65	PPP1CC	5.11326e-275	-0.991321	0.524	0.899	1.59829e-279									UQCR10	9.43871e-55	-0.541099	0.975	0.989	2.95033e-59
MYL12B	1.39142e-83	-0.482182	0.997	0.994	4.34926e-88	FOSB	2.4617e-97	-0.990201	0.62	0.807	7.69475e-102									PLXDC2	9.45341e-55	-0.581428	0.868	0.934	2.95493e-59
ADTRP	2.70119e-52	-0.482179	0.589	0.696	8.44333e-57	PPP1R15A	6.02871e-190	-0.989966	0.726	0.937	1.88444e-194									ERGIC1	1.05247e-54	0.530067	0.833	0.684	3.28978e-59
SNX6	2.55455e-59	-0.481452	0.847	0.922	7.98495e-64	SET	3.56722e-266	-0.988402	0.797	0.97	1.11503e-270									GYPC	1.06493e-54	-0.549417	0.945	0.97	3.32873e-59
LAMTOR3	1.53258e-70	-0.481385	0.556	0.758	4.7905e-75	CRTAP	1.32911e-260	-0.988292	0.483	0.868	4.1545e-265									MT1A	1.0787e-54	0.479699	0.207	0.027	3.37178e-59
LARS1	2.53005e-66	-0.481385	0.625	0.797	7.90838e-71	ZCRB1	2.53752e-256	-0.988277	0.563	0.893	7.93173e-261									MMP19	1.20369e-54	0.51288	0.857	0.586	3.76248e-59
HEBP1	1.80961e-78	-0.481139	0.627	0.771	5.65645e-83	FKBP8	2.09555e-303	-0.98803	0.415	0.843	6.55023e-308									PDCD1LG2	1.35912e-54	-0.410709	0.099	0.327	4.2483e-59
FAM174C	7.2576e-68	-0.480916	0.722	0.858	2.26857e-72	LACTB	7.71032e-251	-0.987917	0.629	0.933	2.41008e-255									MTIF3	1.57141e-54	-0.535034	0.67	0.838	4.9119e-59
PPIB	1.95433e-64	-0.480308	0.963	0.981	6.10881e-69	NIPSNAP2	4.50292e-290	-0.987482	0.384	0.828	1.40751e-294									DEGS1	2.10582e-54	-0.510289	0.725	0.844	6.58233e-59
FRMD4B	2.85061e-71	-0.480277	0.261	0.512	8.91038e-76	COPE	1.39105e-286	-0.986958	0.697	0.965	4.34813e-291									TMEM128	2.10643e-54	-0.42432	0.238	0.488	6.58425e-59
EMC2	1.81216e-87	-0.480235	0.434	0.673	5.6644e-92	BLVRA	1.77835e-273	-0.986568	0.592	0.933	5.55874e-278									POLG2	2.86766e-54	-0.517343	0.151	0.356	8.96369e-59
ZNF638	7.60059e-64	-0.480161	0.501	0.683	2.37578e-68	TRMT112	1.33773e-285	-0.986337	0.736	0.97	4.18146e-290									DYNLT1	3.70405e-54	-0.592364	0.73	0.89	1.15781e-58
GDI2	8.72923e-68	-0.479758	0.935	0.961	2.72857e-72	NDUFC1	3.44741e-290	-0.986218	0.543	0.909	1.07758e-294									LINC00847	3.76172e-54	-0.426382	0.181	0.407	1.17583e-58
ZMPSTE24	1.46148e-68	-0.47932	0.499	0.704	4.56825e-73	DYNLRB1	5.49797e-281	-0.98566	0.714	0.965	1.71855e-285									ARHGEF35-AS1	4.18779e-54	0.554912	0.579	0.376	1.30901e-58
RBCK1	4.516e-67	-0.479272	0.646	0.8	1.4116e-71	TRA2B	3.7188e-219	-0.985039	0.599	0.881	1.16242e-223									PCBP2	4.44245e-54	-0.525686	0.927	0.97	1.38861e-58
TMBIM6	2.83625e-73	-0.479191	0.995	0.997	8.86551e-78	RAN	5.54045e-283	-0.984711	0.745	0.974	1.73182e-287									C14orf119	5.22831e-54	-0.512495	0.42	0.685	1.63426e-58
TALDO1	1.17253e-58	-0.479078	0.968	0.983	3.66507e-63	ATRX	1.09764e-237	-0.983467	0.591	0.896	3.43098e-242									ATP5PB	5.68674e-54	-0.519085	0.84	0.921	1.77755e-58
PSME2	1.17818e-57	-0.47907	0.919	0.97	3.68272e-62	SORBS3	3.1817e-305	-0.983303	0.185	0.665	9.94530156765989e-310									ARHGAP24	5.76792e-54	-0.448951	0.147	0.385	1.80293e-58
ZNHIT1	1.90406e-73	-0.478951	0.83	0.918	5.95168e-78	SP110	2.87708e-245	-0.983293	0.387	0.792	8.99313e-250									DPH3	6.10876e-54	-0.581986	0.788	0.907	1.90946e-58
PTP4A2	9.74338e-62	-0.47895	0.926	0.967	3.04557e-66	DHRS3	1.55514e-287	-0.982941	0.329	0.788	4.86103e-292									ICOS	6.4555e-54	-0.5275	0.11	0.329	2.01785e-58
RAB5IF	1.37318e-58	-0.47841	0.827	0.913	4.29225e-63	FKBP1A	2.48011e-281	-0.982592	0.814	0.984	7.75228e-286									MAN1A1	7.94965e-54	-0.527129	0.613	0.787	2.48489e-58
GSTK1	2.56466e-66	-0.478359	0.856	0.928	8.01656e-71	KLF6	9.74051e-161	-0.982256	0.952	0.988	3.04467e-165									EHD1	8.20261e-54	-0.516184	0.41	0.546	2.56396e-58
CNTRL	1.32939e-54	-0.478081	0.54	0.732	4.15539e-59	ATP5PF	5.46819e-304	-0.982143	0.819	0.988	0									MRPS28	1.09968e-53	-0.46289	0.375	0.624	3.43737e-58
CTSS	1.59199e-74	-0.478039	1	1	4.97621e-79	ENY2	4.96662e-279	-0.982064	0.757	0.976	1.55246e-283									PHB2	1.25784e-53	-0.488779	0.657	0.814	3.93173e-58
KDELR1	2.54745e-66	-0.476858	0.887	0.929	7.96276e-71	NDUFV3	1.14389e-291	-0.98136	0.436	0.854	3.57556e-296									SEPHS2	1.3663e-53	-0.560381	0.522	0.734	4.27075e-58
SERF2	1.14508e-75	-0.476752	1	1	3.57926e-80	ITGB1	2.17103e-241	-0.981224	0.768	0.969	6.78617e-246									STX7	1.54856e-53	-0.511593	0.614	0.832	4.84045e-58
LACTB2	7.72904e-65	-0.476595	0.45	0.675	2.41593e-69	CNTRL	2.80617e-282	-0.980158	0.272	0.732	8.77147e-287									ANAPC15	1.95111e-53	-0.492091	0.5	0.696	6.09874e-58
MAP4K3-DT	1.22234e-67	-0.476288	0.583	0.755	3.82078e-72	UBC	0	-0.979993	0.968	0.998	0									TPI1	2.39461e-53	-0.551039	0.946	0.968	7.48502e-58
MICOS10	1.16825e-74	-0.476186	0.985	0.99	3.6517e-79	ECHS1	1.23171e-277	-0.979775	0.452	0.855	3.85004e-282									ANP32B	2.57438e-53	-0.517196	0.901	0.961	8.04696e-58
MZT1	1.7782e-77	-0.475557	0.423	0.66	5.55827e-82	AIP	1.58131e-300	-0.979521	0.348	0.807	4.94282e-305									SF3B6	2.73159e-53	-0.500321	0.848	0.926	8.53834e-58
SMCO4	3.56038e-59	-0.475409	0.853	0.929	1.1129e-63	SQSTM1	1.19935e-219	-0.979324	0.841	0.98	3.7489e-224									GPSM3	3.00361e-53	-0.508438	0.836	0.918	9.38864e-58
NUDC	5.31009e-66	-0.475323	0.698	0.837	1.65982e-70	MMP24OS	8.38374e-284	-0.978412	0.498	0.873	2.62057e-288									PPA1	3.56144e-53	-0.5417	0.732	0.877	1.11323e-57
NUDT5	4.47958e-82	-0.474844	0.342	0.597	1.40022e-86	MPND	0	-0.978216	0.161	0.685	0									SRSF9	3.67175e-53	-0.531631	0.881	0.952	1.14771e-57
M6PR	8.33281e-61	-0.474824	0.946	0.964	2.60466e-65	S100A6	0	-0.977139	1	1	0									TOMM7	6.67096e-53	-0.489233	0.972	0.983	2.0852e-57
RALBP1	3.33181e-60	-0.474703	0.832	0.909	1.04145e-64	CXCL8	3.1351e-119	-0.976945	0.477	0.365	9.79965e-124									DMXL2	9.5869e-53	-0.532364	0.486	0.706	2.99666e-57
MGST3	1.05828e-63	-0.474588	0.999	0.999	3.30794e-68	NDUFA3	3.32698e-289	-0.976918	0.555	0.923	1.03994e-293									CPPED1	1.11899e-52	-0.457328	0.309	0.554	3.49772e-57
MEF2A	2.27924e-57	-0.474525	0.709	0.845	7.1244e-62	DDX21	5.65547e-253	-0.976658	0.703	0.952	1.76778e-257									CCRL2	1.34473e-52	-0.560891	0.539	0.709	4.20333e-57
RTRAF	9.64716e-67	-0.474243	0.924	0.967	3.01549e-71	DAB2	6.64215e-219	-0.973875	0.854	0.986	2.07619e-223									MYO1G	1.35408e-52	0.541839	0.709	0.512	4.23256e-57
PLAUR	2.22128e-41	-0.474001	0.957	0.977	6.94325e-46	CWC15	2.82931e-303	-0.973476	0.44	0.866	8.8438e-308									CPE	1.36822e-52	-0.612508	0.658	0.814	4.27675e-57
NFU1	1.22278e-68	-0.473956	0.509	0.712	3.82215e-73	STUB1	6.26764e-278	-0.970982	0.48	0.879	1.95913e-282									UQCR11	1.57889e-52	-0.54533	0.979	0.991	4.93527e-57
DDX18	2.32328e-62	-0.473772	0.794	0.907	7.26207e-67	TIMM13	6.12615e-280	-0.970901	0.454	0.854	1.9149e-284									CCT4	1.80398e-52	-0.497176	0.646	0.785	5.63886e-57
SSU72	1.28847e-67	-0.473306	0.841	0.917	4.02747e-72	M6PR	1.63767e-247	-0.970659	0.722	0.964	5.11901e-252									PSMB10	2.093e-52	-0.514713	0.794	0.912	6.54227e-57
PSMC2	1.95799e-70	-0.473221	0.596	0.765	6.12026e-75	RABGGTB	1.8877e-266	-0.970524	0.549	0.897	5.90052e-271									BTK	2.10139e-52	-0.46938	0.395	0.648	6.56848e-57
UBE2J1	1.64979e-54	-0.472624	0.76	0.867	5.15688e-59	VPS29	3.19538e-258	-0.970522	0.712	0.962	9.98805e-263									YWHAB	2.16642e-52	-0.548002	0.983	0.991	6.77175e-57
VEGFB	3.7394e-56	-0.472322	0.902	0.955	1.16885e-60	KLF2	4.36269e-117	-0.96981	0.602	0.844	1.36368e-121									GRB2	2.2401e-52	-0.58687	0.927	0.97	7.00205e-57
DENR	2.52233e-66	-0.472044	0.528	0.717	7.88424e-71	CHMP5	3.3629e-266	-0.969245	0.642	0.93	1.05117e-270									MCF2L2	2.25294e-52	-0.431052	0.095	0.311	7.0422e-57
HADHB	9.58735e-61	-0.471937	0.827	0.917	2.9968e-65	TTC3	8.47563e-215	-0.968997	0.62	0.9	2.6493e-219									LRPAP1	2.43586e-52	-0.54359	0.979	0.982	7.61398e-57
POLR2J3.1	3.50479e-50	-0.471903	0.561	0.692	1.09552e-54	SCAND1	1.29947e-289	-0.96873	0.622	0.937	4.06186e-294									ANAPC13	3.9423e-52	-0.427836	0.321	0.564	1.23228e-56
TCP1	4.72498e-59	-0.471824	0.76	0.868	1.47692e-63	TMEM70	1.27257e-260	-0.968494	0.414	0.806	3.97778e-265									ALOX5AP	3.98532e-52	-0.64268	0.994	0.997	1.24573e-56
IPO7	8.14033e-52	-0.471627	0.749	0.866	2.54449e-56	ARL6IP5	9.96267e-237	-0.968278	0.791	0.984	3.11411e-241									NR1H2	4.07848e-52	-0.457366	0.558	0.726	1.27484e-56
DDB2	2.33734e-73	-0.471494	0.257	0.509	7.30601e-78	TXNDC17	1.57613e-249	-0.966775	0.618	0.926	4.92665e-254									MID1IP1	4.49968e-52	-0.458681	0.281	0.509	1.4065e-56
ANP32B	2.76393e-62	-0.471438	0.97	0.973	8.63946e-67	LSM4	1.22381e-258	-0.966396	0.533	0.884	3.82536e-263									UBE2I	5.70196e-52	-0.488701	0.755	0.89	1.78231e-56
PLXNB2	5.96002e-73	-0.471157	0.381	0.609	1.86297e-77	AURKAIP1	5.47669e-279	-0.965186	0.609	0.936	1.71189e-283									HMGN2	5.96762e-52	-0.5726	0.943	0.977	1.86535e-56
MED8	2.12536e-73	-0.470685	0.405	0.647	6.64342e-78	ZC3H15	1.81829e-265	-0.964168	0.533	0.892	5.68358e-270									MCMBP	6.97351e-52	-0.426776	0.278	0.523	2.17977e-56
LILRB3	5.04155e-56	-0.470653	0.474	0.682	1.57588e-60	SNRPE	5.58527e-300	-0.963131	0.532	0.911	1.74583e-304									INTS6	7.55157e-52	-0.708278	0.641	0.729	2.36046e-56
TXNL4A	1.86921e-62	-0.470555	0.776	0.878	5.84273e-67	FUCA1	4.9207e-260	-0.963115	0.407	0.811	1.5381e-264									TAGAP	7.91875e-52	-0.488332	0.148	0.39	2.47523e-56
PPP1R18	1.09965e-70	-0.470494	0.503	0.709	3.43725e-75	MBNL1	1.12378e-244	-0.962659	0.775	0.965	3.51269e-249									ATRX	7.9275e-52	-0.563365	0.7	0.85	2.47796e-56
CCDC90B	5.75738e-73	-0.470453	0.501	0.704	1.79963e-77	SYNGR2	4.51132e-251	-0.961391	0.698	0.953	1.41014e-255									FOXN2	8.69896e-52	0.459781	0.585	0.347	2.7191e-56
SCAMP2	4.55712e-66	-0.470292	0.638	0.802	1.42446e-70	TREM1	6.9883e-218	-0.961239	0.858	0.984	2.18439e-222									MINK1	8.7469e-52	-0.448475	0.308	0.539	2.73409e-56
NCOA4	1.33704e-58	-0.470065	0.871	0.927	4.17928e-63	SDCCAG8	1.98268e-234	-0.960753	0.494	0.853	6.19743e-239									OLMALINC	8.80911e-52	-0.534968	0.179	0.44	2.75354e-56
ETFA	7.17304e-65	-0.469943	0.61	0.791	2.24214e-69	CD151	2.03795e-261	-0.959988	0.613	0.924	6.37017e-266									DAD1	9.11609e-52	-0.52292	0.894	0.951	2.84949e-56
RAP2B	4.32628e-66	-0.469722	0.554	0.722	1.3523e-70	MINK1	0	-0.959771	0.152	0.668	0									SELENOK	1.05711e-51	-0.511683	0.863	0.938	3.30428e-56
KLHL6	2.00035e-58	-0.469578	0.52	0.69	6.25265e-63	CCDC59	5.04874e-269	-0.959072	0.405	0.824	1.57813e-273									COX6B1	1.24258e-51	-0.485888	0.984	0.995	3.88403e-56
NAGLU	9.15269e-69	-0.469548	0.439	0.663	2.86093e-73	MZT2B	8.06967e-269	-0.958988	0.651	0.935	2.5224e-273									UQCRQ	1.38557e-51	-0.529444	0.951	0.979	4.331e-56
PILRA	6.49532e-53	-0.469486	0.775	0.857	2.03029e-57	CREG1	1.81246e-234	-0.958828	0.651	0.934	5.66537e-239									DDX3X	1.95907e-51	-0.63378	0.897	0.924	6.12362e-56
ALG5	5.55687e-81	-0.469292	0.493	0.695	1.73696e-85	POLE4	5.81987e-288	-0.958249	0.399	0.81	1.81916e-292									CUTA	1.98937e-51	-0.488039	0.789	0.874	6.21833e-56
MIA2	6.98011e-71	-0.468955	0.412	0.648	2.18183e-75	SIRPA	1.20977e-255	-0.958125	0.565	0.904	3.78149e-260									ATP5MC3	2.48501e-51	-0.573225	0.968	0.992	7.76761e-56
GNAS	1.70929e-61	-0.46891	0.999	0.996	5.34287e-66	EFHD2	8.67095e-254	-0.957706	0.799	0.981	2.71035e-258									RBBP6	2.71485e-51	-0.538344	0.614	0.687	8.48603e-56
ACP1	1.05797e-66	-0.46886	0.527	0.738	3.30698e-71	AIMP1	6.47209e-253	-0.957462	0.537	0.885	2.02303e-257									MPV17L2	2.96868e-51	-0.422847	0.147	0.318	9.27946e-56
TCF7L2	7.92725e-52	-0.468828	0.953	0.966	2.47788e-56	FERMT3	2.97924e-249	-0.956857	0.613	0.926	9.31245e-254									EMC7	3.02581e-51	-0.494425	0.811	0.914	9.45803e-56
DOK2	2.2749e-58	-0.468754	0.928	0.966	7.11083e-63	AP2M1	1.72875e-269	-0.956733	0.69	0.955	5.4037e-274									NSA2	4.37652e-51	-0.512277	0.907	0.961	1.368e-55
TRIP11	2.06799e-51	-0.468751	0.415	0.63	6.46408e-56	SNF8	2.04208e-275	-0.956693	0.494	0.878	6.3831e-280									TBC1D5	4.6608e-51	-0.440523	0.297	0.527	1.45686e-55
GAPLINC	2.17351e-45	-0.468701	0.383	0.578	6.79391e-50	PBX3	5.06433e-262	-0.956227	0.264	0.701	1.583e-266									CCDC28A	4.96523e-51	-0.412137	0.268	0.516	1.55202e-55
GRHPR	5.98314e-73	-0.468558	0.621	0.787	1.8702e-77	NDUFA13	5.26237e-276	-0.955742	0.551	0.911	1.6449e-280									EIF2A	5.09675e-51	-0.498501	0.668	0.827	1.59313e-55
PLSCR1	3.84538e-56	-0.468423	0.776	0.892	1.20198e-60	PRDX3	1.2859e-265	-0.95533	0.593	0.932	4.01946e-270									COPRS	5.74149e-51	-0.482022	0.615	0.789	1.79466e-55
XAF1	1.19652e-48	-0.468365	0.26	0.448	3.74004e-53	CALR	2.38566e-205	-0.955326	0.911	0.985	7.45704e-210									LCP1	6.98453e-51	-0.596917	0.962	0.987	2.18321e-55
SET	1.87746e-57	-0.467689	0.953	0.97	5.86853e-62	FAM89B	0	-0.954975	0.175	0.662	0									VPS36	7.28452e-51	-0.483798	0.405	0.633	2.27698e-55
SAMD9L	5.60404e-57	-0.467572	0.516	0.654	1.7517e-61	SUPT4H1	7.66923e-281	-0.954497	0.498	0.882	2.39723e-285									MYL6	7.86781e-51	-0.569323	0.998	1	2.4593e-55
NDUFA5	2.65652e-71	-0.46725	0.713	0.849	8.30369e-76	LMNA	1.86638e-202	-0.953997	0.895	0.987	5.83388e-207									PFDN6	9.45012e-51	-0.426942	0.528	0.711	2.9539e-55
TPMT	5.77318e-76	-0.466983	0.377	0.594	1.80457e-80	MSRA	4.49019e-294	-0.953928	0.383	0.818	1.40354e-298									DENND2D	1.04712e-50	-0.470618	0.352	0.592	3.27308e-55
FBXW5	4.42329e-74	-0.466894	0.549	0.739	1.38262e-78	STX11	6.02581e-229	-0.953863	0.577	0.912	1.88354e-233									H2AZ1	1.16998e-50	-0.566916	0.985	0.996	3.65709e-55
SENP6	6.23185e-59	-0.466846	0.596	0.76	1.94794e-63	STX10	0	-0.95325	0.201	0.704	0									PDCD4	2.05506e-50	-0.515824	0.516	0.725	6.42368e-55
H1-0	2.99618e-55	-0.46677	0.221	0.412	9.36541e-60	LCP2	8.26989e-262	-0.952745	0.318	0.754	2.58499e-266									LSP1	2.33218e-50	-0.615093	0.645	0.806	7.28989e-55
ADRM1	6.78615e-66	-0.466728	0.745	0.856	2.1212e-70	RRAGD	3.13642e-234	-0.952663	0.599	0.915	9.80375e-239									SELENOT	2.44297e-50	-0.491646	0.821	0.919	7.63619e-55
RSRC1	2.03534e-72	-0.466706	0.426	0.638	6.36202e-77	THBD	4.15014e-91	-0.951639	0.385	0.443	1.29724e-95									COQ2	2.69998e-50	-0.472086	0.315	0.561	8.43955e-55
CBX3	2.15709e-61	-0.46667	0.884	0.95	6.7426e-66	ETHE1	9.22081e-254	-0.950609	0.442	0.833	2.88222e-258									SEM1	2.83285e-50	-0.501544	0.943	0.975	8.85487e-55
TMEM258	8.77323e-68	-0.46666	0.974	0.986	2.74232e-72	ACAA2	5.26121e-257	-0.950348	0.526	0.882	1.64454e-261									SNRPE	4.2758e-50	-0.468684	0.711	0.838	1.33652e-54
CIAO1	4.64434e-66	-0.466644	0.569	0.763	1.45172e-70	PRDX5	1.12562e-278	-0.950176	0.748	0.974	3.51846e-283									ATP6AP1L	5.56985e-50	0.486605	0.459	0.249	1.74101e-54
TBC1D2	6.28395e-85	-0.466117	0.317	0.534	1.96423e-89	PYURF	3.72264e-269	-0.948985	0.54	0.912	1.16362e-273									ETFA	6.32401e-50	-0.487723	0.599	0.785	1.97675e-54
CWC15	9.10288e-65	-0.464788	0.717	0.866	2.84536e-69	PFKL	2.81321e-288	-0.947891	0.398	0.818	8.79349e-293									SPATA13	6.99781e-50	-0.418198	0.278	0.485	2.18736e-54
SNHG29	7.03345e-53	-0.464768	0.998	0.999	2.1985e-57	HPS1	2.80521e-270	-0.94762	0.387	0.808	8.76847e-275									ADI1	7.23564e-50	-0.477276	0.452	0.652	2.2617e-54
ACAA2	6.92169e-56	-0.464586	0.761	0.882	2.16357e-60	BFAR	1.00028e-280	-0.947449	0.352	0.788	3.12667e-285									MAFB	7.48439e-50	-0.852141	0.692	0.727	2.33946e-54
EIF3M	1.35178e-64	-0.464491	0.894	0.947	4.22538e-69	MYL6	0	-0.947142	0.994	1	0									LAMP1	8.26542e-50	-0.531172	0.964	0.977	2.58359e-54
BUB3	3.92594e-70	-0.464347	0.503	0.711	1.22716e-74	CHURC1	4.88618e-266	-0.94652	0.425	0.843	1.52731e-270									ANOS1	8.98221e-50	-0.445004	0.36	0.597	2.80764e-54
PCBP1	1.43154e-61	-0.46384	0.967	0.979	4.4747e-66	GNPTG	9.93102e-290	-0.945822	0.336	0.787	3.10422e-294									NUDT16	9.99554e-50	0.461002	0.712	0.562	3.12439e-54
POLR2E	1.33693e-58	-0.463804	0.654	0.808	4.17896e-63	EIF1B	3.22223e-200	-0.945125	0.668	0.919	1.0072e-204									SNHG12	1.11089e-49	-0.5257	0.516	0.688	3.4724e-54
PARK7	2.76884e-65	-0.463789	0.966	0.98	8.65478e-70	MCTS1	1.32055e-273	-0.944039	0.413	0.821	4.12775e-278									TXNIP	1.11873e-49	0.705392	0.989	0.992	3.49691e-54
NDUFA9	5.09784e-67	-0.463762	0.534	0.744	1.59347e-71	VPS28	2.5316e-267	-0.943438	0.664	0.953	7.91323e-272									PYCR2	1.23718e-49	-0.407611	0.304	0.517	3.86714e-54
NSL1	3.12594e-69	-0.463571	0.335	0.588	9.77101e-74	SERTAD1	6.89584e-147	-0.943426	0.451	0.726	2.15549e-151									STAMBP	1.38739e-49	-0.442075	0.301	0.543	4.33667e-54
IK	7.28564e-62	-0.463531	0.728	0.862	2.27733e-66	TOMM22	4.57184e-295	-0.942324	0.38	0.819	1.42906e-299									TWF2	1.53861e-49	-0.515557	0.72	0.844	4.80935e-54
LYN	2.71158e-54	-0.463333	0.896	0.938	8.4758e-59	MGST2	3.56586e-268	-0.94227	0.361	0.8	1.11461e-272									LGALS9	1.75729e-49	-0.541394	0.889	0.952	5.49291e-54
PPP1R14B	6.0982e-56	-0.462529	0.76	0.887	1.90616e-60	HLA-F	6.10899e-248	-0.942249	0.408	0.799	1.90954e-252									TMBIM4	2.16776e-49	-0.481129	0.961	0.983	6.77594e-54
LMBRD1	4.22892e-66	-0.462506	0.644	0.805	1.32187e-70	IQGAP1	1.50528e-237	-0.941785	0.788	0.971	4.70518e-242									BST1	2.60402e-49	-0.440929	0.382	0.579	8.13959e-54
NDUFAF3	4.07191e-62	-0.462394	0.781	0.892	1.27279e-66	C4orf3	3.26589e-258	-0.941361	0.7	0.958	1.02085e-262									MYL12B	3.23281e-49	-0.498255	0.994	0.997	1.01051e-53
AURKAIP1	9.5078e-67	-0.462155	0.871	0.936	2.97193e-71	REEP3	1.60891e-242	-0.940453	0.628	0.904	5.02909e-247									ATP5IF1	4.21962e-49	-0.505171	0.909	0.962	1.31896e-53
GNPTG	3.17732e-61	-0.462103	0.605	0.787	9.93161e-66	DAD1	3.06638e-253	-0.939112	0.689	0.96	9.58484e-258									PAPSS1	4.89605e-49	-0.479178	0.575	0.731	1.5304e-53
SCAMP1	1.76504e-73	-0.462046	0.377	0.601	5.51713e-78	RNF166	0	-0.938723	0.127	0.648	0									S100A9	5.28357e-49	-0.757924	0.994	0.999	1.65153e-53
SNF8	2.54238e-63	-0.462037	0.76	0.878	7.94692e-68	PPDPF	2.13184e-218	-0.93831	0.843	0.977	6.66368e-223									KCNE1	6.00897e-49	0.602909	0.674	0.408	1.87827e-53
USP25	1.88226e-59	-0.461813	0.539	0.731	5.88354e-64	CCT5	1.62058e-252	-0.938191	0.566	0.915	5.06558e-257									CHCHD1	6.62318e-49	-0.484739	0.664	0.848	2.07026e-53
APP	3.90498e-56	-0.461581	0.565	0.71	1.22061e-60	DUSP2	1.27528e-128	-0.938074	0.116	0.352	3.98626e-133									FAM162A	7.30237e-49	-0.516624	0.73	0.885	2.28256e-53
GNB4	1.17371e-60	-0.461551	0.479	0.671	3.66877e-65	LGMN	6.04927e-201	-0.93771	0.214	0.564	1.89087e-205									DARS1	7.63303e-49	-0.47497	0.515	0.704	2.38592e-53
SNU13	3.81596e-67	-0.461519	0.89	0.947	1.19279e-71	HNRNPR	6.03564e-256	-0.937609	0.52	0.885	1.88661e-260									CD40	9.25481e-49	-0.471888	0.498	0.63	2.89285e-53
XRCC5	2.13232e-56	-0.461069	0.87	0.935	6.66518e-61	RNF213	5.15828e-213	-0.937547	0.519	0.868	1.61237e-217									FOXP1	9.58361e-49	-0.490079	0.526	0.696	2.99563e-53
GABARAP	2.35532e-70	-0.460778	0.998	0.998	7.36222e-75	SRP9	4.19966e-259	-0.937251	0.555	0.894	1.31272e-263									ZMYND15	1.03941e-48	-0.41214	0.217	0.47	3.24897e-53
TMC6	2.96572e-65	-0.46057	0.742	0.851	9.27021e-70	MYO9B	4.73879e-255	-0.936867	0.534	0.881	1.48124e-259									PEPD	1.0852e-48	-0.525095	0.789	0.885	3.39211e-53
CD81	4.78583e-64	-0.460513	1	1	1.49595e-68	GSTP1	9.90005e-268	-0.936266	0.939	0.997	3.09454e-272									MTX2	1.11611e-48	-0.447746	0.372	0.616	3.48871e-53
CD83	1.73372e-31	-0.460467	0.86	0.929	5.41921e-36	TOMM5	2.04669e-249	-0.936246	0.742	0.966	6.39749e-254									UQCRB	1.22897e-48	-0.444865	0.992	0.994	3.84148e-53
TTC37	1.79755e-56	-0.460436	0.555	0.743	5.61876e-61	NDUFV1	1.07365e-284	-0.935707	0.346	0.791	3.35598e-289									MTRNR2L12	1.2585e-48	0.698782	0.989	0.948	3.93379e-53
RNF130	4.13425e-57	-0.460395	0.961	0.971	1.29228e-61	SNU13	3.2913e-270	-0.935588	0.664	0.947	1.02879e-274									SLC25A6	1.41903e-48	-0.509423	0.96	0.982	4.43558e-53
GPX4	4.60794e-67	-0.460285	0.999	1	1.44034e-71	DRAP1	2.68398e-254	-0.935184	0.663	0.947	8.38954e-259									EML4	1.54435e-48	-0.546751	0.9	0.945	4.8273e-53
BBC3	1.20587e-101	-0.459971	0.049	0.309	3.76929e-106	SNX3	2.56806e-275	-0.935005	0.808	0.988	8.0272e-280									POLR3K	1.57522e-48	-0.432705	0.398	0.623	4.92379e-53
ANAPC11	2.25604e-61	-0.459834	0.89	0.947	7.05188e-66	CSTB	0	-0.934762	0.992	1	0									SAMSN1	1.63873e-48	0.694174	0.688	0.447	5.12232e-53
GRSF1	3.40659e-66	-0.459445	0.466	0.678	1.06483e-70	ZBTB8OS	1.63034e-225	-0.934181	0.631	0.916	5.09609e-230									UBXN4	2.02401e-48	-0.527323	0.841	0.939	6.32661e-53
VDAC3	3.74581e-67	-0.459419	0.596	0.779	1.17086e-71	PARP4	4.55922e-244	-0.934149	0.469	0.831	1.42511e-248									RGS19	2.094e-48	-0.484593	0.672	0.83	6.54539e-53
COA8	4.02366e-73	-0.459142	0.455	0.66	1.25771e-77	ESYT1	7.05912e-278	-0.933913	0.263	0.733	2.20653e-282									SNHG6	2.60729e-48	-0.48394	0.92	0.948	8.14982e-53
METTL5	1.38664e-72	-0.459133	0.612	0.759	4.33434e-77	NDUFB3	7.27123e-253	-0.933859	0.683	0.96	2.27283e-257									EMC2	2.64348e-48	-0.475591	0.435	0.691	8.26295e-53
UBE2B	5.641e-61	-0.458522	0.927	0.965	1.76325e-65	RAB13	9.40177e-207	-0.933511	0.767	0.963	2.93879e-211									JPT1	2.68108e-48	-0.575835	0.89	0.962	8.38047e-53
ATXN2	3.46148e-67	-0.458206	0.295	0.548	1.08198e-71	SPATS2L	5.09628e-206	-0.933489	0.603	0.903	1.59299e-210									OSBPL1A	2.94179e-48	-0.515041	0.689	0.848	9.19539e-53
PARVB	1.04149e-66	-0.458153	0.507	0.707	3.25548e-71	DDX3Y	4.14906e-187	-0.933413	0.46	0.771	1.29691e-191									PKN2	3.04837e-48	-0.51431	0.595	0.767	9.52854e-53
SH3GLB1	5.68841e-54	-0.458103	0.872	0.932	1.77807e-58	SMCO4	2.0326e-235	-0.931442	0.592	0.929	6.35347e-240									FBXO6	3.12391e-48	-0.475403	0.417	0.644	9.76465e-53
N4BP1	2.51511e-52	-0.458005	0.556	0.733	7.86169e-57	PA2G4	1.89729e-235	-0.931388	0.63	0.926	5.93052e-240									TM6SF1	3.16625e-48	-0.438175	0.288	0.526	9.897e-53
CEBPZ	3.64586e-58	-0.457935	0.516	0.712	1.13962e-62	DNAJA1	8.97336e-165	-0.93083	0.863	0.978	2.80488e-169									HSD17B4	3.53731e-48	-0.509898	0.603	0.804	1.10569e-52
H4C3	5.69984e-48	-0.457822	0.461	0.638	1.78164e-52	KAT8	4.20013e-265	-0.929747	0.386	0.823	1.31287e-269									NUCB1	3.84922e-48	-0.503887	0.914	0.956	1.20318e-52
CSGALNACT2	2.71967e-48	-0.45743	0.704	0.81	8.5011e-53	PSMB3	8.64084e-253	-0.929483	0.717	0.958	2.70094e-257									FIS1	3.97248e-48	-0.487571	0.861	0.926	1.24171e-52
ACAT1	2.17524e-60	-0.457154	0.6	0.783	6.79934e-65	ATP6V1E1	1.13926e-243	-0.929359	0.648	0.935	3.56109e-248									C3AR1	5.44107e-48	-0.525139	0.312	0.538	1.70076e-52
IFNAR1	4.6759e-56	-0.456764	0.689	0.82	1.46158e-60	SNRPB2	3.32204e-253	-0.929348	0.657	0.939	1.0384e-257									TOMM5	6.25832e-48	-0.525436	0.905	0.954	1.95621e-52
TMEM60	3.71135e-79	-0.456716	0.309	0.559	1.16009e-83	S100A8	5.91625e-108	-0.928927	0.31	0.589	1.84929e-112									ATP5PF	6.47819e-48	-0.485437	0.959	0.984	2.02494e-52
SEC31A	1.98999e-59	-0.456419	0.657	0.807	6.22026e-64	ANAPC15	1.40004e-289	-0.928925	0.236	0.715	4.3762e-294									C1QA	6.71156e-48	-0.599614	1	1	2.09789e-52
NCF2	1.37863e-56	-0.456086	0.995	0.992	4.30931e-61	HNRNPF	3.98852e-259	-0.926758	0.631	0.934	1.24672e-263									MSR1	7.03956e-48	-0.621714	0.994	0.994	2.20041e-52
CANX	3.18523e-55	-0.456023	0.979	0.989	9.95633e-60	PSMB6	4.29172e-248	-0.926123	0.636	0.947	1.3415e-252									TBCA	8.90998e-48	-0.509846	0.922	0.975	2.78507e-52
SMIM14	2.11534e-51	-0.455831	0.788	0.88	6.6121e-56	ENSA	1.90809e-263	-0.925642	0.54	0.892	5.96427e-268									EIF3H	8.94569e-48	-0.468767	0.897	0.966	2.79623e-52
STUB1	2.13456e-62	-0.455673	0.772	0.879	6.67216e-67	PRPF40A	2.60823e-226	-0.925527	0.688	0.948	8.15275e-231									CCNI	8.98784e-48	-0.530772	0.983	0.992	2.8094e-52
ACER3	1.36401e-52	-0.455612	0.845	0.903	4.26361e-57	COQ2	1.32511e-275	-0.925517	0.203	0.672	4.14201e-280									CD82	9.42882e-48	0.521422	0.749	0.553	2.94724e-52
UGCG	1.27696e-42	-0.455174	0.524	0.652	3.99151e-47	PAK2	4.20433e-216	-0.925422	0.763	0.968	1.31418e-220									ABHD16A	1.06647e-47	-0.41702	0.3	0.532	3.33355e-52
GSR	1.94765e-65	-0.455138	0.383	0.605	6.08793e-70	AC020916.1	4.16753e-101	-0.925051	0.591	0.8	1.30268e-105									NDUFS5	1.31181e-47	-0.501017	0.983	0.992	4.10043e-52
TMED10	2.86661e-59	-0.455089	0.953	0.98	8.9604e-64	ATP5MC1	2.35949e-263	-0.924867	0.565	0.911	7.37524e-268									TGFBI	1.31501e-47	-0.50924	0.547	0.723	4.11042e-52
GTF2A2	6.53003e-62	-0.454857	0.8	0.89	2.04115e-66	MAFF	6.14596e-186	-0.924349	0.444	0.71	1.92109e-190									ERRFI1	1.3578e-47	-0.582983	0.417	0.495	4.24417e-52
LAPTM4A	1.48201e-63	-0.454836	0.943	0.972	4.63245e-68	UBL5	2.33377e-290	-0.923865	0.871	0.994	7.29484e-295									VASP	1.43581e-47	-0.531145	0.936	0.972	4.48802e-52
RGS10	1.0124e-47	-0.454798	0.882	0.94	3.16453e-52	ADH5	4.78745e-253	-0.923721	0.457	0.845	1.49645e-257									PLCB2	1.48096e-47	-0.421437	0.268	0.508	4.62916e-52
EXOSC5	1.00678e-81	-0.454709	0.259	0.512	3.14697e-86	PPIG	2.78665e-223	-0.923558	0.671	0.937	8.71044e-228									SDAD1	1.67964e-47	-0.460425	0.302	0.569	5.25018e-52
CPE	1.87093e-58	-0.454632	0.488	0.608	5.84811e-63	FAM50A	1.31361e-248	-0.923545	0.556	0.907	4.10607e-253									APEX1	1.74349e-47	-0.509596	0.701	0.845	5.44976e-52
PSMB2	2.38166e-59	-0.454569	0.785	0.888	7.44455e-64	LEPROTL1	6.65101e-246	-0.92334	0.694	0.957	2.07896e-250									CACYBP	1.80451e-47	-0.505909	0.748	0.878	5.6405e-52
SSR2	3.83136e-63	-0.454292	0.945	0.971	1.1976e-67	CIB1	1.40703e-263	-0.922782	0.779	0.983	4.39806e-268									HIF1A	1.83223e-47	-0.523663	0.569	0.74	5.72716e-52
TPR	1.67481e-48	-0.45427	0.795	0.884	5.2351e-53	ATP6V0B	2.92822e-302	-0.922672	0.935	0.998	9.15299e-307									DBNL	1.84344e-47	-0.487517	0.729	0.837	5.76218e-52
TMEM183A	5.3567e-66	-0.45417	0.419	0.643	1.67439e-70	SERINC1	3.77667e-232	-0.922041	0.751	0.962	1.1805e-236									AC243829.4	3.21914e-47	-0.750817	0.108	0.258	1.00623e-51
CHMP4A	4.55441e-60	-0.454125	0.61	0.766	1.42361e-64	SKAP2	1.12591e-219	-0.921564	0.642	0.938	3.51934e-224									TUBA1B	3.32873e-47	-0.645992	0.988	0.997	1.04049e-51
AASDHPPT	5.36296e-65	-0.453882	0.396	0.635	1.67634e-69	CORO1C	9.04844e-227	-0.921293	0.748	0.965	2.82834e-231									MT-CO1	3.96652e-47	-0.483965	0.998	0.996	1.23985e-51
SGK3	5.11723e-56	-0.453691	0.549	0.729	1.59953e-60	GNB1	3.72294e-234	-0.920139	0.724	0.958	1.16371e-238									LAT2	4.48236e-47	-0.476297	0.578	0.749	1.40109e-51
SYNGR1	9.16535e-86	-0.453687	0.036	0.266	2.86489e-90	SNX17	6.51808e-255	-0.919251	0.379	0.791	2.03741e-259									GNLY	4.48519e-47	-0.969364	0.07	0.294	1.40197e-51
TMEM208	1.89741e-60	-0.4535	0.547	0.744	5.93089e-65	SDHC	2.82463e-265	-0.919097	0.44	0.843	8.82918e-270									CYP27A1	5.02828e-47	-0.548638	0.979	0.982	1.57173e-51
TM2D3	2.75271e-80	-0.453402	0.234	0.494	8.60437e-85	ERGIC3	3.46264e-272	-0.918897	0.423	0.853	1.08235e-276									AGRP	6.20717e-47	-0.731979	0.605	0.744	1.94023e-51
SLC44A2	9.67206e-71	-0.453382	0.362	0.593	3.02327e-75	LAMTOR2	5.28033e-238	-0.918692	0.694	0.951	1.65051e-242									ATIC	7.1414e-47	-0.416575	0.261	0.501	2.23225e-51
STAT1	5.72398e-49	-0.453369	0.446	0.64	1.78919e-53	UBE2J1	2.6239e-224	-0.918684	0.523	0.867	8.20174e-229									DTNA	7.5158e-47	-0.463745	0.198	0.287	2.34928e-51
C15orf48	1.55454e-13	-0.453112	0.509	0.611	4.85915e-18	H2AZ1	1.68113e-262	-0.918667	0.879	0.989	5.25486e-267									GABARAP	7.96199e-47	-0.469079	0.992	0.996	2.48874e-51
ECHS1	1.47738e-61	-0.452947	0.751	0.855	4.61797e-66	USP16	5.85142e-235	-0.918448	0.367	0.779	1.82903e-239									GLB1	9.08402e-47	-0.469117	0.614	0.759	2.83947e-51
PSMA3	2.29886e-57	-0.452939	0.765	0.885	7.18574e-62	SP100	8.0229e-236	-0.917129	0.554	0.894	2.50778e-240									UQCRC2	1.11632e-46	-0.475918	0.715	0.856	3.48939e-51
HSD17B12	1.26188e-57	-0.452828	0.674	0.822	3.94436e-62	CYB5R3	2.16117e-248	-0.916659	0.622	0.935	6.75535e-253									SMC2	1.14423e-46	-0.434786	0.146	0.385	3.5766e-51
MRPS26	3.39185e-73	-0.452825	0.426	0.648	1.06022e-77	DBNL	1.1458e-259	-0.915971	0.458	0.86	3.58151e-264									PRPF4B	1.36005e-46	-0.459492	0.517	0.698	4.25123e-51
ELOC	2.22309e-52	-0.452785	0.911	0.951	6.94888e-57	IRF2BP2	3.60072e-242	-0.914283	0.362	0.778	1.12551e-246									WDR1	1.38476e-46	-0.494861	0.784	0.885	4.32844e-51
CD53	6.76553e-57	-0.452736	0.984	0.984	2.11476e-61	SERPING1	1.22854e-74	-0.913453	0.764	0.869	3.84015e-79									RNPEP	1.52809e-46	-0.460942	0.565	0.735	4.77648e-51
FLI1	4.50912e-68	-0.452608	0.36	0.592	1.40945e-72	GLB1	8.7312e-232	-0.913108	0.406	0.793	2.72918e-236									ECHS1	1.72187e-46	-0.494819	0.661	0.825	5.3822e-51
C14orf119	1.33963e-66	-0.452563	0.442	0.673	4.1874e-71	SLIRP	1.55627e-251	-0.912839	0.595	0.931	4.86456e-256									NEU1	1.98494e-46	-0.482315	0.588	0.752	6.2045e-51
YIF1A	7.80479e-66	-0.452422	0.549	0.732	2.43961e-70	ABR	2.09638e-286	-0.912818	0.292	0.753	6.55283e-291									NDUFAB1	2.03923e-46	-0.504538	0.825	0.914	6.3742e-51
MTRNR2L12	8.70015e-45	-0.451959	0.995	0.994	2.71948e-49	ABRACL	1.74521e-232	-0.912612	0.499	0.85	5.45513e-237									PRPF8	2.05621e-46	-0.456484	0.398	0.616	6.42727e-51
GLOD4	2.92742e-74	-0.451615	0.543	0.722	9.15047e-79	CARD16	1.03983e-219	-0.912591	0.582	0.914	3.25027e-224									BTF3L4	3.11558e-46	-0.458322	0.699	0.852	9.73863e-51
SH3BP1	9.19501e-75	-0.451549	0.382	0.605	2.87416e-79	MLF2	1.46298e-251	-0.912398	0.514	0.877	4.57295e-256									PAIP2	3.17684e-46	-0.480631	0.861	0.93	9.93011e-51
MAT2B	1.00569e-71	-0.451498	0.407	0.636	3.14358e-76	TXNDC12	6.2001e-257	-0.912193	0.474	0.849	1.93801e-261									SDCCAG8	3.46781e-46	-0.497374	0.681	0.829	1.08396e-50
OST4	1.09157e-62	-0.451491	0.99	0.994	3.412e-67	NOP10	7.56567e-265	-0.911495	0.894	0.993	2.36486e-269									ZNF143	4.33451e-46	-0.410404	0.142	0.374	1.35487e-50
DDX46	3.04021e-53	-0.451466	0.804	0.896	9.50302e-58	UQCC2	4.41747e-245	-0.911054	0.495	0.872	1.3808e-249									HTATIP2	5.26132e-46	-0.49193	0.728	0.871	1.64457e-50
SRRM2	5.63457e-51	-0.451173	0.955	0.975	1.76124e-55	LINC02785	1.84858e-306	-0.910805	0.161	0.668	5.77826955159524e-311									ANXA2	5.83722e-46	-0.57077	0.999	0.999	1.82459e-50
RIF1	2.66402e-52	-0.450844	0.454	0.646	8.32716e-57	TMED9	1.68668e-241	-0.910579	0.643	0.934	5.27219e-246									VPS41	7.86242e-46	-0.46249	0.376	0.619	2.45762e-50
P2RX4	6.58755e-53	-0.450616	0.598	0.78	2.05912e-57	APPL1	1.51456e-218	-0.909386	0.511	0.855	4.73419e-223									G0S2	8.07926e-46	-1.18984	0.098	0.318	2.5254e-50
NTAN1	2.85014e-57	-0.450493	0.601	0.754	8.90892e-62	XRCC5	1.6214e-227	-0.90904	0.642	0.935	5.06815e-232									VPS35	8.82301e-46	-0.491834	0.691	0.832	2.75788e-50
EEF2	4.77621e-58	-0.450468	0.996	0.994	1.49294e-62	SLC16A3	1.56285e-217	-0.908884	0.565	0.886	4.88512e-222									SSBP1	9.38166e-46	-0.467626	0.867	0.932	2.9325e-50
PSMB8	8.36196e-59	-0.450458	0.796	0.895	2.61377e-63	LRRC25	0	-0.908707	0.044	0.558	0									FPR1	9.67056e-46	0.58634	0.517	0.341	3.0228e-50
ARPC3	1.35653e-77	-0.450142	1	0.999	4.2402e-82	NAA38	4.23078e-252	-0.908676	0.41	0.818	1.32245e-256									ITGAX	1.08954e-45	0.589105	0.825	0.64	3.40568e-50
MTIF2	1.23663e-67	-0.449918	0.364	0.586	3.86543e-72	LAMTOR5	2.47588e-252	-0.908646	0.761	0.974	7.73905e-257									TRGC1	1.25481e-45	-0.49627	0.098	0.242	3.92227e-50
TGFBI	2.22945e-52	-0.449811	0.816	0.909	6.96879e-57	ERP44	5.00837e-234	-0.908516	0.649	0.93	1.56551e-238									BTN3A2	1.25607e-45	-0.422197	0.295	0.508	3.92621e-50
ITFG1	5.09408e-70	-0.449697	0.474	0.692	1.5923e-74	HADHA	7.19256e-239	-0.908369	0.69	0.958	2.24824e-243									SPOP	1.29562e-45	-0.413889	0.305	0.51	4.04983e-50
VPS41	1.43244e-59	-0.449507	0.548	0.726	4.4775e-64	TIMM8B	5.43125e-247	-0.907107	0.562	0.911	1.69769e-251									DNMT1	1.42224e-45	-0.414612	0.298	0.502	4.44561e-50
CPPED1	1.49765e-71	-0.449445	0.343	0.571	4.68133e-76	CDC42BPB	4.77254e-217	-0.906991	0.455	0.823	1.49179e-221									SIGLEC1	1.53821e-45	-0.521721	0.605	0.759	4.8081e-50
TFEC	3.60005e-51	-0.449329	0.705	0.855	1.1253e-55	MTLN	4.77412e-247	-0.906959	0.432	0.825	1.49229e-251									DDIT3	1.73774e-45	-0.600561	0.602	0.763	5.4318e-50
ATP6V1G1	3.05395e-59	-0.449322	0.985	0.991	9.54597e-64	PPP1R15B	1.44159e-190	-0.906264	0.559	0.835	4.5061e-195									AIFM2	1.78078e-45	0.482615	0.447	0.206	5.56634e-50
LRRFIP1	1.05541e-47	-0.44926	0.995	0.993	3.299e-52	GAPLINC	3.17055e-229	-0.905581	0.167	0.578	9.91043e-234									ADAM10	2.08525e-45	-0.507842	0.7	0.832	6.51803e-50
NUPR1	3.94943e-07	-0.449236	0.799	0.835	1.23451e-11	MANBA	1.77351e-260	-0.904756	0.304	0.758	5.54359e-265									CTSL	2.3713e-45	-0.727517	0.992	0.992	7.41217e-50
PHB2	1.43342e-60	-0.448935	0.86	0.926	4.48056e-65	PCED1B-AS1	3.32557e-233	-0.904473	0.369	0.78	1.0395e-237									LFNG	2.60839e-45	0.403011	0.379	0.157	8.15325e-50
DOK3	2.09999e-67	-0.44884	0.425	0.631	6.56411e-72	PBDC1	6.56111e-216	-0.904269	0.525	0.87	2.05086e-220									FCGR1B	3.24833e-45	-0.412878	0.193	0.416	1.01536e-49
POLR2K	1.3152e-61	-0.448554	0.843	0.934	4.11103e-66	STX8	2.27156e-285	-0.904139	0.364	0.792	7.10041e-290									AC112496.1	3.48501e-45	-0.472254	0.203	0.392	1.08934e-49
C1QBP	8.47669e-60	-0.448539	0.786	0.894	2.64963e-64	TMEM147	1.59951e-243	-0.904055	0.592	0.911	4.99971e-248									SPG21	5.71846e-45	-0.469295	0.713	0.854	1.78747e-49
FCER1G	3.12624e-61	-0.448234	1	1	9.77195e-66	NUP214	2.79367e-250	-0.903788	0.467	0.847	8.73239e-255									WIPF1	6.15764e-45	-0.476624	0.534	0.741	1.92474e-49
DHPS	7.05483e-72	-0.448192	0.449	0.655	2.20519e-76	POLR2J	3.70627e-248	-0.903557	0.539	0.888	1.1585e-252									GTPBP2	6.40093e-45	-0.400851	0.333	0.537	2.00079e-49
C19orf53	7.81343e-64	-0.447996	0.934	0.965	2.44231e-68	RNPEPL1	1.23501e-278	-0.903143	0.375	0.799	3.86038e-283									SPAG7	6.9063e-45	-0.433323	0.561	0.749	2.15876e-49
AKR1C3	3.51629e-21	-0.447992	0.702	0.796	1.09911e-25	R3HDM2	1.4848e-237	-0.903117	0.376	0.777	4.64117e-242									NR1H3	7.32893e-45	0.490743	0.442	0.244	2.29086e-49
DNAJC1	7.11722e-59	-0.447638	0.535	0.689	2.22469e-63	BANF1	6.31976e-252	-0.902824	0.517	0.888	1.97542e-256									MAP3K7CL	7.9129e-45	-0.423695	0.143	0.33	2.4734e-49
TRMT112	4.40028e-61	-0.447541	0.943	0.97	1.37543e-65	TMEM126A	4.16489e-247	-0.902819	0.419	0.83	1.30185e-251									ATP6V0E1	8.72353e-45	-0.509928	0.987	0.996	2.72679e-49
ORAI1	8.41133e-59	-0.447291	0.411	0.614	2.6292e-63	PDCD6	1.29627e-248	-0.902774	0.517	0.883	4.05186e-253									PPT1	1.21551e-44	-0.516991	0.871	0.935	3.79942e-49
CMAS	4.49046e-57	-0.447226	0.461	0.681	1.40362e-61	NAGK	1.05852e-271	-0.901053	0.281	0.735	3.3087e-276									FBXL5	1.22672e-44	-0.471135	0.587	0.763	3.83445e-49
MT-ND4L	2.57771e-44	-0.447113	0.965	0.975	8.05735e-49	CBX3	3.47927e-237	-0.901042	0.676	0.95	1.08754e-241									MAT2B	1.23889e-44	-0.417249	0.293	0.529	3.8725e-49
SF3B2	3.0095e-56	-0.447066	0.741	0.863	9.40705e-61	METTL9	1.19519e-230	-0.900804	0.393	0.772	3.73589e-235									TXNRD1	1.38121e-44	0.591479	0.861	0.765	4.31737e-49
ATG3	3.40449e-58	-0.447047	0.779	0.891	1.06417e-62	TCIRG1	8.99135e-230	-0.90053	0.554	0.89	2.8105e-234									STMN1	1.52561e-44	-0.624524	0.863	0.928	4.76871e-49
TATDN1	5.97859e-67	-0.447037	0.469	0.661	1.86878e-71	TMEM30A	5.02283e-189	-0.900209	0.66	0.905	1.57003e-193									RIOK3	1.68474e-44	0.509247	0.878	0.744	5.26613e-49
ORMDL2	1.49492e-56	-0.446655	0.581	0.772	4.67278e-61	ANAPC11	4.16017e-239	-0.900201	0.67	0.947	1.30038e-243									LMBRD1	1.8907e-44	-0.424721	0.569	0.739	5.90991e-49
PPFIA1	2.74972e-50	-0.446651	0.58	0.754	8.59501e-55	PET100	3.67362e-256	-0.899693	0.636	0.933	1.14829e-260									CD300LF	2.39059e-44	-0.494596	0.685	0.841	7.47245e-49
IFNGR1	3.7765e-56	-0.44662	0.904	0.947	1.18045e-60	POLR2E	8.53125e-248	-0.899286	0.424	0.808	2.66668e-252									RSBN1L	2.44396e-44	-0.417754	0.348	0.59	7.6393e-49
DRAP1	7.02013e-59	-0.446435	0.899	0.947	2.19434e-63	N4BP2L2	1.49098e-195	-0.898101	0.796	0.961	4.66047e-200									DPY30	2.55465e-44	-0.46216	0.619	0.8	7.98528e-49
GM2A	1.63411e-40	-0.446329	0.865	0.929	5.10786e-45	CD58	1.61297e-231	-0.897688	0.496	0.857	5.04178e-236									DNAJC5B	2.76797e-44	-0.631615	0.334	0.55	8.65206e-49
MBIP	6.9036e-69	-0.446271	0.285	0.536	2.15792e-73	TPR	1.1939e-204	-0.897044	0.592	0.884	3.73186e-209									SON	2.83199e-44	-0.484093	0.926	0.953	8.85218e-49
AGFG1	6.46851e-45	-0.446136	0.886	0.935	2.02192e-49	OSBPL8	1.00215e-207	-0.896518	0.529	0.862	3.13252e-212									DOCK7	3.68908e-44	-0.444787	0.394	0.622	1.15312e-48
BTF3L4	7.35458e-60	-0.446113	0.785	0.891	2.29888e-64	RER1	6.51845e-238	-0.895852	0.636	0.937	2.03752e-242									GSTP1	5.35375e-44	-0.545304	0.986	0.996	1.67347e-48
S100A4	3.6479e-60	-0.445996	1	1	1.14025e-64	ZNF524	6.87134e-275	-0.89585	0.227	0.674	2.14783e-279									SNTB1	5.79434e-44	0.411773	0.632	0.489	1.81118e-48
GPR34	1.81007e-71	-0.445898	0.073	0.287	5.65788e-76	ARAP1	1.51609e-257	-0.895606	0.385	0.802	4.73897e-262									MANBA	6.34536e-44	-0.451344	0.442	0.682	1.98342e-48
CDC40	2.414e-52	-0.445863	0.619	0.792	7.54564e-57	SUCLG1	2.43357e-257	-0.895195	0.382	0.798	7.60679e-262									SLC25A25	9.7478e-44	-0.406453	0.301	0.467	3.04695e-48
PPIP5K2	1.04308e-54	-0.445578	0.489	0.661	3.26045e-59	HSPA8	2.87445e-166	-0.894774	0.885	0.982	8.98489e-171									PIGP	1.05554e-43	-0.444074	0.51	0.718	3.29939e-48
ST3GAL6	3.46099e-63	-0.44553	0.409	0.621	1.08183e-67	CIR1	3.81834e-214	-0.893921	0.483	0.835	1.19353e-218									SPRED1	1.17745e-43	-0.446952	0.382	0.505	3.68047e-48
GALK1	2.6912e-77	-0.444645	0.226	0.492	8.4121e-82	HSPA1B	1.92132e-109	-0.893378	0.772	0.892	6.00561e-114									PPARD	1.18768e-43	-0.400724	0.273	0.468	3.71241e-48
UBE2I	7.26812e-59	-0.444454	0.795	0.902	2.27185e-63	LEPROT	5.89409e-227	-0.893128	0.734	0.963	1.84237e-231									SARAF	1.53157e-43	-0.453299	0.989	0.99	4.78734e-48
SNRPB	1.08021e-61	-0.444279	0.936	0.964	3.3765e-66	IFIT2	3.07931e-185	-0.892737	0.144	0.56	9.62524e-190									ATP5MD	1.55622e-43	-0.473419	0.976	0.992	4.86439e-48
NDUFA11	1.28491e-62	-0.444171	0.929	0.967	4.01635e-67	ZC3H13	2.64313e-207	-0.892498	0.52	0.848	8.26184e-212									ACAA1	1.60816e-43	-0.464855	0.595	0.753	5.02675e-48
BATF3	1.96903e-62	-0.444139	0.201	0.44	6.15475e-67	S1PR4	1.88861e-244	-0.891559	0.316	0.742	5.90337e-249									PGLS	1.61662e-43	-0.469888	0.81	0.914	5.0532e-48
NSA2	1.42172e-52	-0.444081	0.955	0.974	4.44398e-57	MSN	6.43074e-216	-0.89099	0.8	0.968	2.01011e-220									NFU1	2.08823e-43	-0.459355	0.484	0.704	6.52735e-48
CHCHD3	3.10793e-72	-0.444036	0.452	0.657	9.7147e-77	OSCAR	2.27472e-195	-0.890749	0.627	0.905	7.11029e-200									FABP3	2.1407e-43	0.982087	0.402	0.157	6.69137e-48
ARPC2	8.49194e-57	-0.443777	0.998	0.997	2.65439e-61	IRF1	1.77735e-195	-0.890696	0.366	0.724	5.55562e-200									OCIAD1	2.19474e-43	-0.47151	0.84	0.939	6.86027e-48
UBE2W	1.35237e-60	-0.443418	0.415	0.643	4.22721e-65	KIAA2013	3.50282e-283	-0.890604	0.271	0.728	1.0949e-287									CMPK1	2.791e-43	-0.449674	0.756	0.878	8.72406e-48
LPIN2	2.60229e-54	-0.442304	0.546	0.705	8.13419e-59	TNFSF13B	1.09015e-224	-0.890131	0.155	0.596	3.40758e-229									SSU72	2.90794e-43	-0.470093	0.821	0.906	9.08959e-48
UNC93B1	2.62988e-59	-0.442221	0.732	0.847	8.22042e-64	NDUFAF8	1.2343e-247	-0.889981	0.328	0.758	3.85816e-252									STX8	3.35055e-43	-0.406888	0.512	0.702	1.04731e-47
OSCAR	6.0331e-43	-0.441707	0.823	0.905	1.88582e-47	COL8A2	8.22231e-279	-0.888625	0.146	0.622	2.57011e-283									TXNDC17	3.57732e-43	-0.519089	0.848	0.921	1.11819e-47
DNAJC21	2.22233e-51	-0.441608	0.633	0.771	6.94651e-56	ABHD5	7.06766e-152	-0.887686	0.829	0.976	2.2092e-156									NUFIP2	3.81217e-43	-0.524037	0.737	0.79	1.1916e-47
WDR83OS	5.31133e-60	-0.441542	0.949	0.974	1.66021e-64	IFI16	2.50573e-205	-0.887257	0.556	0.877	7.83236e-210									ATP6V0A1	4.04364e-43	-0.430055	0.386	0.584	1.26395e-47
SERINC1	6.914e-52	-0.441388	0.938	0.962	2.16117e-56	RAB4A	1.28041e-234	-0.88719	0.536	0.879	4.00229e-239									ZMPSTE24	4.05289e-43	-0.427039	0.52	0.669	1.26685e-47
FKBP1A	6.63977e-57	-0.441258	0.969	0.984	2.07545e-61	NDUFA12	9.84976e-242	-0.88704	0.611	0.923	3.07882e-246									TNNI2	4.14071e-43	-0.550276	0.75	0.872	1.2943e-47
UBE2F	5.92435e-59	-0.441145	0.529	0.73	1.85182e-63	AP5B1	7.76623e-208	-0.886772	0.425	0.795	2.42755e-212									LARS1	4.94274e-43	-0.46327	0.472	0.691	1.54499e-47
LTBP3	9.56815e-77	-0.441107	0.206	0.457	2.9908e-81	HSPB1	1.2245e-181	-0.886529	0.79	0.971	3.82751e-186									ADSS2	5.23933e-43	-0.43099	0.436	0.633	1.6377e-47
TTC1	3.06323e-52	-0.440917	0.642	0.797	9.57499e-57	RTN3	4.08077e-229	-0.88585	0.774	0.969	1.27556e-233									GNPTG	6.14555e-43	-0.422579	0.589	0.743	1.92096e-47
MTLN	3.68373e-54	-0.440846	0.689	0.825	1.15145e-58	CDC42	8.40363e-270	-0.885669	0.928	0.994	2.62679e-274									IRF1	6.34321e-43	-0.622833	0.726	0.811	1.98275e-47
LSM10	4.55349e-60	-0.440739	0.712	0.832	1.42332e-64	YME1L1	4.68641e-171	-0.885435	0.614	0.889	1.46487e-175									ITPR2	6.52013e-43	-0.528596	0.569	0.728	2.03805e-47
FRG1	2.16551e-62	-0.440067	0.661	0.806	6.76891e-67	RAB5IF	7.74607e-213	-0.885294	0.598	0.913	2.42125e-217									RNH1	7.37507e-43	-0.483357	0.962	0.972	2.30529e-47
CDC5L	6.13222e-58	-0.43999	0.465	0.675	1.9168e-62	PPP1R2	7.05953e-211	-0.885151	0.557	0.872	2.20665e-215									NR4A2	7.37571e-43	-0.735251	0.562	0.747	2.30548e-47
CCDC50	1.65169e-50	-0.439873	0.627	0.779	5.16281e-55	SETD3	6.45146e-261	-0.884799	0.299	0.734	2.01659e-265									TSPO	7.63317e-43	-0.568159	1	0.999	2.38596e-47
ATM	2.43243e-48	-0.439799	0.513	0.692	7.60323e-53	SHTN1	1.64339e-205	-0.884388	0.547	0.885	5.13688e-210									CHURC1	8.03999e-43	-0.457255	0.6	0.788	2.51312e-47
EXOSC7	6.49934e-80	-0.439578	0.312	0.54	2.03155e-84	MAML2	7.5843e-229	-0.884184	0.356	0.765	2.37069e-233									SLC31A1	1.00144e-42	-0.500848	0.737	0.849	3.13028e-47
SCP2	9.24186e-60	-0.439514	0.97	0.977	2.8888e-64	FAM204A	5.87527e-244	-0.883748	0.446	0.83	1.83648e-248									PALM2AKAP2	1.00157e-42	0.407508	0.292	0.086	3.13067e-47
AP1AR	1.95215e-61	-0.439366	0.286	0.545	6.10198e-66	SF3B6	8.44865e-248	-0.882384	0.677	0.95	2.64086e-252									GNAI2	1.133e-42	-0.501822	0.984	0.992	3.54152e-47
HSPA9	4.14044e-51	-0.439315	0.81	0.903	1.29421e-55	DIAPH1	1.83404e-218	-0.88234	0.542	0.881	5.73279e-223									KYNU	1.25889e-42	-0.502376	0.791	0.894	3.93502e-47
MGST2	2.16944e-57	-0.439184	0.661	0.8	6.7812e-62	LDHB	9.34689e-186	-0.882269	0.861	0.979	2.92163e-190									SMC1A	1.34511e-42	-0.448028	0.394	0.602	4.20453e-47
CPNE8	4.85737e-72	-0.439085	0.197	0.442	1.51831e-76	TNFRSF14	2.5299e-282	-0.881886	0.252	0.715	7.9079e-287									SNX8	1.39955e-42	0.435236	0.592	0.394	4.37468e-47
CHPT1	1.54474e-64	-0.438207	0.39	0.589	4.8285e-69	DEK	2.05805e-207	-0.881619	0.722	0.958	6.43303e-212									MON1B	1.43994e-42	-0.410043	0.396	0.555	4.50094e-47
HAX1	1.07782e-60	-0.438187	0.665	0.812	3.36902e-65	SURF1	3.8299e-259	-0.881496	0.389	0.802	1.19714e-263									DOK2	1.52228e-42	-0.478084	0.901	0.946	4.75831e-47
PRRC1	7.4577e-70	-0.437999	0.31	0.538	2.33111e-74	ITPA	2.75518e-268	-0.881244	0.344	0.779	8.61209e-273									ARMC10	1.62641e-42	-0.415366	0.407	0.619	5.08379e-47
EIF2S3	5.30875e-48	-0.437945	0.894	0.94	1.6594e-52	DDX18	5.73932e-230	-0.88047	0.578	0.907	1.79399e-234									HES1	1.74678e-42	-0.675099	0.097	0.253	5.46005e-47
LARP1	2.86717e-53	-0.437907	0.73	0.845	8.96213e-58	TMEM123	1.57475e-216	-0.879992	0.53	0.861	4.92231e-221									STMP1	1.92473e-42	-0.429173	0.653	0.801	6.01627e-47
CWC22	2.16569e-63	-0.437775	0.327	0.552	6.76947e-68	TMOD3	3.40954e-207	-0.879233	0.62	0.908	1.06575e-211									CIAO2B	1.94847e-42	-0.448889	0.879	0.947	6.09048e-47
ARHGEF10L	9.53594e-68	-0.437443	0.333	0.568	2.98073e-72	NDUFA5	3.23255e-256	-0.877642	0.462	0.849	1.01042e-260									SSR4	2.5807e-42	-0.483967	0.951	0.978	8.06671e-47
SELENOS	2.44387e-47	-0.437353	0.85	0.911	7.63901e-52	KIF5B	6.31293e-208	-0.87727	0.706	0.951	1.97329e-212									BSG	2.9755e-42	-0.608728	0.915	0.952	9.30077e-47
RAB31	7.03835e-39	-0.437199	0.915	0.958	2.20003e-43	CCL3	2.48594e-32	-0.877041	0.153	0.192	7.77051e-37									PLEC	4.40542e-42	0.44932	0.795	0.685	1.37704e-46
TMEM35B	1.24744e-55	-0.437148	0.827	0.907	3.89921e-60	SH3BGRL3	0	-0.876696	0.992	1	0									CTNND1	4.45903e-42	-0.400687	0.319	0.532	1.3938e-46
SPART	1.03785e-50	-0.436839	0.631	0.782	3.2441e-55	ECHDC1	3.83911e-227	-0.876555	0.534	0.884	1.20002e-231									COX14	4.55353e-42	-0.471106	0.856	0.926	1.42334e-46
CAP1	4.19813e-45	-0.436801	0.972	0.985	1.31224e-49	LYST	5.01911e-192	-0.876433	0.566	0.879	1.56887e-196									COX7A2L	5.29229e-42	-0.458696	0.874	0.952	1.65425e-46
AP2S1	8.03861e-49	-0.43667	0.979	0.986	2.51269e-53	NEMF	5.0878e-221	-0.875309	0.434	0.81	1.59034e-225									POLE4	5.60946e-42	-0.426669	0.662	0.802	1.7534e-46
MOCS2	2.40475e-63	-0.43662	0.366	0.609	7.51671e-68	IK	1.56796e-233	-0.87501	0.495	0.862	4.90109e-238									COLEC12	6.45542e-42	-0.625069	0.63	0.727	2.01782e-46
CYB5R1	2.40704e-53	-0.436397	0.477	0.685	7.52387e-58	MFSD1	1.75214e-213	-0.874824	0.62	0.917	5.4768e-218									LMAN2	6.69695e-42	-0.475008	0.819	0.907	2.09332e-46
CYSTM1	3.62566e-49	-0.436271	0.682	0.82	1.1333e-53	PHF3	2.22275e-194	-0.874557	0.554	0.852	6.94782e-199									DHRS7	6.85899e-42	-0.476216	0.789	0.885	2.14397e-46
PYCARD	4.56282e-53	-0.436102	0.994	0.992	1.42624e-57	H4C3	2.66307e-206	-0.874466	0.222	0.638	8.32418e-211									PRKCD	7.57903e-42	-0.409926	0.341	0.567	2.36904e-46
SLC27A3	8.7292e-60	-0.435974	0.57	0.731	2.72856e-64	CYCS	9.80816e-223	-0.874076	0.808	0.982	3.06582e-227									OGFRL1	1.24673e-41	0.517855	0.879	0.749	3.89702e-46
TEX264	4.91157e-69	-0.435888	0.585	0.734	1.53525e-73	SLC31A2	2.73721e-211	-0.874025	0.666	0.942	8.55591e-216									SIRPB1	1.50843e-41	-0.443729	0.485	0.683	4.71503e-46
GNB1	1.60869e-51	-0.435783	0.928	0.958	5.0284e-56	CBR1	1.2437e-223	-0.873159	0.341	0.767	3.88754e-228									STAC3	2.40396e-41	-0.412165	0.265	0.474	7.51424e-46
GIMAP2	3.01738e-63	-0.435713	0.322	0.56	9.43167e-68	SNRPD2	4.54934e-240	-0.873116	0.678	0.957	1.42202e-244									MIDN	2.4331e-41	-0.486025	0.764	0.812	7.60534e-46
PUM1	3.59842e-49	-0.434814	0.663	0.815	1.12479e-53	PLK3	1.08225e-168	-0.873082	0.337	0.668	3.38288e-173									SP100	2.50087e-41	-0.465795	0.844	0.923	7.81718e-46
TBXAS1	1.77267e-52	-0.43448	0.856	0.93	5.54099e-57	GBP1	1.77445e-208	-0.872826	0.26	0.637	5.54653e-213									TMOD3	2.91879e-41	-0.472253	0.693	0.838	9.12349e-46
ZCRB1	3.39867e-49	-0.434118	0.832	0.893	1.06235e-53	GRHPR	1.49217e-257	-0.87279	0.36	0.787	4.6642e-262									FKBP3	2.99131e-41	-0.446014	0.491	0.686	9.35019e-46
UBE2M	3.74229e-54	-0.434095	0.661	0.813	1.16976e-58	CAPNS1	5.42822e-224	-0.872772	0.643	0.925	1.69674e-228									VEGFB	3.07835e-41	-0.478747	0.872	0.941	9.62224e-46
BACH1	1.3229e-42	-0.433783	0.829	0.895	4.13511e-47	RBM47	7.31338e-177	-0.872317	0.719	0.94	2.286e-181									GLOD4	3.12739e-41	-0.407829	0.436	0.644	9.77555e-46
PAK1IP1	2.09246e-63	-0.433767	0.268	0.523	6.54056e-68	EIF4A1	1.55213e-207	-0.872308	0.734	0.947	4.85161e-212									NACA	3.28355e-41	-0.421641	0.997	0.998	1.02637e-45
RDX	3.47077e-40	-0.433486	0.801	0.886	1.08489e-44	PRKDC	4.23715e-207	-0.871729	0.401	0.808	1.32444e-211									NT5C3A	3.42117e-41	-0.463597	0.61	0.747	1.06938e-45
PDHA1	2.77752e-61	-0.433007	0.457	0.677	8.68191e-66	NCKAP1L	2.83062e-197	-0.871084	0.633	0.91	8.84789e-202									TRIM14	3.87709e-41	-0.475551	0.488	0.679	1.21189e-45
B3GNT7	5.99843e-60	-0.432895	0.423	0.625	1.87498e-64	DARS1	1.71486e-224	-0.870926	0.41	0.818	5.36029e-229									S100A4	4.7325e-41	-0.532972	1	0.999	1.47928e-45
MMADHC	1.75572e-54	-0.432883	0.624	0.779	5.48799e-59	PGAM1	2.20485e-235	-0.870797	0.446	0.832	6.89188e-240									LARP7	4.89077e-41	-0.446406	0.61	0.804	1.52875e-45
SRP9	1.83623e-53	-0.432655	0.81	0.894	5.73966e-58	MAZ	7.14998e-282	-0.870049	0.255	0.713	2.23493e-286									TMEM230	5.75176e-41	-0.441035	0.829	0.929	1.79788e-45
ANXA11	3.45677e-49	-0.432512	0.963	0.977	1.08051e-53	SPAG7	3.56257e-269	-0.869955	0.312	0.746	1.11358e-273									SF3B5	6.37829e-41	-0.426456	0.87	0.936	1.99372e-45
PRDX6	1.27767e-50	-0.432419	0.956	0.972	3.99371e-55	CXCL2	2.73274e-53	-0.869667	0.565	0.571	8.54196e-58									TASOR	6.9392e-41	-0.435868	0.304	0.537	2.16904e-45
CUL2	7.77402e-53	-0.432138	0.444	0.649	2.42999e-57	FAM120A	1.12737e-198	-0.869366	0.635	0.92	3.52392e-203									TEX264	7.24175e-41	-0.418676	0.524	0.717	2.26361e-45
ZFYVE16	6.63834e-38	-0.432046	0.612	0.748	2.075e-42	P2RY13	4.2327e-187	-0.869043	0.064	0.44	1.32305e-191									CD44	8.05419e-41	-0.481531	0.998	0.992	2.51756e-45
EAPP	7.34044e-58	-0.432037	0.565	0.755	2.29446e-62	OLA1	1.42769e-235	-0.868408	0.385	0.785	4.46263e-240									THBS1	8.56713e-41	0.744747	0.83	0.647	2.6779e-45
NDUFA12	2.92267e-57	-0.432003	0.854	0.923	9.13562e-62	ECH1	5.58138e-219	-0.867758	0.668	0.936	1.74462e-223									ZFP36L1	9.5412e-41	-0.666629	0.54	0.666	2.98237e-45
GCC2	1.7366e-36	-0.431935	0.835	0.903	5.42824e-41	ABHD14B	2.95174e-268	-0.867277	0.241	0.685	9.22649e-273									RSPO3	1.20852e-40	-0.573272	0.094	0.28	3.77756e-45
PRDX5	9.7294e-58	-0.431901	0.936	0.974	3.0412e-62	SDF4	2.19575e-242	-0.866753	0.408	0.813	6.86344e-247									LYN	1.54629e-40	-0.486143	0.835	0.921	4.83336e-45
MPST	4.50555e-53	-0.43165	0.611	0.754	1.40834e-57	RPS6KA1	5.38496e-220	-0.866677	0.396	0.782	1.68322e-224									MAP1LC3B	1.64572e-40	-0.484608	0.933	0.968	5.14415e-45
ROCK1	5.04112e-39	-0.431342	0.933	0.965	1.57574e-43	RAB8A	8.89678e-245	-0.866135	0.432	0.818	2.78094e-249									RILPL2	1.73542e-40	0.463299	0.881	0.823	5.42456e-45
CNPY3	4.17863e-52	-0.43128	0.774	0.874	1.30615e-56	PIN1	4.89063e-254	-0.866123	0.353	0.801	1.5287e-258									DRAP1	2.50552e-40	-0.468969	0.905	0.964	7.83171e-45
STAU1	9.83678e-54	-0.431231	0.737	0.83	3.07476e-58	NDUFC2	3.42551e-226	-0.86603	0.673	0.944	1.07074e-230									TIMMDC1	2.56744e-40	-0.444979	0.493	0.709	8.02526e-45
TNFAIP8L2	1.30541e-68	-0.430464	0.343	0.586	4.08044e-73	CRIP1	5.88159e-272	-0.865693	0.972	0.999	1.83846e-276									NFE2L2	3.27787e-40	-0.577781	0.932	0.95	1.02459e-44
ANTKMT	6.48218e-61	-0.43038	0.561	0.757	2.02619e-65	CYSLTR1	0	-0.865361	0.067	0.561	0									MDM2	3.52341e-40	0.524036	0.798	0.584	1.10134e-44
KATNBL1	2.77871e-62	-0.430339	0.37	0.588	8.68565e-67	IFNGR1	6.19111e-215	-0.865123	0.714	0.947	1.9352e-219									PTRHD1	3.985e-40	-0.421789	0.36	0.582	1.24563e-44
PSMA2	1.11105e-55	-0.430338	0.911	0.96	3.4729e-60	PTP4A2	2.8363e-216	-0.864921	0.769	0.967	8.86565e-221									PPP1R15A	4.60034e-40	-0.585154	0.949	0.965	1.43797e-44
NEMF	3.08508e-45	-0.430322	0.661	0.81	9.64329e-50	AP3S1	5.55095e-226	-0.862786	0.498	0.861	1.73511e-230									FUCA2	4.66296e-40	-0.458955	0.677	0.814	1.45754e-44
NIPSNAP2	1.01077e-51	-0.430316	0.692	0.828	3.15944e-56	DNAJB12	4.75674e-255	-0.862256	0.287	0.738	1.48685e-259									CD52	5.1161e-40	-0.60717	0.999	0.999	1.59918e-44
OSBPL1A	1.3588e-44	-0.430135	0.733	0.838	4.24732e-49	MCRIP1	5.62501e-250	-0.861761	0.342	0.778	1.75825e-254									AIF1	5.30701e-40	-0.548087	0.978	0.992	1.65886e-44
MAPK1	3.03963e-58	-0.43002	0.614	0.769	9.50122e-63	CIITA	7.15783e-255	-0.861633	0.139	0.606	2.23738e-259									GNB2	5.82745e-40	-0.438965	0.95	0.958	1.82153e-44
CMC1	7.03699e-58	-0.429953	0.646	0.808	2.19961e-62	RALY	3.77521e-262	-0.861586	0.365	0.786	1.18005e-266									GLIPR2	5.90297e-40	-0.475812	0.981	0.989	1.84514e-44
SARS1	3.72393e-63	-0.429415	0.466	0.672	1.16402e-67	GLRX5	1.7118e-275	-0.861348	0.35	0.777	5.35072e-280									ACYP2	6.14345e-40	-0.467137	0.522	0.705	1.92031e-44
ORMDL1	1.24782e-53	-0.429204	0.672	0.819	3.90041e-58	SNHG16	4.78549e-205	-0.861264	0.505	0.847	1.49584e-209									NAGLU	6.2694e-40	-0.449679	0.554	0.717	1.95968e-44
GIGYF2	1.27916e-60	-0.429191	0.331	0.545	3.99837e-65	POLR2K	9.25102e-236	-0.860024	0.612	0.934	2.89167e-240									JMJD1C	6.3505e-40	-0.50405	0.843	0.924	1.98503e-44
OLA1	3.88483e-54	-0.429182	0.63	0.785	1.21431e-58	TMEM18	2.64765e-254	-0.859887	0.245	0.686	8.27597e-259									HEBP1	7.00703e-40	-0.431764	0.581	0.785	2.19024e-44
NDUFB10	1.44549e-58	-0.428938	0.938	0.962	4.5183e-63	BUD31	6.07128e-240	-0.85976	0.406	0.809	1.89775e-244									EEF1B2	7.46487e-40	-0.452547	0.987	0.989	2.33336e-44
DNMT1	5.43021e-62	-0.428914	0.323	0.558	1.69737e-66	RCC2	1.01758e-261	-0.85972	0.219	0.682	3.18073e-266									TIFA	7.50575e-40	-0.477982	0.234	0.318	2.34613e-44
DSTN	4.80219e-50	-0.428635	0.896	0.948	1.50106e-54	DECR1	3.51741e-185	-0.858971	0.704	0.945	1.09947e-189									GBP5	8.17736e-40	-0.427024	0.094	0.26	2.55607e-44
CTSA	3.0375e-45	-0.428612	0.732	0.785	9.49457e-50	ADTRP	5.6189e-165	-0.85885	0.366	0.696	1.75635e-169									PDCD6	8.25469e-40	-0.452539	0.675	0.827	2.58024e-44
RGS19	7.75551e-52	-0.428319	0.792	0.896	2.4242e-56	NDUFB10	1.61582e-228	-0.858075	0.724	0.962	5.0507e-233									TMEM256	8.62108e-40	-0.425812	0.455	0.666	2.69476e-44
CTSW	2.92167e-50	-0.427992	0.35	0.54	9.1325e-55	PPP1R7	9.3525e-246	-0.857364	0.395	0.798	2.92339e-250									SUPT4H1	8.94354e-40	-0.421014	0.757	0.873	2.79556e-44
WDR1	8.07022e-49	-0.42778	0.842	0.913	2.52257e-53	RAB20	4.62368e-199	-0.857237	0.364	0.749	1.44526e-203									GSAP	1.01981e-39	-0.446011	0.506	0.701	3.18769e-44
COA3	1.10871e-57	-0.427508	0.578	0.752	3.46558e-62	TPP1	1.04621e-216	-0.856559	0.737	0.961	3.27023e-221									TMEM107	1.10289e-39	-0.406192	0.237	0.464	3.44738e-44
EEF1B2	1.79269e-53	-0.427463	0.997	0.996	5.60356e-58	AHNAK	9.20664e-152	-0.855676	0.749	0.95	2.87779e-156									CD274	1.27606e-39	-0.475475	0.427	0.564	3.98869e-44
KIAA2013	5.23781e-61	-0.427365	0.554	0.728	1.63722e-65	TAF9	8.71498e-216	-0.855432	0.385	0.786	2.72411e-220									PCK2	1.28798e-39	-0.419713	0.316	0.544	4.02596e-44
SLC25A3	4.84354e-47	-0.427317	0.973	0.988	1.51399e-51	CRBN	2.38162e-247	-0.855371	0.272	0.718	7.44441e-252									CKAP4	1.32227e-39	0.423918	0.479	0.26	4.13313e-44
DYNC1I2	2.04573e-53	-0.427309	0.608	0.765	6.3945e-58	IMP3	3.40593e-249	-0.855353	0.353	0.761	1.06462e-253									UBE2L6	1.39389e-39	-0.491819	0.773	0.9	4.35698e-44
STXBP3	3.05995e-55	-0.427275	0.566	0.708	9.56472e-60	MFSD10	7.28115e-245	-0.854847	0.375	0.798	2.27593e-249									EIF3F	1.44548e-39	-0.429902	0.872	0.943	4.51826e-44
PINK1	5.13432e-75	-0.427236	0.356	0.573	1.60488e-79	EIF3I	8.45202e-241	-0.854847	0.485	0.86	2.64192e-245									CYBB	1.93921e-39	-0.643138	0.906	0.929	6.06154e-44
TRIR	8.64347e-61	-0.427109	0.983	0.985	2.70176e-65	DPM3	1.24475e-247	-0.854085	0.356	0.774	3.89082e-252									ACP5	1.98737e-39	-0.514752	0.999	0.999	6.2121e-44
ACOT13	1.02702e-61	-0.427108	0.451	0.623	3.21025e-66	SPG21	4.05246e-223	-0.853806	0.543	0.892	1.26671e-227									ANXA11	2.26741e-39	0.474537	0.972	0.949	7.08743e-44
SYF2	3.30145e-49	-0.426984	0.861	0.92	1.03196e-53	PLP2	1.20793e-189	-0.85364	0.5	0.816	3.77574e-194									NCOA4	2.2953e-39	-0.449252	0.755	0.852	7.17461e-44
FAM177A1	7.6539e-49	-0.426826	0.622	0.793	2.39244e-53	P4HB	1.05253e-196	-0.853197	0.692	0.935	3.28997e-201									POLR2F	2.45266e-39	-0.412864	0.59	0.767	7.66647e-44
U2SURP	1.34981e-44	-0.42657	0.719	0.849	4.2192e-49	MARCHF2	2.7335e-262	-0.853093	0.304	0.75	8.54433e-267									PTPN6	2.56982e-39	-0.451675	0.827	0.932	8.03271e-44
DPY30	9.09097e-56	-0.426389	0.7	0.841	2.84164e-60	TXNL4A	2.60167e-212	-0.85295	0.543	0.878	8.13227e-217									NPM1	2.64706e-39	-0.46753	0.975	0.989	8.27415e-44
RECQL	7.71679e-49	-0.425904	0.572	0.739	2.4121e-53	HCLS1	7.56521e-214	-0.852527	0.564	0.882	2.36472e-218									BLVRA	3.17808e-39	-0.465718	0.917	0.958	9.93397e-44
LINC02785	3.44667e-62	-0.425844	0.468	0.668	1.07735e-66	YY1	2.84798e-201	-0.852331	0.624	0.906	8.90217e-206									LYST	3.18038e-39	-0.483817	0.598	0.759	9.94118e-44
KLHL24	1.12762e-57	-0.425823	0.356	0.57	3.52469e-62	FRMD4A	7.52018e-199	-0.852129	0.537	0.879	2.35064e-203									SLC16A6	3.23795e-39	0.536349	0.567	0.304	1.01211e-43
C1orf35	7.72988e-70	-0.425703	0.278	0.509	2.41619e-74	IDH3G	1.09867e-236	-0.85206	0.415	0.817	3.4342e-241									COA5	3.35696e-39	-0.410065	0.352	0.584	1.04931e-43
EIF3F	3.90719e-52	-0.425057	0.951	0.97	1.2213e-56	STAC	1.08638e-233	-0.851068	0.267	0.692	3.39578e-238									GTF3A	3.76287e-39	-0.424198	0.916	0.948	1.17619e-43
SMIM4	1.41862e-56	-0.424938	0.461	0.651	4.43431e-61	CDC37	3.58813e-216	-0.849522	0.669	0.941	1.12157e-220									GPR137B	4.07335e-39	-0.433832	0.601	0.747	1.27324e-43
TXN2	6.85074e-56	-0.424555	0.546	0.731	2.14139e-60	TM6SF1	1.87403e-241	-0.849483	0.281	0.731	5.85779e-246									RNASEH2B	4.5838e-39	-0.420677	0.464	0.66	1.4328e-43
STAMBP	3.7086e-58	-0.424389	0.373	0.607	1.15923e-62	HNRNPA0	4.68128e-228	-0.849213	0.555	0.869	1.46327e-232									SLC5A3	4.84451e-39	-0.506935	0.337	0.368	1.51429e-43
NEDD8	9.98644e-59	-0.424265	0.968	0.983	3.12154e-63	BTK	4.41547e-272	-0.848808	0.243	0.701	1.38018e-276									APRT	4.8959e-39	-0.454448	0.853	0.937	1.53035e-43
GPS2	5.61749e-57	-0.424262	0.549	0.729	1.75591e-61	GOLGB1	2.09146e-164	-0.84819	0.659	0.892	6.53744e-169									ATP5MPL	5.53044e-39	-0.47322	0.957	0.979	1.72869e-43
SMIM15	8.56524e-55	-0.423894	0.587	0.742	2.67731e-59	PGD	9.72073e-191	-0.847908	0.769	0.964	3.03849e-195									DAZAP2	5.77299e-39	-0.428519	0.766	0.881	1.80451e-43
PDIA4	3.31653e-49	-0.423818	0.575	0.73	1.03667e-53	ETFRF1	1.33843e-281	-0.846612	0.166	0.653	4.18364e-286									SNRPD2	6.16941e-39	-0.432022	0.865	0.925	1.92842e-43
WDR36	3.81174e-69	-0.42367	0.189	0.448	1.19147e-73	CCNG1	7.92206e-236	-0.846571	0.26	0.656	2.47626e-240									TMCO1	7.29694e-39	-0.430468	0.682	0.818	2.28086e-43
TARS1	1.02498e-56	-0.423669	0.418	0.624	3.20385e-61	PNRC1	5.58978e-174	-0.846345	0.773	0.965	1.74724e-178									PFDN1	8.11012e-39	-0.457057	0.609	0.782	2.53505e-43
IRF9	6.19178e-52	-0.423669	0.408	0.607	1.93542e-56	SLC39A10	1.39448e-182	-0.846052	0.355	0.745	4.35884e-187									FERMT3	8.54706e-39	-0.476005	0.75	0.875	2.67162e-43
ARL8A	8.36427e-50	-0.423625	0.669	0.794	2.61449e-54	CD33	3.18576e-269	-0.845841	0.241	0.694	9.95798e-274									DYNLRB1	8.81905e-39	-0.424801	0.922	0.965	2.75664e-43
HSDL2	8.93558e-55	-0.423327	0.572	0.715	2.79307e-59	PUF60	1.48885e-251	-0.845575	0.355	0.779	4.65382e-256									CXCL3	8.82707e-39	-0.981755	0.919	0.943	2.75915e-43
GTF2H5	2.10109e-55	-0.423145	0.759	0.866	6.56755e-60	MPST	3.42115e-228	-0.845029	0.373	0.754	1.06938e-232									COPZ1	9.01284e-39	-0.428384	0.609	0.775	2.81722e-43
MRPL44	6.8085e-76	-0.423139	0.215	0.478	2.12819e-80	RRM2B	4.58032e-174	-0.843133	0.3	0.664	1.43171e-178									ST13	1.24707e-38	-0.458183	0.924	0.966	3.89808e-43
JKAMP	5.84875e-58	-0.423124	0.503	0.702	1.82819e-62	PTRHD1	1.83739e-262	-0.843109	0.212	0.667	5.74327e-267									COA4	1.24853e-38	-0.443962	0.588	0.767	3.90263e-43
PTCRA	3.012e-62	-0.423035	0.206	0.413	9.41486e-67	HSPA1A	3.28688e-106	-0.842982	0.93	0.968	1.02741e-110									ADA2	1.91899e-38	-0.434335	0.519	0.695	5.99834e-43
ATP6V0A1	1.9727e-58	-0.422866	0.369	0.571	6.16624e-63	DUSP23	4.18368e-232	-0.84238	0.429	0.819	1.30773e-236									IFNGR1	2.42325e-38	-0.446977	0.853	0.947	7.57456e-43
DUSP3	8.10071e-52	-0.42284	0.484	0.684	2.5321e-56	HEBP1	8.46442e-227	-0.842357	0.376	0.771	2.64579e-231									AXL	2.4554e-38	-0.489042	0.639	0.774	7.67503e-43
SRD5A3	3.52039e-57	-0.422741	0.357	0.562	1.1004e-61	SLC25A11	6.36912e-232	-0.842298	0.37	0.784	1.99085e-236									NOP53	3.63249e-38	-0.442837	0.863	0.923	1.13544e-42
NOL7	4.29863e-50	-0.422567	0.812	0.907	1.34366e-54	TMX4	1.01571e-210	-0.842184	0.386	0.764	3.1749e-215									USF2	3.95099e-38	-0.432948	0.727	0.856	1.23499e-42
NFKBID	1.10326e-42	-0.422406	0.329	0.423	3.44855e-47	ADAMTSL4	3.845e-189	-0.842141	0.616	0.904	1.20186e-193									NEMF	4.71352e-38	-0.44531	0.556	0.738	1.47334e-42
TFPT	1.66802e-45	-0.422332	0.699	0.82	5.21388e-50	TMC6	1.31502e-210	-0.841732	0.49	0.851	4.11045e-215									MARCO	4.73235e-38	-0.551739	0.999	0.999	1.47923e-42
SDF4	6.94538e-54	-0.421896	0.668	0.813	2.17097e-58	HILPDA	1.14084e-141	-0.841698	0.271	0.499	3.56602e-146									TRIM69	4.78526e-38	-0.407769	0.262	0.481	1.49577e-42
THUMPD3	5.83266e-62	-0.421471	0.306	0.545	1.82316e-66	CIAO2B	1.29079e-209	-0.840819	0.712	0.955	4.03473e-214									OXA1L	5.74783e-38	-0.412809	0.459	0.673	1.79665e-42
EPHX1	1.52888e-65	-0.421378	0.326	0.535	4.77895e-70	MPHOSPH8	1.04776e-192	-0.840525	0.529	0.845	3.27506e-197									ACTR10	7.02787e-38	-0.409989	0.473	0.658	2.19676e-42
MAPKAPK5-AS1	1.71451e-64	-0.421201	0.362	0.574	5.35919e-69	NDUFS6	1.93155e-228	-0.840261	0.578	0.913	6.0376e-233									HMOX1	7.32318e-38	-0.852384	0.682	0.812	2.28907e-42
XRN2	3.09346e-45	-0.42114	0.791	0.885	9.66947e-50	NENF	9.70765e-203	-0.839855	0.609	0.914	3.0344e-207									KCTD12	7.36176e-38	-0.505692	0.693	0.816	2.30113e-42
GPR137B	6.38753e-49	-0.421094	0.665	0.804	1.9966e-53	FDX1	1.08153e-138	-0.839698	0.786	0.964	3.38062e-143									COPS9	7.63043e-38	-0.433536	0.857	0.928	2.38511e-42
SPOP	1.38819e-59	-0.420972	0.386	0.591	4.33916e-64	GMPR2	1.58981e-253	-0.839651	0.244	0.677	4.96941e-258									PPP1CA	7.74814e-38	-0.462824	0.839	0.919	2.4219e-42
STX4	6.82755e-42	-0.420915	0.657	0.782	2.13414e-46	SERPINB6	3.28323e-203	-0.839457	0.571	0.895	1.02627e-207									DDX60L	8.17314e-38	-0.475874	0.5	0.666	2.55475e-42
EFR3A	2.1738e-52	-0.420636	0.548	0.718	6.79484e-57	NCEH1	7.07047e-213	-0.839228	0.816	0.983	2.21008e-217									EPB41L3	8.85648e-38	0.457954	0.763	0.597	2.76834e-42
GCSH	1.49709e-57	-0.420633	0.546	0.709	4.67956e-62	FCGR1B	2.66726e-296	-0.839219	0.059	0.521	8.33728e-301									NECAP2	9.32979e-38	-0.418362	0.624	0.783	2.91629e-42
SLC25A11	1.21701e-54	-0.420626	0.634	0.784	3.80411e-59	NUCB1	5.05444e-206	-0.839048	0.656	0.928	1.57991e-210									PDCD6IP	9.51288e-38	-0.447687	0.841	0.92	2.97352e-42
NDUFS2	4.93198e-56	-0.420296	0.512	0.698	1.54163e-60	PLEC	2.75755e-201	-0.838561	0.526	0.852	8.6195e-206									HLA-DQB1	1.05489e-37	-0.532722	0.998	0.997	3.29736e-42
ZNF292	4.20601e-42	-0.420251	0.491	0.679	1.31471e-46	COMMD9	1.89658e-259	-0.837784	0.301	0.745	5.92829e-264									CD302	1.55746e-37	-0.414532	0.519	0.698	4.86827e-42
HLA-F	1.08949e-48	-0.42024	0.692	0.799	3.4055e-53	SF3B2	3.31315e-216	-0.837423	0.521	0.863	1.03562e-220									MYCBP2	1.78409e-37	-0.442819	0.481	0.654	5.57667e-42
LAMTOR2	4.13585e-49	-0.420236	0.911	0.951	1.29278e-53	NOL7	4.78496e-212	-0.837349	0.595	0.907	1.49567e-216									TENT5A	1.83309e-37	-0.471512	0.617	0.74	5.72983e-42
CD151	1.93769e-47	-0.420154	0.851	0.924	6.0568e-52	CMC2	1.87101e-213	-0.83734	0.507	0.863	5.84838e-218									NIPSNAP2	1.92606e-37	-0.425394	0.554	0.735	6.02043e-42
MMP24OS	5.93322e-51	-0.419981	0.79	0.873	1.8546e-55	RNF7	2.20208e-212	-0.837207	0.68	0.947	6.88322e-217									BCL6	2.01953e-37	-0.431524	0.403	0.532	6.31262e-42
SNX27	3.01977e-48	-0.419747	0.654	0.807	9.43915e-53	TAOK3	4.1538e-177	-0.837013	0.654	0.917	1.29839e-181									HCLS1	2.08006e-37	-0.436418	0.711	0.84	6.50182e-42
EIF2S1	2.94315e-56	-0.419564	0.458	0.655	9.19964e-61	METTL22	8.25819e-263	-0.836985	0.152	0.599	2.58133e-267									IRF2BP2	2.20017e-37	-0.451741	0.564	0.728	6.87725e-42
IL17RB	8.23465e-44	-0.419221	0.224	0.361	2.57397e-48	TEX264	1.66121e-236	-0.836953	0.316	0.734	5.19257e-241									XRN2	2.60972e-37	-0.438068	0.692	0.816	8.1574e-42
UFC1	1.36968e-51	-0.419211	0.898	0.954	4.28131e-56	PRKACB	3.75325e-184	-0.836314	0.364	0.747	1.17319e-188									IFI35	3.47601e-37	-0.462059	0.54	0.721	1.08653e-41
ACOT4	1.27685e-60	-0.419175	0.31	0.52	3.99117e-65	TBCA	2.59121e-222	-0.836184	0.807	0.976	8.09955e-227									CELF2	3.66983e-37	0.469041	0.843	0.743	1.14711e-41
CD46	5.76985e-49	-0.418941	0.956	0.968	1.80353e-53	ZNF331	1.2982e-130	-0.836013	0.256	0.585	4.0579e-135									CFL1	3.73531e-37	-0.523327	0.998	0.998	1.16758e-41
TMED2	9.13689e-53	-0.418917	0.727	0.861	2.85599e-57	GTF2A2	5.46643e-205	-0.835934	0.565	0.89	1.70869e-209									TIMM8B	4.04135e-37	-0.44778	0.753	0.883	1.26324e-41
TCF25	2.27809e-46	-0.418727	0.898	0.941	7.12081e-51	SUCLG2	9.03295e-236	-0.835054	0.256	0.679	2.8235e-240									PSME3IP1	4.13336e-37	-0.414273	0.425	0.636	1.292e-41
NDUFS6	8.19595e-54	-0.418552	0.816	0.913	2.56187e-58	APH1A	1.88767e-225	-0.834525	0.48	0.841	5.90046e-230									HCST	4.39587e-37	-0.639068	0.871	0.923	1.37405e-41
RASA1	3.62696e-55	-0.418375	0.38	0.589	1.13371e-59	DPEP2	1.66038e-272	-0.833126	0.134	0.605	5.18997e-277									TTC39B	4.45125e-37	0.442396	0.677	0.54	1.39136e-41
STX8	1.25974e-58	-0.418255	0.648	0.792	3.93766e-63	AUP1	2.17995e-222	-0.832975	0.489	0.856	6.81404e-227									TM9SF2	4.84751e-37	-0.433778	0.479	0.663	1.51523e-41
RHOT1	1.34691e-53	-0.418163	0.466	0.665	4.21014e-58	PTTG1IP	2.98541e-195	-0.83296	0.547	0.866	9.33173e-200									AHR	4.95087e-37	-0.43372	0.499	0.597	1.54753e-41
MNDA	2.70802e-27	-0.418056	0.932	0.953	8.46468e-32	SSR4	1.31735e-195	-0.832754	0.789	0.973	4.11776e-200									MMP24OS	4.95945e-37	-0.413349	0.737	0.844	1.55021e-41
SP110	1.89345e-43	-0.417926	0.694	0.792	5.9185e-48	MACROH2A1	2.18797e-233	-0.832397	0.868	0.986	6.83912e-238									XRCC5	5.27837e-37	-0.455624	0.826	0.902	1.6499e-41
GPSM3	1.01245e-47	-0.417896	0.876	0.936	3.16471e-52	SRP72	5.81883e-195	-0.830884	0.645	0.93	1.81884e-199									NKAP	5.33531e-37	-0.404955	0.512	0.684	1.6677e-41
MUC20-OT1	5.65106e-45	-0.417827	0.568	0.69	1.7664e-49	N4BP1	1.43137e-207	-0.830639	0.356	0.733	4.47413e-212									TOMM22	5.70302e-37	-0.416617	0.588	0.742	1.78264e-41
MITF	2.41178e-44	-0.417541	0.648	0.783	7.53868e-49	G3BP2	1.91636e-188	-0.830125	0.612	0.901	5.99013e-193									ALKBH7	7.53312e-37	-0.416119	0.838	0.915	2.35469e-41
SDHA	4.80208e-63	-0.41729	0.377	0.608	1.50103e-67	UBE2L3	1.31394e-207	-0.830036	0.661	0.938	4.10708e-212									PARK7	7.9989e-37	-0.454951	0.953	0.98	2.50028e-41
FTX	4.03946e-40	-0.416931	0.39	0.56	1.26265e-44	BNIP2	2.57604e-195	-0.830024	0.623	0.908	8.05213e-200									PCF11	8.38235e-37	-0.425541	0.595	0.677	2.62014e-41
RPF2	5.66234e-62	-0.416833	0.256	0.492	1.76992e-66	NHP2	5.23953e-232	-0.829834	0.414	0.807	1.63776e-236									VPS13C	9.43973e-37	-0.459152	0.645	0.807	2.95065e-41
PSME1	7.81091e-53	-0.416753	0.928	0.953	2.44152e-57	NR1H2	5.11216e-254	-0.829248	0.312	0.744	1.59795e-258									PRKDC	1.05103e-36	-0.460867	0.441	0.628	3.2853e-41
SYPL1	3.14164e-56	-0.416721	0.583	0.756	9.82006e-61	GET3	1.48983e-246	-0.828924	0.318	0.763	4.65689e-251									SPCS1	1.21229e-36	-0.430092	0.927	0.967	3.78936e-41
MALSU1	3.34091e-61	-0.416469	0.424	0.655	1.0443e-65	WNK1	8.28255e-186	-0.828689	0.649	0.914	2.58894e-190									TIPARP	1.25478e-36	-0.544783	0.813	0.887	3.92217e-41
TRIM44	8.45024e-47	-0.41641	0.65	0.778	2.64136e-51	BTF3L4	1.8817e-214	-0.8285	0.569	0.891	5.88179e-219									DST	1.34718e-36	-0.543386	0.81	0.892	4.211e-41
ADIPOR1	5.22932e-56	-0.415436	0.707	0.81	1.63457e-60	JPT1	6.06349e-177	-0.828184	0.755	0.965	1.89532e-181									ZBTB43	1.79345e-36	0.452377	0.706	0.467	5.60594e-41
CCNQ	3.65808e-83	-0.415426	0.322	0.532	1.14343e-87	SUMO1	2.50896e-231	-0.828064	0.62	0.934	7.84245e-236									ZNHIT1	1.82582e-36	-0.413242	0.718	0.832	5.7071e-41
CERS2	3.15073e-54	-0.415338	0.48	0.68	9.8485e-59	SEPTIN11	7.18206e-186	-0.827715	0.745	0.967	2.24495e-190									LSM3	2.14774e-36	-0.414837	0.796	0.907	6.71336e-41
ISCA2	1.36715e-73	-0.415236	0.228	0.483	4.27342e-78	LMAN2	1.09181e-207	-0.82742	0.589	0.904	3.41276e-212									MAPK1	2.22715e-36	-0.420303	0.524	0.712	6.96158e-41
ARF1	5.84226e-51	-0.415108	0.957	0.976	1.82616e-55	POLR2L	2.61817e-200	-0.827037	0.748	0.964	8.18383e-205									GPX4	2.36285e-36	-0.411235	0.997	0.997	7.38575e-41
HNRNPR	1.73877e-44	-0.414929	0.764	0.885	5.43501e-49	LAPTM4A	4.03162e-217	-0.825738	0.784	0.972	1.2602e-221									P2RY13	2.70137e-36	-0.507559	0.132	0.321	8.44389e-41
MPND	4.28377e-58	-0.41413	0.512	0.685	1.33901e-62	PSMB1	5.47267e-218	-0.825307	0.77	0.972	1.71064e-222									APOE	3.09999e-36	-0.888434	0.942	0.98	9.6899e-41
SKP1	6.07718e-54	-0.413999	0.98	0.988	1.89959e-58	AP2S1	6.76966e-205	-0.824844	0.819	0.986	2.11605e-209									SUMO1	3.70483e-36	-0.416789	0.827	0.921	1.15805e-40
PDCD6	5.53214e-52	-0.413938	0.784	0.883	1.72922e-56	XRCC6	5.75118e-219	-0.824811	0.581	0.899	1.79769e-223									MAPK6	3.73606e-36	0.410499	0.62	0.389	1.16781e-40
MAD1L1	1.06682e-62	-0.413889	0.311	0.551	3.33465e-67	PRRC2C	3.23454e-181	-0.824749	0.771	0.96	1.01105e-185									ADGRE5	3.92314e-36	0.469561	0.917	0.829	1.22629e-40
SCOC	4.38327e-59	-0.413752	0.518	0.695	1.37011e-63	FUNDC2	1.08189e-223	-0.824567	0.444	0.833	3.38174e-228									NBDY	5.95861e-36	-0.430304	0.697	0.84	1.86253e-40
IRAK1	6.95145e-54	-0.413619	0.438	0.636	2.17287e-58	ANKRD12	4.09679e-172	-0.824186	0.662	0.907	1.28057e-176									ITGB1	6.42511e-36	-0.494169	0.9	0.942	2.00835e-40
RAB32	3.38488e-42	-0.413292	0.575	0.753	1.05804e-46	PDGFC	5.75736e-235	-0.82409	0.256	0.673	1.79962e-239									PLD3	7.23298e-36	-0.703574	0.843	0.893	2.26087e-40
UBA2	1.47775e-53	-0.412977	0.519	0.708	4.61913e-58	VPS35	4.0885e-194	-0.823671	0.562	0.882	1.27798e-198									HP1BP3	7.24812e-36	-0.429364	0.763	0.863	2.2656e-40
OXR1	2.69384e-42	-0.412976	0.571	0.726	8.42036e-47	ACTN1	1.02006e-181	-0.823336	0.67	0.929	3.18847e-186									SMS	8.49848e-36	-0.435021	0.763	0.886	2.65644e-40
ACAP2	1.20819e-40	-0.412678	0.801	0.901	3.77654e-45	ZBTB7A	2.30427e-169	-0.82315	0.624	0.89	7.20266e-174									VAPA	1.08557e-35	-0.405564	0.945	0.981	3.39326e-40
NDUFS4	5.72205e-58	-0.412503	0.789	0.872	1.78859e-62	EAPP	1.69474e-236	-0.822973	0.336	0.755	5.29739e-241									SDF4	1.29502e-35	-0.401899	0.632	0.782	4.04795e-40
SEPTIN9	5.95873e-48	-0.412476	0.766	0.868	1.86257e-52	MS4A4A	9.34213e-137	-0.822732	0.742	0.936	2.92015e-141									MSRB2	1.32536e-35	-0.427811	0.699	0.828	4.14277e-40
PARP4	1.00607e-44	-0.412287	0.734	0.831	3.14477e-49	SLU7	5.02544e-205	-0.822458	0.428	0.8	1.57084e-209									CCL23	1.64378e-35	-0.635922	0.292	0.463	5.13809e-40
PDHB	9.3006e-60	-0.412226	0.349	0.573	2.90716e-64	MITF	2.50435e-190	-0.822268	0.414	0.783	7.82806e-195									BTN2A2	1.75643e-35	-0.41362	0.396	0.595	5.4902e-40
CTNND1	2.61772e-51	-0.412157	0.529	0.704	8.18242e-56	SAT2	6.83214e-205	-0.821822	0.559	0.869	2.13558e-209									EMP3	2.01253e-35	0.431399	0.995	0.979	6.29072e-40
SRSF3	1.33927e-45	-0.411805	0.97	0.974	4.18627e-50	UBE2B	1.01477e-206	-0.821099	0.726	0.965	3.17194e-211									PPP1R12A	2.19936e-35	-0.433845	0.631	0.797	6.87472e-40
FLII	9.06686e-51	-0.411321	0.657	0.813	2.8341e-55	DPYSL2	5.82969e-194	-0.820887	0.383	0.778	1.82223e-198									CMIP	2.20022e-35	-0.445269	0.591	0.744	6.8774e-40
PTPN12	1.71422e-40	-0.41102	0.873	0.925	5.35828e-45	VKORC1	7.32903e-204	-0.820789	0.499	0.85	2.29089e-208									ARPC2	3.06927e-35	-0.477343	0.998	0.997	9.59387e-40
CLNS1A	1.0689e-50	-0.411004	0.706	0.817	3.34115e-55	SAMD9L	2.2427e-175	-0.820695	0.297	0.654	7.0102e-180									PRKAR1A	3.27655e-35	-0.412214	0.67	0.81	1.02418e-39
C9orf78	4.03227e-47	-0.410777	0.705	0.825	1.2604e-51	H2AZ2	4.19861e-206	-0.819991	0.594	0.901	1.31239e-210									CIAO1	3.3908e-35	-0.412147	0.537	0.743	1.05989e-39
POLR2F	3.02315e-56	-0.410545	0.69	0.82	9.44969e-61	LDHA	3.05097e-186	-0.819951	0.801	0.973	9.53667e-191									NCF1	3.87363e-35	-0.540125	0.364	0.592	1.21081e-39
APRT	1.11196e-48	-0.410459	0.934	0.962	3.47575e-53	THEMIS2	4.22197e-201	-0.819849	0.635	0.924	1.3197e-205									PCOLCE2	3.94249e-35	-0.544316	0.697	0.763	1.23234e-39
GTF3C6	5.6529e-44	-0.410379	0.753	0.871	1.76697e-48	UXT	4.05137e-211	-0.819811	0.723	0.962	1.26637e-215									KLF6	4.05525e-35	-0.66933	0.982	0.979	1.26758e-39
TAF10	1.87794e-47	-0.410277	0.895	0.95	5.87004e-52	CYFIP1	1.74169e-212	-0.819787	0.403	0.786	5.44414e-217									RAB8A	4.60877e-35	-0.410112	0.793	0.903	1.4406e-39
CCT7	1.01966e-59	-0.410105	0.599	0.744	3.18723e-64	PDCD6IP	7.44386e-201	-0.819762	0.685	0.94	2.32679e-205									TRIM25	4.87575e-35	-0.400072	0.627	0.637	1.52405e-39
NCSTN	8.8267e-55	-0.41007	0.673	0.796	2.75903e-59	MIF4GD	5.98001e-241	-0.818947	0.228	0.667	1.86922e-245									CD53	6.17918e-35	-0.451867	0.978	0.987	1.93148e-39
ABR	1.43481e-54	-0.409957	0.591	0.753	4.4849e-59	SELENOT	3.18041e-207	-0.818863	0.642	0.927	9.94125e-212									ELOB	8.7036e-35	-0.440459	0.997	0.999	2.72056e-39
HEXD	8.21066e-63	-0.409835	0.318	0.543	2.56647e-67	PJA2	1.6381e-192	-0.818568	0.592	0.89	5.12034e-197									USP33	9.52925e-35	-0.414718	0.49	0.657	2.97864e-39
PTEN	3.68727e-50	-0.409161	0.577	0.734	1.15256e-54	RTF2	6.28193e-219	-0.818293	0.444	0.822	1.96359e-223									REV3L	1.01132e-34	-0.454366	0.488	0.648	3.16116e-39
SEC61B	1.19179e-53	-0.409042	0.992	0.988	3.72527e-58	VPS36	2.95045e-201	-0.818066	0.379	0.758	9.22247e-206									MT1H	1.0617e-34	0.539153	0.108	0.003	3.31864e-39
DERA	2.35319e-59	-0.408919	0.481	0.667	7.35555e-64	PAIP1	1.91049e-205	-0.818055	0.432	0.8	5.97177e-210									RAB11FIP1	1.22083e-34	-0.497828	0.918	0.949	3.81606e-39
VKORC1	4.04092e-48	-0.408736	0.745	0.85	1.2631e-52	RBP4	1.53206e-45	-0.817746	0.477	0.595	4.78888e-50									CHMP4A	1.24562e-34	-0.413059	0.569	0.749	3.89354e-39
DPH3	2.72132e-46	-0.408722	0.682	0.822	8.50627e-51	GNAQ	5.61426e-183	-0.817235	0.596	0.886	1.7549e-187									MPC1	1.29475e-34	-0.421306	0.777	0.887	4.0471e-39
PPP2R5E	1.97583e-42	-0.408671	0.603	0.762	6.176e-47	FIG4	3.35616e-203	-0.817083	0.343	0.74	1.04906e-207									VPS28	1.30868e-34	-0.408325	0.928	0.955	4.09065e-39
NDUFAF8	5.6896e-52	-0.408658	0.617	0.758	1.77844e-56	UTRN	2.9127e-201	-0.817015	0.311	0.691	9.10447e-206									HAGH	1.31951e-34	-0.419053	0.774	0.869	4.12451e-39
PDGFC	3.34639e-57	-0.408568	0.518	0.673	1.04601e-61	TIPARP	1.21883e-163	-0.81691	0.581	0.867	3.8098e-168									APLP2	1.48706e-34	-0.478931	0.986	0.99	4.64823e-39
PHAX	4.49703e-61	-0.40855	0.277	0.509	1.40567e-65	TBCB	3.40516e-220	-0.81682	0.453	0.834	1.06438e-224									PRDX5	1.88059e-34	-0.424343	0.95	0.979	5.8783e-39
RABEP1	2.66998e-60	-0.408429	0.358	0.559	8.34578e-65	SCAMP2	1.27525e-207	-0.816114	0.424	0.802	3.98615e-212									ATP6V1E1	2.21328e-34	-0.435852	0.838	0.915	6.91824e-39
RASA2	3.12359e-51	-0.408143	0.329	0.526	9.76367e-56	METTL26	1.40122e-224	-0.816068	0.36	0.768	4.37991e-229									NRBF2	2.5547e-34	-0.473911	0.77	0.853	7.98543e-39
BAZ1B	1.39554e-50	-0.408039	0.411	0.599	4.36217e-55	SRI	6.49141e-201	-0.815352	0.653	0.938	2.02907e-205									SERPINB1	2.74002e-34	-0.453027	0.927	0.97	8.56469e-39
MPV17	3.49054e-55	-0.407996	0.577	0.718	1.09107e-59	HNRNPUL1	8.08223e-210	-0.815323	0.466	0.824	2.52633e-214									PHIP	2.91723e-34	-0.453307	0.591	0.759	9.11863e-39
TBC1D15	5.03055e-50	-0.407876	0.61	0.76	1.57244e-54	HINT1	5.24035e-245	-0.815172	0.893	0.994	1.63802e-249									EZR	3.7816e-34	0.467273	0.899	0.788	1.18205e-38
TMEM18	1.50767e-52	-0.407705	0.519	0.686	4.71266e-57	SNX10	6.956e-216	-0.815117	0.931	0.995	2.17429e-220									LEPROT	3.8341e-34	-0.437473	0.908	0.956	1.19846e-38
VPS28	3.9988e-53	-0.40752	0.921	0.953	1.24994e-57	FMNL1	1.60536e-233	-0.815071	0.315	0.727	5.01799e-238									ICAM1	3.98828e-34	-0.499729	0.394	0.53	1.24665e-38
VPS4B	1.68114e-43	-0.407281	0.639	0.794	5.25488e-48	MORF4L1	4.96592e-226	-0.814927	0.832	0.985	1.55224e-230									SPEN	4.52917e-34	0.46651	0.738	0.602	1.41572e-38
SNX4	1.25979e-59	-0.407099	0.384	0.599	3.93783e-64	SCAF11	3.64733e-179	-0.814828	0.734	0.956	1.14008e-183									DBI	4.81208e-34	-0.534144	0.982	0.994	1.50415e-38
RARRES1	1.27667e-66	-0.407033	0.11	0.28	3.99058e-71	NDUFA9	1.41808e-241	-0.814723	0.328	0.744	4.4326e-246									LSM4	4.98404e-34	-0.427746	0.789	0.896	1.5579e-38
SERP1	7.49408e-51	-0.406779	0.995	0.993	2.34249e-55	ATP6V1G1	2.45048e-236	-0.814008	0.848	0.991	7.65966e-241									TLN1	5.05588e-34	-0.486367	0.805	0.9	1.58036e-38
VPS26A	4.58233e-47	-0.40672	0.598	0.763	1.43233e-51	TFPT	1.1682e-186	-0.813916	0.491	0.82	3.65155e-191									ATP5PO	5.10039e-34	-0.42627	0.864	0.934	1.59427e-38
LARP7	7.02207e-43	-0.406571	0.716	0.851	2.19495e-47	NAPA	1.47264e-229	-0.81386	0.379	0.794	4.60314e-234									EIF3M	5.74619e-34	-0.400782	0.784	0.892	1.79613e-38
TMEM9B	3.39752e-50	-0.406294	0.716	0.838	1.06199e-54	RAP2B	3.50747e-205	-0.813726	0.341	0.722	1.09636e-209									TECR	6.75616e-34	-0.409888	0.666	0.809	2.11183e-38
NUDT21	2.81326e-56	-0.406185	0.432	0.62	8.79365e-61	LACTB2	3.56535e-218	-0.812741	0.246	0.675	1.11445e-222									SRI	7.87436e-34	-0.44067	0.819	0.925	2.46135e-38
ME2	5.6709e-50	-0.405992	0.52	0.684	1.7726e-54	MPV17	1.61319e-215	-0.812594	0.314	0.718	5.04249e-220									SNX17	7.89014e-34	-0.404869	0.573	0.723	2.46629e-38
ARPC4	3.6273e-46	-0.405982	0.877	0.935	1.13381e-50	CHMP3	9.1769e-212	-0.812586	0.444	0.825	2.8685e-216									DNAJB9	7.89793e-34	0.41658	0.62	0.439	2.46872e-38
RTN4	7.25192e-46	-0.405949	0.999	0.996	2.26679e-50	TPM3	1.02681e-212	-0.812577	0.876	0.994	3.20957e-217									KCNQ1OT1	8.84368e-34	-0.791642	0.323	0.374	2.76434e-38
WNK1	1.25127e-42	-0.405862	0.862	0.914	3.91121e-47	SOCS3	6.07919e-103	-0.812438	0.411	0.611	1.90022e-107									CLK1	1.00964e-33	-0.436924	0.555	0.697	3.15593e-38
RSF1	2.69412e-40	-0.405637	0.556	0.725	8.42123e-45	LINC00963	7.30164e-206	-0.812382	0.395	0.763	2.28233e-210									CEP170	1.05157e-33	-0.471002	0.713	0.84	3.28699e-38
SEMA3C	6.54552e-44	-0.405209	0.476	0.649	2.04599e-48	MS4A6A	4.00336e-200	-0.812041	0.114	0.483	1.25136e-204									OSBPL11	1.37833e-33	-0.466206	0.877	0.926	4.30836e-38
PFN1	1.46016e-44	-0.405177	0.999	0.999	4.56415e-49	DUSP1	5.75117e-159	-0.811991	0.985	0.994	1.79769e-163									SSH2	1.58128e-33	0.409121	0.671	0.481	4.94274e-38
ERO1A	6.22825e-52	-0.405066	0.489	0.686	1.94681e-56	GAPDH	2.05558e-262	-0.811652	0.964	0.998	6.42531e-267									ANAPC11	1.8606e-33	-0.407819	0.903	0.934	5.81584e-38
PTPRA	1.43895e-44	-0.404909	0.544	0.719	4.49785e-49	EMC4	2.36925e-222	-0.811559	0.413	0.792	7.40575e-227									VMO1	2.29462e-33	-0.490259	0.598	0.717	7.17249e-38
CYP20A1	3.28336e-38	-0.404722	0.528	0.691	1.02631e-42	CTSA	7.91086e-150	-0.811393	0.523	0.785	2.47276e-154									SLC19A3	2.52746e-33	-0.451448	0.43	0.581	7.90029e-38
SAP18	1.07587e-53	-0.404705	0.987	0.99	3.36294e-58	DSC2	4.89415e-199	-0.810154	0.345	0.735	1.5298e-203									SRRM1	3.03363e-33	-0.404115	0.905	0.948	9.48248e-38
PLAA	4.65345e-66	-0.40465	0.237	0.471	1.45457e-70	MRFAP1	6.57664e-206	-0.809453	0.541	0.878	2.05571e-210									ACP2	3.19236e-33	0.427631	0.568	0.407	9.97862e-38
SHTN1	1.11381e-40	-0.404331	0.795	0.885	3.48153e-45	GLTP	5.95351e-209	-0.809342	0.4	0.781	1.86094e-213									FAM50A	3.88177e-33	-0.405579	0.808	0.898	1.21336e-37
PSMB3	7.20887e-48	-0.40431	0.925	0.958	2.25334e-52	IFRD1	2.12311e-141	-0.809024	0.364	0.648	6.63638e-146									DDRGK1	5.49203e-33	-0.413042	0.733	0.856	1.71669e-37
PSMD1	1.02866e-41	-0.404304	0.628	0.754	3.21535e-46	ACAT1	4.05521e-208	-0.808703	0.382	0.783	1.26757e-212									ARF1	5.64994e-33	-0.411022	0.937	0.966	1.76605e-37
AQP3	2.47014e-27	-0.40421	0.878	0.924	7.72111e-32	AKR7A2	7.08833e-249	-0.808595	0.26	0.69	2.21566e-253									ADAR	5.72891e-33	-0.416599	0.708	0.831	1.79073e-37
CCDC107	5.83614e-57	-0.404002	0.556	0.727	1.82425e-61	TMEM179B	1.60534e-203	-0.808511	0.527	0.873	5.01795e-208									STK17B	5.99785e-33	-0.444768	0.644	0.765	1.8748e-37
OSTF1	3.79158e-50	-0.403993	0.932	0.961	1.18517e-54	OSBPL11	5.37612e-157	-0.808503	0.671	0.923	1.68046e-161									NDUFB9	6.16732e-33	-0.416377	0.865	0.921	1.92777e-37
ATP5MPL	1.8212e-52	-0.403437	0.983	0.988	5.69267e-57	PSMD9	7.43868e-215	-0.807982	0.456	0.821	2.32517e-219									PSMA5	7.20177e-33	-0.430193	0.776	0.905	2.25112e-37
PPP2R1A	1.1918e-50	-0.403416	0.582	0.721	3.72531e-55	PKN2	6.47045e-169	-0.807903	0.446	0.769	2.02252e-173									NDUFB7	7.66108e-33	-0.415001	0.931	0.963	2.39469e-37
PSAP	9.22541e-45	-0.402945	1	1	2.88366e-49	CHDH	1.44944e-218	-0.807322	0.102	0.504	4.53063e-223									STOM	8.07238e-33	0.533331	0.961	0.925	2.52325e-37
PGK1	1.49766e-40	-0.402881	0.956	0.974	4.68135e-45	CHD9	3.35845e-177	-0.806972	0.616	0.9	1.04978e-181									NANS	8.47695e-33	-0.415642	0.859	0.935	2.64971e-37
SLC6A6	1.53781e-42	-0.402881	0.755	0.853	4.80687e-47	PRPF4B	6.0448e-203	-0.806754	0.369	0.736	1.88947e-207									SRRM2	1.49172e-32	-0.411572	0.929	0.959	4.6628e-37
ING2	3.60461e-43	-0.402351	0.37	0.569	1.12672e-47	CHMP2B	2.29097e-197	-0.806286	0.627	0.917	7.16108e-202									SNHG5	1.49265e-32	-0.4397	0.871	0.922	4.6657e-37
PFDN6	1.24718e-52	-0.402312	0.477	0.696	3.89841e-57	AHCYL1	1.32432e-179	-0.806129	0.618	0.909	4.13952e-184									EDEM2	1.69327e-32	-0.42653	0.629	0.771	5.2928e-37
RTCB	3.78994e-52	-0.402202	0.526	0.708	1.18465e-56	SGK3	2.94694e-203	-0.805932	0.342	0.729	9.21151e-208									DPP7	2.19543e-32	-0.433811	0.863	0.932	6.86243e-37
LTN1	5.27482e-50	-0.402146	0.289	0.503	1.64879e-54	VMA21	1.30376e-210	-0.805785	0.482	0.849	4.07527e-215									PRPF38B	2.37491e-32	-0.422287	0.649	0.808	7.42345e-37
LIMK1	6.62507e-60	-0.401979	0.256	0.498	2.07085e-64	HNRNPAB	1.60723e-167	-0.805712	0.61	0.894	5.02386e-172									ZEB2	2.50244e-32	0.463577	0.97	0.923	7.82208e-37
CKAP5	2.89861e-60	-0.401634	0.255	0.479	9.06044e-65	PPP1R12A	2.40116e-183	-0.805617	0.516	0.831	7.50552e-188									VIM	2.55486e-32	-0.4427	1	1	7.98594e-37
HADHA	3.24737e-45	-0.4016	0.921	0.958	1.01506e-49	XBP1	4.56269e-159	-0.805007	0.686	0.916	1.4262e-163									CAMTA1	2.64009e-32	-0.401293	0.701	0.836	8.25233e-37
ATIC	1.8873e-54	-0.401409	0.417	0.619	5.89929e-59	DNAJA2	1.34915e-202	-0.804985	0.503	0.851	4.21716e-207									TMEM50A	3.55396e-32	-0.405432	0.931	0.961	1.11089e-36
WBP2	3.54639e-55	-0.401403	0.776	0.853	1.10852e-59	EMC10	2.12229e-200	-0.804984	0.463	0.809	6.6338e-205									RAB20	3.60956e-32	-0.4654	0.679	0.796	1.12827e-36
PTBP3	4.63075e-39	-0.401326	0.871	0.92	1.44747e-43	ATF4	2.83929e-174	-0.804823	0.714	0.925	8.875e-179									SPATS2L	4.84886e-32	-0.464324	0.842	0.915	1.51565e-36
PSMG1	4.92332e-62	-0.401216	0.408	0.605	1.53892e-66	SBDS	2.90169e-186	-0.804417	0.545	0.866	9.07004e-191									YBX3	4.93373e-32	-0.479311	0.943	0.953	1.54218e-36
AGTRAP	1.52974e-47	-0.401085	0.602	0.74	4.78165e-52	DPY30	7.41087e-216	-0.804196	0.467	0.841	2.31648e-220									ERP44	5.30132e-32	-0.410468	0.875	0.939	1.65708e-36
APOBR	6.30245e-43	-0.40095	0.627	0.775	1.97001e-47	UBE2D2	2.1368e-193	-0.804152	0.601	0.906	6.67918e-198									BHLHE41	5.49721e-32	-0.537774	0.894	0.932	1.71831e-36
PTPN18	9.53181e-56	-0.400938	0.671	0.787	2.97944e-60	BAZ2B	3.07692e-179	-0.804134	0.4	0.738	9.61779e-184									FEZ2	6.14242e-32	-0.40011	0.649	0.794	1.91999e-36
SMAD2	6.90506e-49	-0.400935	0.579	0.744	2.15837e-53	FMNL2	1.15832e-157	-0.803208	0.603	0.864	3.62064e-162									PRKACB	8.13083e-32	-0.422684	0.304	0.523	2.54152e-36
GARS1	5.04933e-55	-0.400846	0.397	0.586	1.57831e-59	STAU1	1.99688e-186	-0.803141	0.519	0.83	6.2418e-191									GHITM	9.1732e-32	-0.413174	0.895	0.939	2.86734e-36
UBE2D1	2.70273e-44	-0.400784	0.596	0.753	8.44814e-49	THOC7	1.07949e-209	-0.802829	0.418	0.801	3.37425e-214									CORO1C	9.76223e-32	-0.434627	0.863	0.922	3.05146e-36
CISD2	2.4524e-45	-0.400647	0.487	0.678	7.66566e-50	HSP90AA1	5.77659e-247	-0.802719	0.993	0.999	1.80564e-251									MT-CO2	9.92838e-32	-0.47475	1	0.997	3.10339e-36
IMP4	1.88209e-52	-0.400484	0.53	0.709	5.88301e-57	FGR	3.69993e-173	-0.802662	0.71	0.943	1.15652e-177									RER1	1.3115e-31	-0.413242	0.834	0.912	4.09947e-36
RPAIN	7.05743e-53	-0.40047	0.575	0.745	2.206e-57	RALBP1	1.00737e-178	-0.80226	0.63	0.909	3.14881e-183									EEF2	1.3387e-31	-0.410924	0.957	0.972	4.18449e-36
GET3	2.57753e-53	-0.400335	0.586	0.763	8.05678e-58	SEPTIN7	7.04741e-190	-0.801777	0.746	0.953	2.20287e-194									GPR65	1.41434e-31	-0.447739	0.454	0.63	4.4209e-36
ADPRS	2.3448e-73	-0.400288	0.227	0.463	7.32932e-78	PSMF1	8.38994e-226	-0.801749	0.417	0.799	2.62251e-230									EIF4B	1.53226e-31	-0.400914	0.747	0.845	4.78951e-36
UBB	6.54614e-57	-0.400269	1	1	2.04618e-61	HSP90B1	3.06468e-186	-0.801501	0.928	0.989	9.57953e-191									FAM120A	1.74136e-31	-0.429279	0.692	0.829	5.4431e-36
C15orf61	4.56799e-58	-0.400242	0.258	0.5	1.42785e-62	TMCO1	1.17017e-201	-0.801362	0.506	0.85	3.6577e-206									AC015912.3	1.82316e-31	-0.427113	0.247	0.444	5.6988e-36
MOB1A	1.99113e-44	-0.400193	0.923	0.954	6.22383e-49	HIBADH	7.73868e-265	-0.801063	0.159	0.615	2.41894e-269									SPINT2	2.0689e-31	-0.421597	0.799	0.874	6.46692e-36
YWHAE	2.83479e-46	-0.400158	0.894	0.948	8.86094e-51	CISD3	1.81073e-211	-0.801038	0.382	0.772	5.65995e-216									TMEM123	2.1082e-31	-0.410243	0.843	0.921	6.58978e-36
EIF2AK3	2.00341e-62	0.400352	0.381	0.164	6.26223e-67	EPAS1	1.38216e-188	-0.800491	0.48	0.821	4.32032e-193									NKTR	2.13661e-31	-0.425881	0.572	0.703	6.67857e-36
SFPQ	3.37932e-40	0.401546	0.956	0.902	1.0563e-44	ACTR2	1.62143e-217	-0.800412	0.9	0.99	5.06824e-222									CHMP1B	2.18574e-31	-0.429517	0.417	0.611	6.83213e-36
NFE2L2	8.88712e-39	0.401987	0.961	0.898	2.77792e-43	CLTB	2.25649e-206	-0.800165	0.457	0.817	7.0533e-211									PPIB	2.25341e-31	-0.475447	0.953	0.982	7.04368e-36
CSRNP1	2.92675e-46	0.407081	0.689	0.492	9.14839e-51	EIF2S2	2.37548e-185	-0.799826	0.701	0.948	7.42523e-190									PTMS	3.22049e-31	-0.428867	0.951	0.976	1.00666e-35
MAFF	1.97641e-50	0.407747	0.897	0.71	6.17782e-55	HNRNPA3	3.82529e-166	-0.799157	0.706	0.918	1.1957e-170									LGALS3BP	3.78328e-31	-0.478087	0.974	0.982	1.18257e-35
TUBA1C	4.69518e-40	0.40816	0.862	0.73	1.46761e-44	PRXL2C	2.82945e-212	-0.798369	0.374	0.761	8.84424e-217									COX4I1	4.10098e-31	-0.407135	0.995	0.996	1.28188e-35
ITGAE	4.65371e-48	0.408403	0.736	0.565	1.45465e-52	DERA	1.4635e-255	-0.798235	0.237	0.667	4.57458e-260									PSMA4	4.52072e-31	-0.432763	0.914	0.951	1.41308e-35
TUBA1B	5.36677e-30	0.409226	0.993	0.982	1.67754e-34	NIFK	7.21987e-202	-0.797944	0.373	0.761	2.25677e-206									LDHA	4.96534e-31	-0.473463	0.968	0.984	1.55206e-35
SGMS2	1.42535e-37	0.411672	0.841	0.727	4.45534e-42	FOXP1	7.08589e-178	-0.79734	0.475	0.806	2.21489e-182									ATG3	5.88371e-31	-0.403242	0.759	0.869	1.83912e-35
PER1	1.65665e-49	0.412488	0.763	0.565	5.17832e-54	MAP4K4	2.2684e-173	-0.797041	0.25	0.583	7.09052e-178									SERPINB6	5.88843e-31	-0.40224	0.874	0.939	1.8406e-35
GPR183	2.33495e-46	0.412935	0.163	0.03	7.29854e-51	MOB1A	3.23848e-187	-0.796086	0.737	0.954	1.01228e-191									CD99	7.37746e-31	-0.470268	0.748	0.845	2.30603e-35
B4GALT1	9.98196e-41	0.413725	0.862	0.739	3.12014e-45	NTAN1	1.08594e-198	-0.795989	0.399	0.754	3.39442e-203									AQP3	8.4973e-31	-0.435304	0.843	0.861	2.65607e-35
CREM	1.27065e-59	0.41594	0.494	0.367	3.97176e-64	STMP1	6.92786e-205	-0.793951	0.547	0.87	2.1655e-209									FTH1	1.68723e-30	-0.439211	1	1	5.2739e-35
B4GALT5	1.84804e-60	0.416314	0.551	0.339	5.77658e-65	PAIP2	3.27108e-200	-0.793791	0.681	0.936	1.02247e-204									PPIG	1.8407e-30	-0.404801	0.827	0.912	5.75363e-35
MPEG1	3.98355e-55	0.41888	0.448	0.193	1.24517e-59	ZDHHC3	3.96384e-202	-0.793751	0.445	0.801	1.23901e-206									ARL6IP1	2.22467e-30	-0.460998	0.931	0.961	6.95383e-35
DUSP5	2.61318e-49	0.420067	0.369	0.166	8.16824e-54	CCND3	1.70778e-187	-0.793232	0.367	0.747	5.33814e-192									CAPNS1	2.97399e-30	-0.404326	0.84	0.916	9.29605e-35
BRCA2	4.39014e-38	0.421327	0.48	0.309	1.37226e-42	NDUFA8	2.22111e-221	-0.793168	0.357	0.764	6.94272e-226									LINC01578	3.38741e-30	-0.40035	0.73	0.838	1.05883e-34
RHOU	6.86626e-61	0.42868	0.56	0.359	2.14624e-65	ST3GAL6	4.21122e-235	-0.793071	0.192	0.621	1.31633e-239									CAP1	3.92108e-30	-0.445067	0.965	0.979	1.22564e-34
AC016831.4	1.85893e-60	0.430326	0.44	0.253	5.81062e-65	ZMIZ1	1.00967e-188	-0.792608	0.404	0.77	3.15601e-193									EEA1	4.04534e-30	-0.449207	0.629	0.769	1.26448e-34
SLC16A10	2.24649e-24	0.436309	0.563	0.4	7.02204e-29	RNPEP	4.02971e-226	-0.792396	0.323	0.735	1.2596e-230									NR4A3	6.38573e-30	-0.580869	0.324	0.512	1.99604e-34
DDIT4	9.56545e-73	0.436793	0.624	0.323	2.98995e-77	NKTR	4.46959e-160	-0.791608	0.452	0.75	1.3971e-164									FNDC3A	6.75245e-30	-0.416743	0.567	0.743	2.11067e-34
UTP23	2.28842e-55	0.448958	0.672	0.52	7.15309e-60	SELENOF	2.93881e-190	-0.791394	0.658	0.926	9.18609e-195									PYURF	8.64143e-30	-0.407259	0.74	0.842	2.70112e-34
ADIPOR2	2.54052e-53	0.449013	0.806	0.623	7.94111e-58	MTIF3	1.15e-190	-0.789567	0.477	0.838	3.59466e-195									UGP2	9.31422e-30	-0.408188	0.878	0.925	2.91142e-34
POM121	4.75433e-55	0.452767	0.768	0.609	1.4861e-59	PIK3AP1	2.04618e-165	-0.78951	0.463	0.788	6.39592e-170									VMP1	9.42642e-30	-0.50905	0.785	0.894	2.94649e-34
C5AR2	3.92255e-53	0.458938	0.368	0.19	1.2261e-57	TALDO1	1.97374e-193	-0.789413	0.801	0.983	6.16949e-198									ROMO1	1.73707e-29	-0.407962	0.844	0.918	5.42971e-34
LRG1	1.01397e-69	0.460521	0.211	0.026	3.16946e-74	RPS19BP1	6.64978e-180	-0.789405	0.71	0.943	2.07858e-184									ADAMTSL4	1.80132e-29	-0.415781	0.764	0.844	5.63053e-34
PNP	2.85875e-50	0.4606	0.759	0.621	8.93581e-55	FEZ2	5.607e-182	-0.788732	0.538	0.864	1.75263e-186									RHOB	2.29991e-29	-0.573285	0.871	0.916	7.18901e-34
CDC42EP4	1.72954e-71	0.461335	0.467	0.198	5.40618e-76	AL035446.1	5.02158e-187	-0.788465	0.364	0.736	1.56964e-191									CLN8	3.07626e-29	0.411462	0.708	0.544	9.61572e-34
SH3BP4	1.78902e-72	0.466304	0.566	0.333	5.59208e-77	CTNND1	1.96997e-215	-0.788425	0.298	0.704	6.15768e-220									SNHG29	3.63756e-29	-0.421123	0.981	0.995	1.13702e-33
KLF9	8.85402e-45	0.467349	0.83	0.698	2.76757e-49	DOCK11	7.32911e-165	-0.788085	0.64	0.916	2.29092e-169									PIK3AP1	6.45704e-29	-0.419123	0.581	0.711	2.01833e-33
VEGFA	1.21666e-66	0.468123	0.284	0.086	3.803e-71	QKI	2.20072e-171	-0.787147	0.746	0.955	6.87897e-176									STAT3	8.73466e-29	-0.417501	0.854	0.909	2.73026e-33
SORL1	1.78303e-61	0.469168	0.463	0.217	5.57335e-66	TRPV2	3.86525e-160	-0.786952	0.621	0.893	1.20819e-164									RGS2	9.29293e-29	-0.507607	0.151	0.314	2.90477e-33
TLR4	9.69163e-50	0.46969	0.836	0.693	3.02939e-54	TIMM9	1.29061e-241	-0.786786	0.246	0.664	4.03418e-246									SELPLG	9.6918e-29	-0.406056	0.617	0.767	3.02945e-33
CYRIA	6.31663e-52	0.471306	0.726	0.537	1.97444e-56	DENND4C	2.90715e-165	-0.786732	0.617	0.884	9.08712e-170									FOLR1	9.9741e-29	-0.4633	0.188	0.352	3.11769e-33
MS4A6A	8.008e-44	0.478489	0.694	0.483	2.50313e-48	COMMD4	1.21975e-208	-0.784845	0.383	0.773	3.81267e-213									CD163	1.15514e-28	-0.61085	0.829	0.861	3.61073e-33
MSMO1	7.84411e-44	0.478721	0.545	0.385	2.4519e-48	GPRIN3	3.48404e-141	-0.784615	0.746	0.949	1.08904e-145									SRGN	1.91443e-28	-0.536174	0.994	0.992	5.9841e-33
TAMALIN	1.75145e-82	0.482308	0.31	0.062	5.47464e-87	PRKCD	3.97535e-218	-0.783672	0.257	0.678	1.24261e-222									OTOA	2.17592e-28	-0.424094	0.271	0.398	6.80146e-33
OTUD1	4.18748e-33	0.485849	0.733	0.574	1.30892e-37	ADIPOR1	8.56644e-194	-0.783431	0.469	0.81	2.67768e-198									RGS10	2.59125e-28	-0.400569	0.677	0.812	8.09967e-33
FAM133B	2.19621e-39	0.494859	0.843	0.755	6.86488e-44	ERLEC1	2.53815e-185	-0.783428	0.458	0.813	7.9337e-190									CCL4	3.8551e-28	-1.07824	0.347	0.568	1.20502e-32
REL	7.14448e-48	0.500343	0.921	0.853	2.23321e-52	PIM1	2.77891e-173	-0.783253	0.16	0.514	8.68626e-178									C1QB	4.04418e-28	-0.565603	0.994	0.998	1.26412e-32
ADGRE1	4.31349e-59	0.500609	0.509	0.239	1.3483e-63	PRR13	7.2748e-187	-0.783019	0.712	0.955	2.27394e-191									SNX6	4.3121e-28	-0.411301	0.782	0.881	1.34787e-32
SFTPA1	1.02716e-93	0.502217	0.716	0.475	3.21066e-98	MRPL40	1.01716e-222	-0.78252	0.367	0.771	3.17941e-227									TIMP1	5.14792e-28	-0.588131	0.727	0.845	1.60913e-32
NINJ1	8.46772e-73	0.502922	0.499	0.226	2.64683e-77	PDIA3	4.84295e-164	-0.782243	0.753	0.953	1.5138e-168									SCAF11	6.68539e-28	-0.419844	0.89	0.93	2.08971e-32
CLK1	1.08131e-65	0.506494	0.788	0.595	3.37993e-70	SMIM4	2.25787e-220	-0.782146	0.236	0.651	7.05761e-225									CLEC7A	6.96577e-28	-0.42465	0.854	0.932	2.17735e-32
SARNP	3.26309e-80	0.513021	0.384	0.257	1.01997e-84	SNX6	2.54475e-169	-0.781772	0.654	0.922	7.95434e-174									CFD	9.79682e-28	-0.51491	0.982	0.987	3.06227e-32
CHD1	1.11058e-67	0.521135	0.831	0.684	3.47143e-72	DGCR6L	8.65904e-234	-0.781343	0.225	0.642	2.70663e-238									PRDX4	1.4395e-27	-0.419882	0.614	0.741	4.49955e-32
SDC4	3.3299e-64	0.52162	0.763	0.597	1.04085e-68	METAP2	1.44774e-184	-0.780541	0.444	0.798	4.52531e-189									PGK1	3.08613e-27	-0.460786	0.924	0.963	9.64657e-32
ZNF503	4.48468e-66	0.522992	0.43	0.21	1.40181e-70	PSMB9	1.28515e-169	-0.780374	0.515	0.842	4.01709e-174									FAM107B	1.03497e-26	0.401119	0.857	0.759	3.23508e-31
HMGCS1	4.54802e-82	0.524761	0.444	0.269	1.42161e-86	CNPY2	9.26428e-208	-0.780094	0.346	0.751	2.89581e-212									LPXN	1.31093e-26	-0.402052	0.651	0.784	4.09769e-31
PTGS2	6.03736e-35	0.526303	0.354	0.17	1.88715e-39	YPEL5	2.77166e-171	-0.77997	0.542	0.862	8.6636e-176									DNASE2B	1.46744e-26	-0.524412	0.202	0.378	4.58689e-31
EIF4E	2.13032e-61	0.526471	0.805	0.768	6.65891e-66	ARL8A	3.96221e-187	-0.779785	0.457	0.794	1.2385e-191									MCL1	2.32817e-26	-0.432142	0.951	0.96	7.27735e-31
RGS2	3.77449e-38	0.527485	0.539	0.33	1.17982e-42	COLGALT1	1.12209e-191	-0.779426	0.535	0.876	3.50741e-196									BEX4	2.40179e-26	-0.400648	0.663	0.778	7.50749e-31
ZNF281	5.79102e-88	0.530676	0.603	0.377	1.81015e-92	NDUFS1	4.10221e-200	-0.779371	0.336	0.721	1.28226e-204									MAFF	3.22853e-26	-0.446509	0.728	0.78	1.00917e-30
ALPK3	5.32059e-64	0.532864	0.537	0.26	1.6631e-68	C12orf57	2.16247e-162	-0.779265	0.543	0.833	6.75941e-167									RBM47	3.76582e-26	-0.405697	0.841	0.883	1.17711e-30
KCNQ1OT1	3.66025e-26	0.534707	0.334	0.201	1.14411e-30	RANBP1	1.25159e-196	-0.779261	0.531	0.864	3.91219e-201									UGCG	4.52172e-26	-0.417316	0.707	0.758	1.41339e-30
PHLDA1	4.31844e-47	0.545533	0.898	0.732	1.34985e-51	AL121933.2	1.35565e-236	-0.779093	0.072	0.469	4.23748e-241									CRTAM	6.22849e-26	0.434008	0.62	0.474	1.94689e-30
SOCS1	2.02137e-51	0.546137	0.667	0.432	6.31837e-56	GRK2	1.21679e-228	-0.777979	0.271	0.686	3.80342e-233									C2	6.23346e-26	-0.427329	0.628	0.698	1.94844e-30
KLF4	4.08848e-71	0.546924	0.993	0.955	1.27797e-75	MTMR14	2.09928e-225	-0.777258	0.274	0.683	6.56189e-230									SDF2L1	1.35185e-25	0.439669	0.886	0.832	4.2256e-30
PDK4	7.95287e-26	0.548979	0.919	0.854	2.48589e-30	C2	3.22437e-117	-0.777148	0.301	0.547	1.00787e-121									OSCAR	2.15481e-25	-0.430236	0.817	0.88	6.73547e-30
UAP1	6.58373e-112	0.552839	0.6	0.359	2.05793e-116	SEPHS2	1.41761e-182	-0.777116	0.401	0.784	4.43113e-187									ATP2B1-AS1	2.22343e-25	-0.486855	0.468	0.602	6.94996e-30
TUBA1A	2.19562e-47	0.554546	0.771	0.583	6.86303e-52	CSF1R	1.8576e-251	-0.777082	0.09	0.534	5.80644e-256									SOD1	3.47667e-25	-0.429259	0.951	0.972	1.08673e-29
VMO1	1.30674e-63	0.565372	0.734	0.506	4.08459e-68	DHPS	2.13915e-244	-0.776741	0.241	0.655	6.6865e-249									N4BP2L2	1.09331e-24	-0.407604	0.909	0.963	3.41743e-29
NAMPT	1.08698e-73	0.568564	0.98	0.949	3.39767e-78	MPLKIP	6.88408e-198	-0.776154	0.365	0.743	2.15181e-202									CD81	1.88953e-24	-0.411772	0.998	0.998	5.90627e-29
STON1	1.00911e-78	0.574943	0.34	0.155	3.15425e-83	HERPUD1	1.43121e-149	-0.775495	0.568	0.857	4.47364e-154									SERPING1	2.79729e-24	-0.48554	0.983	0.987	8.74372e-29
NR4A2	2.57437e-55	0.581085	0.851	0.659	8.04691e-60	DSTN	6.43193e-179	-0.775452	0.738	0.948	2.01048e-183									MT-CYB	3.76034e-24	-0.426602	0.999	0.997	1.1754e-28
CDKN1A	3.91311e-75	0.585301	0.9	0.667	1.22315e-79	HMOX2	5.27525e-200	-0.775321	0.41	0.795	1.64893e-204									LDHB	4.29696e-24	-0.49884	0.924	0.956	1.34313e-28
FHL1	1.46346e-55	0.590367	0.895	0.803	4.57446e-60	PRDX4	5.3651e-171	-0.774849	0.409	0.772	1.67701e-175									CXCR4	3.68013e-23	0.51474	0.602	0.425	1.15033e-27
FOSL2	8.23593e-87	0.591377	0.81	0.561	2.57437e-91	CASP1	1.95521e-169	-0.774828	0.521	0.869	6.11155e-174									MLPH	1.09806e-22	-0.400986	0.605	0.742	3.43228e-27
ANKRD28	1.72116e-77	0.592257	0.798	0.696	5.37996e-82	CYRIB	9.49646e-180	-0.774017	0.603	0.89	2.96839e-184									CCL5	3.26462e-22	-0.575032	0.028	0.135	1.02045e-26
C5AR1	2.97639e-86	0.596258	0.991	0.948	9.30355e-91	DHX29	1.84769e-173	-0.773442	0.408	0.775	5.77548e-178									IFITM2	4.2618e-22	-0.402576	0.413	0.56	1.33215e-26
IDI1	4.84106e-82	0.598901	0.776	0.592	1.51321e-86	CYB5R1	5.83504e-202	-0.772834	0.278	0.685	1.82391e-206									HIPK2	4.37629e-22	0.403793	0.818	0.734	1.36793e-26
MIR22HG	2.39952e-90	0.601176	0.74	0.437	7.50039e-95	SELENOS	6.23693e-158	-0.772683	0.664	0.911	1.94953e-162									IL6	2.08838e-21	-0.56084	0.144	0.215	6.52783e-26
SECTM1	7.96665e-95	0.601589	0.642	0.323	2.4902e-99	LINC02345	2.21946e-150	-0.772625	0.062	0.354	6.93754e-155									ACSL1	2.49496e-21	0.472748	0.897	0.837	7.79871e-26
SEMA6B	2.31279e-139	0.601882	0.39	0.09	7.22928e-144	GALNT12	4.20132e-148	-0.772602	0.376	0.707	1.31324e-152									LINC-PINT	2.88878e-21	-0.421182	0.574	0.693	9.02969e-26
ACKR3	2.23438e-50	0.60726	0.6	0.351	6.98418e-55	TMEM9B	2.65151e-193	-0.772428	0.481	0.838	8.28804e-198									OSM	4.95343e-21	-0.41011	0.036	0.153	1.54833e-25
Z99572.1	2.2434e-101	0.612322	0.414	0.13	7.01237e-106	WDR61	8.07796e-220	-0.772336	0.3	0.72	2.52499e-224									PARP14	6.87582e-21	-0.411875	0.864	0.912	2.14923e-25
AC079949.1	7.89649e-109	0.616117	0.28	0.046	2.46827e-113	SUB1	2.65092e-213	-0.772183	0.777	0.976	8.28621e-218									C8B	8.01459e-21	-0.421406	0.214	0.337	2.50518e-25
MIDN	4.5235e-78	0.617922	0.912	0.744	1.41395e-82	NCOR1	8.76437e-175	-0.772144	0.609	0.91	2.73955e-179									SQSTM1	2.2161e-20	-0.437694	0.98	0.985	6.92703e-25
SLC2A3	4.34619e-61	0.624963	0.793	0.553	1.35852e-65	PGP	1.51303e-186	-0.772031	0.444	0.807	4.72941e-191									ZFP36L2	2.7388e-20	-0.443913	0.847	0.903	8.56088e-25
BTG3	7.25724e-104	0.628585	0.617	0.336	2.26845e-108	NFKBID	1.54403e-146	-0.771924	0.151	0.423	4.8263e-151									CTSA	3.76278e-20	-0.412697	0.856	0.898	1.17616e-24
BTG1	1.59323e-101	0.632229	0.998	0.975	4.9801e-106	FBXW5	3.90858e-212	-0.771801	0.344	0.739	1.22174e-216									ITGB8	3.86441e-20	0.419896	0.779	0.614	1.20793e-24
VMP1	6.68512e-62	0.640914	0.854	0.793	2.08962e-66	RSU1	3.4284e-188	-0.771725	0.454	0.808	1.07164e-192									S100A12	1.13791e-19	-0.516537	0.019	0.103	3.55685e-24
BIRC3	1.5593e-77	0.644951	0.419	0.138	4.87402e-82	C7orf50	9.05189e-175	-0.771456	0.548	0.874	2.82942e-179									SLC15A3	4.31618e-19	-0.401378	0.882	0.934	1.34914e-23
TRIB1	2.18877e-79	0.650657	0.753	0.48	6.84162e-84	NAGLU	2.09576e-224	-0.77145	0.255	0.663	6.5509e-229									PKM	6.81608e-19	-0.409628	0.957	0.983	2.13056e-23
RCAN1	2.8659e-66	0.65919	0.343	0.182	8.95818e-71	ADAM17	4.20218e-150	-0.77116	0.816	0.965	1.31351e-154									SOX4	1.39584e-18	-0.448294	0.497	0.602	4.36309e-23
ARL4C	8.65348e-58	0.663078	0.413	0.197	2.70489e-62	PCOLCE2	4.46969e-86	-0.771117	0.446	0.674	1.39713e-90									FBP1	4.19673e-18	-0.481825	0.998	0.996	1.31181e-22
FABP4	2.55521e-128	0.66459	0.997	0.979	7.98703e-133	ZNF581	7.74342e-207	-0.77092	0.185	0.567	2.42042e-211									NNMT	7.39489e-17	0.451578	0.182	0.123	2.31148e-21
SFTPA2	1.03292e-169	0.666866	0.764	0.446	3.22868e-174	COPS5	7.12271e-233	-0.770879	0.327	0.732	2.2264e-237									NKG7	2.28216e-16	-0.514828	0.046	0.144	7.13354e-21
NR4A3	3.80505e-71	0.678786	0.632	0.34	1.18937e-75	STX4	6.73013e-167	-0.770591	0.463	0.782	2.10369e-171									GDF15	3.34999e-16	-0.579496	0.244	0.291	1.04713e-20
ZNF331	3.05687e-61	0.690308	0.768	0.585	9.55512e-66	ARHGDIA	3.91947e-185	-0.770447	0.676	0.936	1.22514e-189									CXCL2	6.69627e-15	-0.775223	0.645	0.7	2.09311e-19
SRGN	3.90354e-149	0.696496	1	0.988	1.22016e-153	RSRC1	9.94783e-212	-0.770348	0.23	0.638	3.10948e-216									HP	8.44107e-15	-0.466989	0.234	0.383	2.63849e-19
HP	3.37792e-88	0.698501	0.4	0.134	1.05586e-92	ARID4A	3.28887e-169	-0.770135	0.472	0.786	1.02803e-173									HSPA5	1.36886e-14	0.455209	0.953	0.939	4.27877e-19
FPR1	4.08365e-97	0.699006	0.634	0.328	1.27646e-101	CLIP4	3.10014e-154	-0.770084	0.542	0.839	9.69036e-159									CCL18	2.97242e-14	-0.800811	0.827	0.913	9.29113e-19
ZBTB43	1.64674e-104	0.710135	0.774	0.509	5.14734e-109	TRIM38	8.04126e-154	-0.769803	0.514	0.822	2.51352e-158									CCL3	1.73297e-13	-0.866085	0.169	0.304	5.41687e-18
FOXO3	3.56136e-132	0.726371	0.76	0.505	1.1132e-136	GGNBP2	3.48522e-170	-0.769545	0.545	0.857	1.0894e-174									RETN	7.52216e-13	-0.530124	0.787	0.811	2.35126e-17
ETS2	9.65996e-125	0.737626	0.968	0.841	3.01949e-129	ABCC3	9.63647e-196	-0.769515	0.222	0.59	3.01215e-200									C15orf48	3.66223e-12	-0.4696	0.133	0.223	1.14473e-16
SLC19A2	4.62853e-126	0.740044	0.738	0.425	1.44678e-130	FRG1	9.05697e-191	-0.769272	0.442	0.806	2.83101e-195									RBP4	2.23524e-11	-0.588886	0.815	0.845	6.98688e-16
SYAP1	1.64707e-129	0.746043	0.844	0.721	5.14838e-134	ATG3	7.30369e-183	-0.768989	0.574	0.891	2.28297e-187									CCL4L2	5.43395e-11	-0.441037	0.088	0.184	1.69854e-15
HES1	1.64011e-74	0.755745	0.386	0.117	5.12661e-79	KCNMA1	1.58411e-157	-0.768988	0.327	0.672	4.95159e-162									SCD	1.78463e-10	-0.427631	0.861	0.902	5.57836e-15
PDE4B	9.40766e-132	0.767752	0.453	0.109	2.94063e-136	NEU1	8.19615e-177	-0.768916	0.402	0.759	2.56194e-181									AREG	5.73883e-10	0.58713	0.53	0.392	1.79383e-14
PNRC1	5.11135e-119	0.776367	0.987	0.965	1.5977e-123	CNIH1	7.01198e-198	-0.768809	0.447	0.795	2.19179e-202									LINC02154	1.03543e-08	-0.463067	0.313	0.412	3.23654e-13
CYTIP	2.50179e-135	0.776543	0.94	0.812	7.82004e-140	CCNDBP1	6.39095e-226	-0.768679	0.288	0.697	1.99767e-230									FN1	3.41806e-08	-0.598221	0.764	0.751	1.06841e-12
ARL4A	8.84417e-132	0.782387	0.984	0.937	2.7645e-136	SNRPF	7.61666e-201	-0.768451	0.592	0.905	2.3808e-205									CXCL8	8.02695e-07	-0.623682	0.635	0.634	2.50905e-11
BASP1	1.88147e-52	0.788386	0.486	0.337	5.88108e-57	NDUFAF3	3.20188e-184	-0.768017	0.592	0.892	1.00084e-188
TIPARP	8.43868e-135	0.791972	0.961	0.867	2.63775e-139	PRPF8	7.6254e-200	-0.767846	0.343	0.732	2.38353e-204
GADD45B	6.51433e-88	0.79338	0.927	0.728	2.03624e-92	ITPK1	3.64213e-197	-0.767678	0.327	0.702	1.13845e-201
SFT2D3	2.23729e-99	0.795216	0.456	0.197	6.99326e-104	HACD3	1.71594e-175	-0.767617	0.408	0.771	5.36366e-180
FEM1C	2.68281e-176	0.810374	0.717	0.384	8.38588e-181	NUDC	1.3613e-183	-0.767383	0.512	0.837	4.25513e-188
NFIL3	1.69098e-157	0.816447	0.903	0.644	5.28562e-162	PDIA6	1.33941e-159	-0.766437	0.621	0.909	4.18669e-164
MXD1	1.30586e-135	0.816587	0.666	0.356	4.08182e-140	ANOS1	5.4328e-212	-0.766248	0.227	0.631	1.69817e-216
B3GNT5	9.0009e-149	0.827576	0.984	0.849	2.81348e-153	CEP170	5.59533e-158	-0.766148	0.609	0.89	1.74898e-162
MMP19	3.5374e-91	0.82802	0.89	0.66	1.10571e-95	ARHGEF28	1.29065e-199	-0.765807	0.18	0.587	4.03429e-204
CYP1B1	1.97995e-93	0.829982	0.203	0.031	6.18889e-98	EIF2AK2	6.51044e-154	-0.765739	0.397	0.724	2.03502e-158
LUCAT1	9.02785e-113	0.838873	0.28	0.024	2.82191e-117	GRK6	1.81234e-232	-0.76526	0.222	0.637	5.66497e-237
P2RY13	2.68284e-92	0.858395	0.693	0.44	8.38597e-97	ERGIC2	1.93694e-182	-0.765035	0.409	0.759	6.05445e-187
ZFAND5	8.65977e-141	0.861705	0.986	0.964	2.70685e-145	POLR2F	2.18323e-202	-0.764954	0.476	0.82	6.82429e-207
SOD2	9.22532e-98	0.871922	0.965	0.914	2.88363e-102	RAD23A	3.93948e-170	-0.764768	0.673	0.935	1.2314e-174
EMP1	3.57304e-95	0.874241	0.411	0.143	1.11685e-99	GLOD4	3.95071e-212	-0.76452	0.333	0.722	1.23491e-216
S100A8	2.82063e-89	0.880976	0.825	0.589	8.81668e-94	SSR3	6.71719e-173	-0.764388	0.829	0.976	2.09965e-177
G0S2	2.99844e-28	0.880991	0.248	0.116	9.37246e-33	ATP1B3	1.85748e-214	-0.764378	0.861	0.981	5.80608e-219
AKAP13	9.75629e-175	0.883551	0.987	0.96	3.0496e-179	NUDT2	4.47297e-216	-0.764377	0.23	0.638	1.39815e-220
CXCL3	1.58573e-149	0.894841	0.991	0.905	4.95666e-154	TCP1	5.82196e-163	-0.764349	0.574	0.868	1.81982e-167
PELI1	2.29657e-133	0.89613	0.764	0.526	7.17858e-138	PDCD10	1.22996e-174	-0.764307	0.637	0.905	3.8446e-179
CXCL2	3.96742e-73	0.902997	0.828	0.571	1.24013e-77	POLR2I	9.6899e-195	-0.763911	0.543	0.872	3.02885e-199
SOCS3	9.06376e-115	0.916172	0.869	0.611	2.83313e-119	WSB1	1.15368e-131	-0.763778	0.786	0.946	3.60616e-136
INSIG1	5.39053e-134	0.945679	0.648	0.326	1.68496e-138	TGFBR2	6.42496e-182	-0.763609	0.441	0.796	2.0083e-186
ZC3H12A	1.40136e-198	0.966822	0.711	0.266	4.38036e-203	PARVB	3.17291e-204	-0.763564	0.304	0.707	9.91781e-209
ERRFI1	2.66458e-152	0.997172	0.593	0.234	8.3289e-157	TMED10	1.61378e-189	-0.763288	0.796	0.98	5.04432e-194
PKP2	1.61424e-208	1.03274	0.637	0.198	5.04576e-213	FLII	9.18805e-198	-0.763213	0.447	0.813	2.87198e-202
IER3	4.77015e-98	1.05112	0.585	0.278	1.49105e-102	KCNE3	8.38643e-194	-0.763038	0.209	0.595	2.62141e-198
MIR3945HG	2.29031e-142	1.05936	0.894	0.605	7.159e-147	ADI1	2.13353e-204	-0.762738	0.266	0.657	6.66895e-209
LDLR	8.74107e-170	1.06324	0.549	0.135	2.73227e-174	WASHC4	8.71436e-166	-0.762714	0.516	0.821	2.72392e-170
SESN2	3.99313e-236	1.0682	0.772	0.396	1.24816e-240	SENP6	7.10603e-172	-0.762696	0.414	0.76	2.22119e-176
IL6	7.98539e-121	1.07176	0.302	0.029	2.49606e-125	GTF3C6	2.4896e-179	-0.76246	0.563	0.871	7.78196e-184
NFKBIA	4.22486e-198	1.09319	0.982	0.893	1.3206e-202	LSM7	3.85657e-185	-0.762191	0.641	0.915	1.20548e-189
IL7R	4.33649e-121	1.09791	0.631	0.271	1.35549e-125	HNRNPD	9.07718e-188	-0.762	0.585	0.898	2.83733e-192
MT1X	3.32989e-63	1.10461	0.26	0.06	1.04085e-67	CHP1	4.79998e-183	-0.761966	0.576	0.874	1.50037e-187
FPR2	1.72837e-183	1.12896	0.879	0.643	5.40251e-188	LARS1	9.47784e-176	-0.761909	0.435	0.797	2.96257e-180
ARID5B	2.65563e-164	1.14034	0.47	0.13	8.30092e-169	YIPF3	6.94368e-230	-0.761793	0.282	0.701	2.17044e-234
CAMP	4.53891e-62	1.14847	0.527	0.284	1.41877e-66	ID3	3.42306e-124	-0.761357	0.13	0.433	1.06997e-128
ABL2	2.57463e-180	1.15586	0.882	0.61	8.04774e-185	MAGOH	5.44273e-212	-0.761263	0.435	0.827	1.70128e-216
NLRP3	4.58531e-262	1.19896	0.513	0.048	1.43327e-266	SRSF2	1.0525e-138	-0.761228	0.678	0.901	3.28989e-143
ADM	2.71007e-218	1.21593	0.585	0.117	8.47107e-223	UBL3	5.47214e-165	-0.760745	0.463	0.8	1.71047e-169
AC026369.3	1.15578e-292	1.24144	0.994	0.929	3.61271e-297	SERINC3	1.21803e-178	-0.76051	0.523	0.847	3.80729e-183
THBS1	5.29549e-206	1.24613	0.988	0.936	1.65526e-210	HM13	3.26958e-185	-0.760399	0.464	0.787	1.022e-189
EREG	1.38122e-109	1.29454	0.737	0.414	4.31741e-114	APP	5.31325e-164	-0.759237	0.389	0.71	1.66081e-168
CXCL8	3.5287e-126	1.33652	0.751	0.365	1.10299e-130	TXN2	2.32686e-202	-0.759032	0.336	0.731	7.27326e-207
MT1G	1.64499e-71	1.35125	0.231	0.033	5.14187e-76	EPRS1	2.27969e-154	-0.75858	0.472	0.791	7.1258e-159
MAP3K8	0	1.35768	0.938	0.647	0	PIGT	6.17427e-197	-0.758529	0.372	0.74	1.92994e-201
THBD	7.27925e-224	1.44551	0.898	0.443	2.27533e-228	MDM2	1.89831e-92	-0.757118	0.625	0.791	5.93369e-97
SGK1	2.02049e-286	1.50147	0.966	0.711	6.31562e-291	RTF1	1.75075e-169	-0.757075	0.597	0.893	5.47246e-174
CXCR4	0	1.8653	0.962	0.671	0	SAT1	9.73824e-205	-0.756939	0.997	0.999	3.04396e-209
SAMSN1	0	1.98911	0.928	0.503	0	CIAO1	2.1036e-191	-0.756705	0.387	0.763	6.57541e-196
IL1A	0	2.02332	0.785	0.25	0	HSD17B4	2.75071e-171	-0.756665	0.456	0.801	8.59813e-176
TNFAIP3	0	2.02923	0.938	0.622	0	HAX1	5.72063e-189	-0.756209	0.458	0.812	1.78814e-193
AREG	8.00321e-235	2.21048	0.844	0.393	2.50163e-239	SPATA13	3.72399e-161	-0.75611	0.363	0.694	1.16404e-165
MT1E	2.76707e-207	2.43986	0.454	0.047	8.64924e-212	ACER3	1.80561e-149	-0.755743	0.662	0.903	5.64393e-154
CXCL5	5.91103e-267	2.46274	0.797	0.281	1.84766e-271	RHOB	1.30644e-109	-0.755729	0.918	0.978	4.08364e-114
CH25H	0	2.60245	0.725	0.049	0	IPO7	2.02677e-156	-0.755404	0.592	0.866	6.33522e-161
IL1B	0	2.64751	0.977	0.559	0	NCK1	1.9933e-197	-0.755226	0.33	0.713	6.23061e-202
MT2A	0	2.75507	0.964	0.721	0	IL17RA	2.2206e-199	-0.754997	0.27	0.632	6.9411e-204
CCL20	0	3.42168	0.784	0.104	0	UNC5B	1.34897e-210	-0.754966	0.147	0.544	4.21659e-215
						CCT6A	1.78356e-166	-0.754241	0.555	0.857	5.57501e-171
						TAX1BP3	4.05066e-220	-0.754137	0.267	0.679	1.26615e-224
						NDUFA6	8.05063e-167	-0.753461	0.611	0.88	2.51645e-171
						CTNNB1	5.20891e-134	-0.75335	0.881	0.969	1.62819e-138
						SEMA4A	2.44887e-94	-0.752882	0.114	0.378	7.65463e-99
						RNASEH2C	2.72647e-169	-0.752727	0.422	0.782	8.52236e-174
						ATP6V1D	6.78207e-160	-0.752278	0.532	0.855	2.11993e-164
						PIK3CG	1.04442e-192	-0.752209	0.173	0.555	3.26462e-197
						TCEA1	4.58949e-157	-0.752142	0.595	0.879	1.43458e-161
						AC026369.3	5.51164e-98	-0.751894	0.807	0.929	1.72282e-102
						LSM10	5.83592e-173	-0.751634	0.509	0.832	1.82418e-177
						PRXL2A	1.12552e-146	-0.751577	0.141	0.414	3.51813e-151
						TMEM126B	1.25918e-200	-0.75053	0.312	0.703	3.93591e-205
						CFDP1	4.16805e-183	-0.750325	0.383	0.764	1.30284e-187
						RSRC2	6.04564e-153	-0.750309	0.568	0.851	1.88973e-157
						SNRPD1	4.74745e-182	-0.750238	0.547	0.874	1.48395e-186
						MGMT	1.90449e-215	-0.750099	0.358	0.752	5.95301e-220
						ADAR	2.02014e-163	-0.750053	0.462	0.79	6.31451e-168
						PRSS21	2.02468e-58	-0.749344	0.275	0.405	6.32871e-63
						TRIAP1	1.38812e-218	-0.749244	0.167	0.573	4.33895e-223
						TRAPPC1	3.95564e-174	-0.749084	0.598	0.896	1.23645e-178
						PFDN2	3.89309e-186	-0.749021	0.729	0.963	1.21689e-190
						SMIM15	1.59559e-176	-0.748841	0.375	0.742	4.98745e-181
						LARP1	9.28475e-165	-0.748705	0.55	0.845	2.90221e-169
						GIMAP2	3.50246e-259	-0.748259	0.135	0.56	1.09479e-263
						ZNHIT3	2.73761e-218	-0.748116	0.265	0.678	8.55716e-223
						PDCL3	1.58288e-225	-0.747876	0.241	0.665	4.94775e-230
						EHBP1L1	1.12401e-183	-0.747397	0.396	0.747	3.51341e-188
						SEC11C	4.23175e-165	-0.747211	0.609	0.902	1.32275e-169
						TOP1MT	1.5163e-273	-0.747107	0.062	0.508	4.73964e-278
						TSR3	2.42788e-220	-0.746858	0.297	0.695	7.58903e-225
						SRSF9	1.22067e-175	-0.746775	0.71	0.951	3.81555e-180
						ETFA	2.44971e-179	-0.746497	0.43	0.791	7.65726e-184
						DMXL2	6.16241e-155	-0.746464	0.429	0.75	1.92623e-159
						SPINT2	2.91153e-155	-0.746389	0.56	0.832	9.10081e-160
						VPS41	2.84922e-178	-0.746114	0.368	0.726	8.90603e-183
						ATP2C1	6.12902e-185	-0.745806	0.348	0.713	1.9158e-189
						PRKCSH	8.98859e-189	-0.745663	0.443	0.786	2.80964e-193
						DNAJC21	2.30336e-162	-0.745415	0.448	0.771	7.1998e-167
						FNTA	5.90869e-193	-0.744727	0.362	0.727	1.84693e-197
						SNRPG	3.84634e-174	-0.74451	0.705	0.944	1.20228e-178
						AXL	2.21456e-106	-0.743948	0.334	0.605	6.92223e-111
						CSF1	5.18279e-75	-0.743658	0.218	0.453	1.62003e-79
						FAM200B	2.70982e-234	-0.742151	0.157	0.577	8.4703e-239
						POLR3K	1.76043e-200	-0.741892	0.299	0.708	5.5027e-205
						LYRM2	7.66536e-171	-0.741073	0.366	0.716	2.39603e-175
						DAZAP2	1.98203e-168	-0.740822	0.635	0.904	6.19541e-173
						SRFBP1	1.71509e-190	-0.740537	0.335	0.717	5.36098e-195
						NEK6	2.32342e-154	-0.740014	0.418	0.742	7.26249e-159
						EIF5A	7.48686e-177	-0.739612	0.688	0.902	2.34023e-181
						RAB14	4.00075e-156	-0.739234	0.631	0.896	1.25055e-160
						HPGDS	2.33437e-131	-0.738638	0.237	0.52	7.29674e-136
						NONO	4.81962e-178	-0.738628	0.542	0.856	1.50651e-182
						DNAJC19	2.08265e-201	-0.73757	0.317	0.7	6.50991e-206
						LPL	5.65042e-69	-0.737493	0.862	0.942	1.7662e-73
						IL17RB	7.38616e-165	-0.737337	0.047	0.361	2.30875e-169
						MTDH	1.86659e-170	-0.737269	0.836	0.978	5.83456e-175
						PTBP3	5.89703e-146	-0.737025	0.688	0.92	1.84328e-150
						ARMC10	1.1274e-214	-0.736909	0.277	0.668	3.524e-219
						DENR	8.26916e-174	-0.736787	0.356	0.717	2.58476e-178
						ZFAND1	2.60089e-203	-0.736772	0.203	0.612	8.12982e-208
						MAF1	6.24949e-196	-0.735989	0.37	0.735	1.95345e-200
						GNS	2.70624e-158	-0.735798	0.651	0.913	8.45912e-163
						EIF4H	9.94066e-195	-0.735651	0.408	0.782	3.10723e-199
						ATIC	9.08299e-228	-0.735502	0.214	0.619	2.83914e-232
						LAP3	1.36438e-148	-0.735312	0.571	0.877	4.26475e-153
						CIAO2A	3.11558e-171	-0.735141	0.403	0.769	9.73863e-176
						MPG	5.7673e-206	-0.734579	0.319	0.699	1.80273e-210
						IL13RA1	2.72003e-166	-0.733618	0.42	0.764	8.50223e-171
						XAF1	2.19042e-160	-0.733305	0.119	0.448	6.84678e-165
						CYP20A1	8.10757e-154	-0.733221	0.342	0.691	2.53425e-158
						LYPLAL1	7.39677e-192	-0.732849	0.226	0.624	2.31207e-196
						TNF	1.88714e-61	-0.73279	0.118	0.29	5.89878e-66
						LMBRD1	1.22799e-179	-0.732664	0.457	0.805	3.83842e-184
						CHMP4A	4.19372e-167	-0.732242	0.416	0.766	1.31087e-171
						ZNF385A	1.39219e-203	-0.732022	0.135	0.534	4.35169e-208
						MT-ATP8	4.41327e-159	-0.731995	0.381	0.713	1.37949e-163
						JAK1	3.65338e-152	-0.731659	0.617	0.879	1.14197e-156
						PIAS1	1.78323e-155	-0.731551	0.574	0.869	5.57399e-160
						PSMD4	2.5981e-174	-0.731532	0.486	0.821	8.12111e-179
						LINC-PINT	2.88199e-148	-0.731146	0.32	0.632	9.00847e-153
						IGF2R	3.8703e-148	-0.730803	0.451	0.769	1.20977e-152
						SPNS1	1.01225e-174	-0.730326	0.421	0.776	3.16407e-179
						SDAD1	2.30331e-185	-0.730083	0.298	0.687	7.19963e-190
						U2SURP	3.1507e-151	-0.729789	0.574	0.849	9.84841e-156
						RANBP2	2.13138e-146	-0.729639	0.539	0.821	6.66224e-151
						AGTRAP	2.75881e-170	-0.729021	0.398	0.74	8.62343e-175
						EXOSC5	1.38642e-258	-0.728892	0.081	0.512	4.33365e-263
						CASP4	5.18776e-180	-0.728634	0.462	0.793	1.62158e-184
						TPM4	4.78042e-121	-0.728574	0.735	0.931	1.49426e-125
						ARHGAP21	2.2459e-187	-0.728567	0.238	0.602	7.02019e-192
						ABHD17A	8.04198e-200	-0.728198	0.31	0.697	2.51375e-204
						TSPAN32	3.56713e-254	-0.727924	0.069	0.497	1.11501e-258
						PPIB	1.4661e-176	-0.727675	0.825	0.981	4.5827e-181
						HTATIP2	2.12188e-156	-0.727637	0.581	0.869	6.63254e-161
						GATAD1	3.80613e-151	-0.727612	0.429	0.765	1.18971e-155
						NFU1	7.11386e-180	-0.726839	0.34	0.712	2.22364e-184
						MESD	7.6838e-152	-0.726528	0.547	0.856	2.40179e-156
						CERS2	7.61386e-204	-0.72633	0.294	0.68	2.37993e-208
						GGA2	6.35782e-157	-0.726255	0.515	0.841	1.98732e-161
						TXNDC11	3.73965e-172	-0.726104	0.346	0.712	1.16893e-176
						NIPBL	7.08507e-143	-0.72581	0.559	0.832	2.21464e-147
						NUB1	1.2435e-173	-0.725726	0.415	0.76	3.8869e-178
						CD84	5.8064e-166	-0.725488	0.122	0.473	1.81495e-170
						BORCS7	6.56037e-193	-0.725279	0.277	0.658	2.05063e-197
						RAB2A	1.6456e-157	-0.725077	0.703	0.944	5.1438e-162
						COPS6	1.19038e-201	-0.725021	0.312	0.71	3.72087e-206
						PPA1	1.0487e-165	-0.724878	0.481	0.815	3.27801e-170
						EHD4	1.38851e-156	-0.724006	0.438	0.767	4.34017e-161
						C4orf48	8.78924e-149	-0.723878	0.671	0.918	2.74732e-153
						TRAPPC6A	1.24699e-176	-0.723819	0.269	0.661	3.89782e-181
						ENO1	1.67084e-169	-0.722832	0.857	0.982	5.2227e-174
						DDOST	3.61332e-183	-0.722604	0.326	0.714	1.12945e-187
						PHLDA3	2.42376e-148	-0.722558	0.774	0.96	7.57614e-153
						CH17-340M24.3	2.21439e-171	-0.722294	0.289	0.642	6.92171e-176
						PMPCB	1.25271e-200	-0.72073	0.249	0.646	3.91571e-205
						CD53	6.79853e-162	-0.720601	0.858	0.984	2.12507e-166
						PLAU	5.04384e-232	-0.720468	0.056	0.456	1.5766e-236
						CDKN1A	5.47787e-75	-0.720095	0.516	0.667	1.71226e-79
						EMC6	9.80432e-183	-0.720021	0.448	0.808	3.06462e-187
						CAMP	3.89833e-52	-0.71982	0.111	0.284	1.21853e-56
						NDFIP1	7.05395e-162	-0.719726	0.607	0.887	2.20491e-166
						CLINT1	2.37989e-157	-0.719506	0.408	0.758	7.43901e-162
						GADD45A	7.05687e-85	-0.719325	0.353	0.57	2.20582e-89
						GPATCH11	6.94863e-150	-0.718844	0.407	0.743	2.17199e-154
						TRA2A	4.87661e-178	-0.718777	0.357	0.672	1.52432e-182
						TTC39C	2.91027e-195	-0.718738	0.201	0.575	9.09688e-200
						RARA-AS1	4.3814e-230	-0.718733	0.118	0.526	1.36953e-234
						NFE2L2	2.46612e-121	-0.718705	0.689	0.898	7.70855e-126
						COMMD7	3.07829e-190	-0.718451	0.285	0.678	9.62205e-195
						PTPN2	1.07821e-161	-0.717626	0.429	0.766	3.37026e-166
						VDAC3	8.47799e-174	-0.717549	0.417	0.779	2.65003e-178
						TIPRL	3.65805e-168	-0.717135	0.419	0.76	1.14343e-172
						RBM17	4.87437e-163	-0.716621	0.415	0.756	1.52362e-167
						COPA	1.10768e-141	-0.716196	0.618	0.872	3.46237e-146
						SRSF11	1.30686e-144	-0.715809	0.64	0.893	4.08495e-149
						TNFAIP8L2	9.34791e-218	-0.715604	0.158	0.586	2.92195e-222
						IVNS1ABP	1.48475e-134	-0.715313	0.464	0.76	4.64101e-139
						SLFN11	1.54236e-152	-0.715042	0.415	0.75	4.82109e-157
						C1D	6.78777e-168	-0.714906	0.566	0.869	2.12171e-172
						ANXA7	3.29393e-164	-0.71442	0.584	0.881	1.02961e-168
						QARS1	2.68731e-203	-0.71414	0.247	0.65	8.39994e-208
						RRAGA	4.7197e-186	-0.71376	0.348	0.723	1.47527e-190
						TMED3	6.28361e-166	-0.712897	0.373	0.705	1.96412e-170
						RARA	9.63671e-168	-0.712896	0.364	0.722	3.01222e-172
						HMGN1	5.62603e-145	-0.71253	0.76	0.953	1.75857e-149
						POLR2J3.1	1.95327e-123	-0.711717	0.43	0.692	6.10548e-128
						COMMD1	5.05997e-186	-0.711703	0.367	0.75	1.58164e-190
						ABHD14A	3.16946e-255	-0.711392	0.105	0.533	9.90705e-260
						CEBPA	1.53651e-138	-0.711158	0.421	0.752	4.8028e-143
						MID1IP1	4.04152e-181	-0.711156	0.186	0.55	1.26329e-185
						TRIQK	9.57417e-190	-0.71093	0.252	0.628	2.99268e-194
						UPP1	1.0615e-143	-0.710736	0.789	0.964	3.31802e-148
						EBNA1BP2	2.67252e-199	-0.710674	0.231	0.637	8.35371e-204
						HSPA9	1.54603e-148	-0.710481	0.637	0.903	4.83254e-153
						DNAJB6	3.63908e-152	-0.710172	0.637	0.901	1.1375e-156
						STK24	5.52418e-158	-0.710127	0.483	0.795	1.72674e-162
						HNRNPK	6.96662e-180	-0.709795	0.842	0.975	2.17761e-184
						PLCB2	1.76084e-225	-0.709605	0.139	0.548	5.50401e-230
						PRPF6	5.40174e-179	-0.709562	0.338	0.711	1.68846e-183
						KIAA1143	1.29435e-172	-0.708379	0.33	0.695	4.04586e-177
						IKZF1	5.31197e-166	-0.708259	0.318	0.684	1.66041e-170
						UBE2R2	1.8239e-141	-0.708201	0.635	0.9	5.70112e-146
						CTNNA1	3.85403e-152	-0.707972	0.641	0.895	1.20469e-156
						ANXA11	1.137e-158	-0.707593	0.837	0.977	3.55402e-163
						KARS1	2.3698e-174	-0.707498	0.324	0.701	7.40748e-179
						WBP2	1.56558e-157	-0.707394	0.561	0.853	4.89365e-162
						ANTKMT	1.44573e-176	-0.707276	0.364	0.757	4.51903e-181
						CANX	3.65326e-176	-0.707269	0.879	0.989	1.14193e-180
						SLC9A1	6.92025e-204	-0.707069	0.156	0.558	2.16312e-208
						ERAP2	4.79295e-157	-0.70629	0.347	0.715	1.49817e-161
						GLRX2	1.82142e-156	-0.705827	0.459	0.787	5.69337e-161
						HK3	2.72324e-190	-0.705699	0.129	0.508	8.51224e-195
						HACD4	9.78739e-180	-0.7055	0.203	0.596	3.05932e-184
						IL10RA	4.2124e-179	-0.705483	0.276	0.647	1.3167e-183
						PPP2R5A	2.84633e-176	-0.704978	0.337	0.713	8.89702e-181
						PNRC2	4.7803e-137	-0.704662	0.519	0.808	1.49422e-141
						ISOC2	1.06635e-160	-0.703631	0.256	0.628	3.33318e-165
						ELF1	3.83012e-146	-0.703062	0.685	0.91	1.19721e-150
						PMF1	3.52533e-228	-0.702913	0.139	0.58	1.10194e-232
						PQBP1	1.13134e-199	-0.702801	0.301	0.668	3.53633e-204
						ROMO1	2.00403e-154	-0.702635	0.681	0.926	6.26417e-159
						TSG101	1.39718e-160	-0.702603	0.47	0.808	4.36729e-165
						CHCHD3	4.31073e-193	-0.702492	0.273	0.657	1.34744e-197
						SMC3	1.22547e-153	-0.702417	0.432	0.765	3.83054e-158
						CPPED1	5.90097e-192	-0.702305	0.176	0.571	1.84451e-196
						ABI3	1.26419e-178	-0.702083	0.094	0.436	3.95157e-183
						GRINA	1.68692e-179	-0.702057	0.847	0.98	5.27295e-184
						MAP4K3-DT	7.14714e-151	-0.701954	0.421	0.755	2.23404e-155
						GABARAPL1	3.13797e-129	-0.701664	0.679	0.9	9.80859e-134
						PNISR	8.88624e-131	-0.701598	0.508	0.79	2.77764e-135
						CHCHD1	3.09651e-169	-0.701478	0.5	0.837	9.679e-174
						CHST11	8.99471e-149	-0.70139	0.371	0.69	2.81155e-153
						CPED1	2.08918e-181	-0.70112	0.121	0.504	6.53031e-186
						MEF2A	1.31493e-142	-0.700994	0.561	0.845	4.1102e-147
						BCL7C	3.19847e-198	-0.700838	0.288	0.673	9.99772e-203
						THYN1	4.45331e-196	-0.700744	0.249	0.655	1.39201e-200
						COMMD2	4.63049e-163	-0.700154	0.379	0.742	1.44739e-167
						ACAP2	1.56537e-137	-0.699909	0.647	0.901	4.89299e-142
						PCNA	1.30572e-167	-0.699889	0.266	0.619	4.0814e-172
						PDHA1	1.51282e-187	-0.699823	0.289	0.677	4.72875e-192
						CCDC12	6.05359e-196	-0.698855	0.268	0.674	1.89222e-200
						WASHC3	7.15053e-170	-0.698832	0.359	0.723	2.2351e-174
						DOK3	3.51215e-186	-0.698704	0.261	0.631	1.09782e-190
						PSMB7	6.01494e-153	-0.697613	0.532	0.838	1.88014e-157
						HNRNPC	9.92282e-153	-0.697076	0.789	0.964	3.10166e-157
						PINK1	9.53858e-210	-0.696983	0.173	0.573	2.98155e-214
						ACP1	2.85634e-169	-0.696775	0.387	0.738	8.92831e-174
						LRMDA	5.23773e-214	-0.696692	0.157	0.552	1.6372e-218
						ACO2	1.0335e-173	-0.696626	0.291	0.675	3.23049e-178
						SYNCRIP	1.90418e-141	-0.696453	0.581	0.862	5.95205e-146
						YWHAE	2.13075e-157	-0.696241	0.752	0.948	6.66025e-162
						CCDC50	2.51215e-146	-0.696152	0.477	0.779	7.85242e-151
						HDLBP	3.73399e-136	-0.696145	0.575	0.857	1.16716e-140
						BIN2	4.9639e-181	-0.696111	0.218	0.58	1.55161e-185
						PDCD2	2.20583e-185	-0.695767	0.289	0.666	6.89495e-190
						VAMP3	8.90319e-155	-0.695483	0.518	0.837	2.78294e-159
						TATDN1	8.87834e-166	-0.695457	0.298	0.661	2.77518e-170
						HADHB	4.26261e-146	-0.69505	0.674	0.917	1.3324e-150
						BRD7	1.85345e-136	-0.694993	0.456	0.777	5.79349e-141
						TMEM160	1.31048e-164	-0.694739	0.521	0.848	4.09628e-169
						RAB11B	1.20127e-198	-0.694383	0.266	0.659	3.7549e-203
						ENOSF1	4.00052e-151	-0.69433	0.352	0.679	1.25048e-155
						ADRM1	1.36996e-147	-0.694119	0.577	0.856	4.28219e-152
						ITFG1	6.67129e-184	-0.693872	0.306	0.692	2.0853e-188
						AGA	6.52231e-189	-0.693613	0.234	0.625	2.03873e-193
						GPI	1.36368e-161	-0.693456	0.398	0.762	4.26256e-166
						FGD5-AS1	2.31576e-152	-0.693425	0.464	0.775	7.23855e-157
						DAPK1	3.33684e-157	-0.692672	0.372	0.723	1.04302e-161
						FGD5	2.81836e-190	-0.692165	0.202	0.574	8.80958e-195
						FGFR1OP2	2.70583e-143	-0.692037	0.522	0.824	8.45783e-148
						ADPGK	1.57572e-151	-0.691835	0.508	0.824	4.92537e-156
						UBE2D3	4.29915e-165	-0.691671	0.846	0.98	1.34382e-169
						WAS	2.5158e-183	-0.691546	0.275	0.662	7.86383e-188
						SMARCA2	4.09036e-155	-0.691503	0.397	0.729	1.27856e-159
						ABCG1	1.57901e-136	-0.691199	0.796	0.967	4.93563e-141
						LYPLA1	6.19388e-135	-0.691002	0.523	0.83	1.93607e-139
						GON7	9.12822e-184	-0.690815	0.199	0.591	2.85328e-188
						ADAM10	4.87771e-146	-0.690613	0.511	0.81	1.52467e-150
						CRIM1	5.26683e-170	-0.690384	0.158	0.51	1.6463e-174
						TRIM44	1.70069e-135	-0.690258	0.469	0.778	5.316e-140
						CCT7	5.8136e-168	-0.689865	0.408	0.744	1.8172e-172
						CTBS	3.43438e-154	-0.689765	0.337	0.691	1.07351e-158
						KMT2C	5.07109e-135	-0.689663	0.543	0.822	1.58511e-139
						TIMM10	1.56354e-175	-0.689261	0.369	0.714	4.8873e-180
						ECI1	2.20138e-167	-0.689249	0.354	0.717	6.88102e-172
						EIF2AK1	8.92746e-168	-0.689191	0.34	0.686	2.79053e-172
						GPR137B	4.21419e-143	-0.688302	0.497	0.804	1.31726e-147
						HEXD	1.34751e-216	-0.688231	0.133	0.543	4.21202e-221
						IER3IP1	4.54378e-151	-0.687828	0.578	0.86	1.42029e-155
						SIRPB1	2.25544e-140	-0.687126	0.311	0.643	7.05002e-145
						FLI1	4.49143e-196	-0.687115	0.214	0.592	1.40392e-200
						NIN	9.82772e-162	-0.686801	0.273	0.632	3.07193e-166
						ALG13	1.72808e-197	-0.686727	0.189	0.589	5.40159e-202
						MYC	1.55937e-140	-0.686521	0.08	0.366	4.87424e-145
						PLAAT3	6.00063e-138	-0.686495	0.777	0.958	1.87567e-142
						CD302	1.13817e-142	-0.686038	0.51	0.818	3.55768e-147
						B3GNT7	2.89291e-170	-0.68565	0.262	0.625	9.04261e-175
						NBDY	1.31519e-147	-0.685624	0.577	0.87	4.11099e-152
						VTI1B	9.03275e-145	-0.685589	0.485	0.79	2.82344e-149
						MSR1	4.62287e-98	-0.685484	0.991	0.988	1.44501e-102
						MAPKAP1	1.05705e-156	-0.685206	0.379	0.722	3.30412e-161
						TTC1	3.54036e-147	-0.685164	0.485	0.797	1.10664e-151
						TMEM273	2.12845e-214	-0.684779	0.09	0.484	6.65306e-219
						CCT3	1.0232e-148	-0.684775	0.507	0.826	3.1983e-153
						AP1S2	4.75705e-157	-0.684672	0.279	0.631	1.48695e-161
						ARL6IP1	5.56543e-151	-0.684222	0.851	0.985	1.73963e-155
						DNAJC8	1.27667e-148	-0.684121	0.582	0.872	3.99059e-153
						ABHD2	3.6344e-144	-0.684115	0.407	0.707	1.13603e-148
						SUMF2	7.90372e-168	-0.684036	0.406	0.747	2.47053e-172
						APMAP	9.01504e-158	-0.684036	0.391	0.733	2.8179e-162
						NDUFS2	1.16597e-167	-0.683995	0.347	0.698	3.64458e-172
						ATOX1	1.00867e-137	-0.683823	0.724	0.947	3.15289e-142
						H2AJ	2.22316e-132	-0.683059	0.592	0.868	6.94912e-137
						MTIF2	3.99791e-171	-0.68299	0.214	0.586	1.24966e-175
						ATG16L2	1.03335e-193	-0.682893	0.166	0.56	3.23002e-198
						AMIGO2	5.67377e-112	-0.682335	0.554	0.825	1.7735e-116
						ZMAT2	7.60378e-150	-0.682335	0.459	0.783	2.37678e-154
						MLPH	4.13134e-109	-0.682094	0.346	0.617	1.29137e-113
						RRBP1	1.00295e-122	-0.681979	0.664	0.905	3.13501e-127
						SMIM19	1.94671e-158	-0.681491	0.324	0.681	6.08498e-163
						DNAJC4	2.08438e-193	-0.681464	0.184	0.585	6.51531e-198
						DNAJB1	2.06459e-71	-0.681397	0.746	0.871	6.45345e-76
						MMADHC	1.04742e-149	-0.681382	0.467	0.779	3.27402e-154
						NMI	2.60545e-171	-0.681112	0.269	0.641	8.14406e-176
						PSME2	5.93139e-158	-0.681078	0.762	0.97	1.85402e-162
						S100A13	1.66408e-144	-0.681048	0.829	0.98	5.20156e-149
						TAF7	6.41013e-144	-0.680721	0.338	0.659	2.00367e-148
						AHR	5.2365e-120	-0.680702	0.467	0.732	1.63682e-124
						LETMD1	1.90685e-176	-0.680646	0.226	0.576	5.9604e-181
						SH3BP1	6.37999e-189	-0.680333	0.232	0.605	1.99425e-193
						CEACAM21	2.08232e-206	-0.680324	0.164	0.56	6.50887e-211
						CEP350	1.0332e-116	-0.680276	0.546	0.8	3.22955e-121
						GPS2	3.54866e-164	-0.68014	0.384	0.729	1.10923e-168
						VAV1	2.0941e-222	-0.67981	0.108	0.525	6.54571e-227
						FNBP1	1.19064e-138	-0.679643	0.492	0.803	3.72168e-143
						PNN	3.9311e-146	-0.679584	0.368	0.699	1.22878e-150
						UGP2	7.10293e-134	-0.679451	0.661	0.891	2.22022e-138
						SMARCE1	6.08198e-155	-0.679354	0.434	0.771	1.90109e-159
						ZNF428	1.70065e-200	-0.679067	0.157	0.545	5.31587e-205
						TRIM8	1.57006e-201	-0.67892	0.19	0.583	4.90766e-206
						PTPRA	4.86338e-154	-0.678513	0.384	0.719	1.52019e-158
						SVIL	1.9914e-136	-0.678051	0.797	0.96	6.22469e-141
						C22orf39	2.78031e-196	-0.677838	0.227	0.603	8.69064e-201
						URI1	5.59668e-161	-0.677722	0.322	0.668	1.7494e-165
						SPG11	8.01254e-142	-0.677693	0.373	0.704	2.50454e-146
						PNKD	5.00089e-175	-0.67696	0.237	0.611	1.56317e-179
						SMARCA5	7.69266e-129	-0.676773	0.558	0.844	2.40456e-133
						MAP3K5	2.54288e-142	-0.67661	0.345	0.682	7.94848e-147
						BID	1.6129e-141	-0.676578	0.572	0.866	5.04159e-146
						MLX	3.28918e-151	-0.676289	0.441	0.779	1.02813e-155
						SMAP2	5.71796e-134	-0.676257	0.509	0.809	1.78731e-138
						SLC35E3	1.68474e-93	-0.676097	0.575	0.799	5.26612e-98
						BSCL2	8.36502e-165	-0.675846	0.27	0.643	2.61472e-169
						TMEM53	6.72502e-174	-0.675167	0.317	0.69	2.10209e-178
						SMC6	4.76737e-150	-0.675151	0.287	0.618	1.49018e-154
						MIA2	6.43918e-166	-0.67494	0.278	0.648	2.01275e-170
						CAMLG	6.7776e-138	-0.674575	0.476	0.78	2.11853e-142
						RNF187	3.76644e-171	-0.674232	0.265	0.639	1.17731e-175
						EIF5B	1.82301e-141	-0.673946	0.59	0.87	5.69832e-146
						COA6	1.3228e-151	-0.67364	0.378	0.728	4.1348e-156
						PDHB	4.46131e-194	-0.673369	0.176	0.573	1.39451e-198
						ARHGEF10L	5.99022e-196	-0.673361	0.177	0.568	1.87241e-200
						RNF181	7.51748e-150	-0.673112	0.672	0.92	2.3498e-154
						CEP57	2.74927e-160	-0.672986	0.344	0.666	8.59361e-165
						CCDC28A	1.17123e-177	-0.67283	0.227	0.634	3.66101e-182
						PPP2R1A	1.5013e-145	-0.672724	0.402	0.721	4.69273e-150
						NME3	1.54512e-160	-0.672325	0.338	0.693	4.82972e-165
						PARL	3.76228e-184	-0.672216	0.292	0.679	1.17601e-188
						TMEM33	8.42234e-131	-0.671906	0.625	0.868	2.63264e-135
						COA4	4.22265e-148	-0.67151	0.458	0.797	1.31991e-152
						TMED4	1.30365e-147	-0.671457	0.451	0.768	4.07491e-152
						ITGAX	4.07587e-105	-0.671406	0.721	0.889	1.27403e-109
						FIBP	8.17942e-152	-0.670808	0.44	0.764	2.55671e-156
						PHYH	2.68181e-150	-0.670611	0.433	0.757	8.38274e-155
						FXR1	4.36035e-142	-0.670571	0.467	0.782	1.36295e-146
						SOX4	1.29558e-93	-0.670522	0.316	0.586	4.0497e-98
						COPS2	1.6644e-145	-0.67025	0.405	0.731	5.20255e-150
						SNRNP70	7.86957e-164	-0.67017	0.393	0.745	2.45985e-168
						MAP4	2.47716e-136	-0.66969	0.471	0.792	7.74305e-141
						SLA	7.65116e-119	-0.669577	0.73	0.936	2.39158e-123
						LINC00847	1.02752e-198	-0.66904	0.136	0.496	3.21182e-203
						TMED5	2.86272e-137	-0.668663	0.794	0.967	8.94824e-142
						UBA2	1.2861e-166	-0.667957	0.358	0.708	4.02008e-171
						GCSH	4.62488e-150	-0.667792	0.357	0.709	1.44564e-154
						KRTCAP2	5.66951e-170	-0.667442	0.333	0.687	1.77217e-174
						TSNAX	7.81151e-152	-0.66716	0.46	0.802	2.44171e-156
						MDFIC	1.07347e-138	-0.666866	0.491	0.798	3.35544e-143
						PCM1	9.7949e-115	-0.666855	0.567	0.833	3.06167e-119
						COA3	1.54463e-152	-0.666702	0.412	0.752	4.82817e-157
						SNRPC	1.61415e-164	-0.666265	0.42	0.769	5.04549e-169
						FUS	2.15821e-97	-0.665925	0.683	0.872	6.74609e-102
						RBMS1	3.28563e-128	-0.665855	0.624	0.874	1.02702e-132
						RAPGEF1	5.29054e-129	-0.66562	0.561	0.838	1.65371e-133
						PTPN22	1.60162e-202	-0.665588	0.072	0.462	5.00631e-207
						KLF4	8.06815e-93	-0.665166	0.834	0.955	2.52193e-97
						RTCB	3.26093e-161	-0.665009	0.358	0.708	1.0193e-165
						YWHAH	2.35849e-125	-0.664914	0.802	0.969	7.37214e-130
						DEGS1	5.97555e-137	-0.664425	0.552	0.822	1.86783e-141
						DHX36	4.26259e-130	-0.664389	0.632	0.897	1.33239e-134
						RALGDS	6.26381e-179	-0.664309	0.163	0.542	1.95793e-183
						SELENOK	2.7335e-132	-0.664236	0.703	0.927	8.54432e-137
						COPZ1	1.64779e-147	-0.664212	0.446	0.781	5.15064e-152
						ETFB	1.49848e-149	-0.66387	0.591	0.89	4.68391e-154
						ITGAL	9.07715e-146	-0.663573	0.355	0.682	2.83732e-150
						RBMX	2.03689e-147	-0.663155	0.423	0.754	6.36686e-152
						H1-0	2.6285e-129	-0.662706	0.102	0.412	8.21612e-134
						PPM1G	2.07266e-135	-0.662456	0.506	0.823	6.47868e-140
						DNAJC7	4.37912e-126	-0.662072	0.532	0.813	1.36882e-130
						ZFP36L1	1.25491e-91	-0.661851	0.444	0.619	3.92259e-96
						BACE1	7.83748e-149	-0.661715	0.235	0.598	2.44983e-153
						GUK1	3.04661e-151	-0.661681	0.78	0.971	9.52305e-156
						GTF2H5	1.90274e-144	-0.661304	0.557	0.866	5.94756e-149
						DDB2	1.11871e-190	-0.661244	0.145	0.509	3.49684e-195
						EPS15	1.15994e-147	-0.660665	0.408	0.726	3.62571e-152
						CCDC91	2.90032e-147	-0.660591	0.318	0.656	9.06577e-152
						RUFY1	2.47876e-163	-0.660559	0.272	0.625	7.74805e-168
						CCDC47	1.47372e-125	-0.660508	0.505	0.804	4.60653e-130
						HSP90AB1	2.24945e-228	-0.659837	0.957	0.994	7.03128e-233
						STAG2	1.37537e-132	-0.659412	0.469	0.763	4.2991e-137
						SEC62	2.13241e-158	-0.659312	0.841	0.971	6.66544e-163
						SNRNP200	1.05322e-154	-0.659214	0.297	0.646	3.29212e-159
						ESF1	6.77287e-127	-0.658619	0.442	0.744	2.11705e-131
						UFD1	4.33374e-146	-0.658314	0.442	0.771	1.35463e-150
						SRM	1.99481e-148	-0.657965	0.351	0.712	6.23535e-153
						IARS2	6.66825e-135	-0.657411	0.401	0.731	2.08435e-139
						NUMA1	5.4304e-169	-0.657311	0.315	0.679	1.69742e-173
						HSD3B7	6.5869e-163	-0.656876	0.271	0.619	2.05892e-167
						ELOC	1.91616e-128	-0.656308	0.761	0.951	5.9895e-133
						CSNK2A2	1.55665e-138	-0.656303	0.362	0.7	4.86575e-143
						TMEM256	2.08822e-135	-0.656147	0.489	0.799	6.52732e-140
						CD59	1.73569e-127	-0.656116	0.586	0.845	5.42537e-132
						FRMD4B	1.70707e-162	-0.655861	0.145	0.512	5.33593e-167
						GSPT1	2.85068e-131	-0.655791	0.586	0.855	8.91061e-136
						PUM1	3.78188e-131	-0.655214	0.509	0.815	1.18213e-135
						PRKAR1A	2.1875e-135	-0.655178	0.627	0.886	6.83764e-140
						TTC37	4.71573e-131	-0.655029	0.429	0.743	1.47403e-135
						RAB32	3.13201e-132	-0.654895	0.444	0.753	9.78998e-137
						DDX3X	7.1365e-81	-0.654424	0.762	0.892	2.23071e-85
						CDC40	3.29408e-131	-0.654392	0.491	0.792	1.02966e-135
						NECAP2	5.06815e-140	-0.654333	0.464	0.777	1.58419e-144
						GRSF1	3.49933e-152	-0.654177	0.334	0.678	1.09381e-156
						WDR13	1.68676e-174	-0.654098	0.265	0.633	5.27243e-179
						HSD17B10	3.56593e-145	-0.654024	0.396	0.728	1.11463e-149
						SND1	1.49623e-149	-0.653854	0.409	0.742	4.67689e-154
						FDFT1	7.72879e-111	-0.653239	0.511	0.78	2.41585e-115
						LRPPRC	1.69331e-168	-0.653116	0.274	0.633	5.29292e-173
						PPP3CA	1.18144e-131	-0.652721	0.457	0.741	3.69292e-136
						POMP	3.04035e-201	-0.65251	0.9	0.991	9.50347e-206
						AC020656.1	1.68314e-107	-0.652219	0.578	0.767	5.26112e-112
						PCNP	8.04482e-145	-0.652189	0.445	0.764	2.51464e-149
						VCAN	3.75677e-44	-0.652056	0.63	0.669	1.17428e-48
						CCDC90B	2.09409e-146	-0.651566	0.361	0.704	6.54567e-151
						EFCAB14	1.11534e-130	-0.650967	0.495	0.796	3.48632e-135
						BRD2	2.73723e-79	-0.650797	0.646	0.841	8.55598e-84
						ZMPSTE24	9.26234e-145	-0.650788	0.394	0.704	2.8952e-149
						C5AR1	1.23598e-88	-0.650671	0.816	0.948	3.86339e-93
						ORAI2	5.06492e-154	-0.650629	0.203	0.552	1.58318e-158
						CALM3	1.37364e-125	-0.650424	0.542	0.828	4.2937e-130
						LILRB3	4.59421e-131	-0.650295	0.365	0.682	1.43605e-135
						VPS26A	6.82397e-142	-0.65014	0.449	0.763	2.13302e-146
						PSMC2	1.1582e-132	-0.649971	0.442	0.765	3.62027e-137
						CHCHD5	1.68357e-137	-0.649359	0.467	0.799	5.26247e-142
						RPAIN	3.52379e-151	-0.64905	0.415	0.745	1.10146e-155
						EPB41L1	4.04099e-127	-0.648812	0.299	0.621	1.26313e-131
						PIN4	1.36537e-176	-0.648691	0.256	0.627	4.26786e-181
						HINT2	1.4452e-137	-0.648545	0.383	0.723	4.51738e-142
						ATM	4.19795e-127	-0.648511	0.401	0.692	1.31219e-131
						USP8	1.10712e-121	-0.648149	0.521	0.806	3.4606e-126
						CZIB	4.80502e-189	-0.648098	0.227	0.608	1.50195e-193
						FMC1	8.01787e-202	-0.647833	0.124	0.51	2.50621e-206
						DPYD	1.27671e-161	-0.64762	0.239	0.6	3.99071e-166
						ARID4B	1.87198e-121	-0.647363	0.476	0.758	5.8514e-126
						FAM111A	5.77608e-146	-0.647026	0.266	0.612	1.80548e-150
						CACYBP	3.26241e-129	-0.646964	0.576	0.863	1.01976e-133
						PPP2R5C	1.8497e-145	-0.646612	0.5	0.811	5.78175e-150
						MAPKAPK5-AS1	1.56202e-171	-0.6465	0.213	0.574	4.88254e-176
						YTHDF2	3.55353e-131	-0.646267	0.481	0.77	1.11076e-135
						MYCBP2	4.12008e-113	-0.646257	0.434	0.716	1.28785e-117
						BDP1	8.55252e-118	-0.646234	0.378	0.667	2.67333e-122
						FAR2	9.5866e-130	-0.645891	0.328	0.641	2.99656e-134
						ERICH1	3.37893e-152	-0.645799	0.31	0.652	1.05618e-156
						OTUB1	1.23652e-155	-0.645647	0.349	0.691	3.86508e-160
						CEP63	1.14862e-151	-0.645245	0.23	0.558	3.59035e-156
						NSRP1	8.41402e-117	-0.644865	0.522	0.786	2.63004e-121
						KCTD12	5.74006e-94	-0.644835	0.695	0.896	1.79422e-98
						TTC7A	6.59943e-162	-0.644818	0.241	0.599	2.06284e-166
						NTPCR	3.43463e-176	-0.644673	0.239	0.624	1.07359e-180
						MYO5A	4.75468e-143	-0.643994	0.29	0.633	1.48621e-147
						LINC01094	3.52847e-184	-0.6439	0.076	0.435	1.10292e-188
						CAMK1D	4.24194e-168	-0.643736	0.153	0.52	1.32594e-172
						RNASEH2B	4.67936e-149	-0.643704	0.288	0.63	1.46267e-153
						CHMP1B	1.30399e-137	-0.643662	0.303	0.647	4.07599e-142
						MACF1	3.55525e-123	-0.643535	0.404	0.683	1.11129e-127
						ZMYND15	1.08686e-208	-0.643199	0.104	0.505	3.39728e-213
						PLSCR1	2.80746e-122	-0.643031	0.635	0.892	8.77552e-127
						PCMTD1	4.98903e-132	-0.642868	0.453	0.748	1.55946e-136
						SLC25A25	2.11129e-164	-0.642715	0.196	0.514	6.59943e-169
						COMMD10	1.25132e-177	-0.642576	0.162	0.553	3.91135e-182
						CAPN1	5.88696e-161	-0.642432	0.278	0.623	1.84013e-165
						DNMT3A	5.43694e-176	-0.642255	0.142	0.521	1.69947e-180
						WASF2	2.02019e-110	-0.642247	0.665	0.897	6.31466e-115
						DUS1L	1.99948e-166	-0.642157	0.25	0.609	6.24994e-171
						DHRS4L2	1.9397e-197	-0.641861	0.115	0.509	6.06309e-202
						SRD5A3	6.25288e-154	-0.641638	0.215	0.562	1.95451e-158
						FAM20C	1.0197e-170	-0.641454	0.161	0.498	3.18736e-175
						GADD45GIP1	7.22323e-139	-0.641436	0.654	0.917	2.25782e-143
						SETX	1.85632e-107	-0.641339	0.629	0.863	5.80246e-112
						GSAP	8.72726e-129	-0.641194	0.39	0.696	2.72795e-133
						MAD1L1	1.79136e-181	-0.641107	0.16	0.551	5.59941e-186
						PDE4A	1.24597e-143	-0.64068	0.317	0.665	3.89462e-148
						PIGP	8.01967e-136	-0.640578	0.411	0.738	2.50677e-140
						GLA	4.15279e-95	-0.640519	0.486	0.75	1.29807e-99
						UBE2D1	7.05482e-131	-0.640456	0.449	0.753	2.20518e-135
						LMO4	8.59244e-115	-0.640401	0.544	0.831	2.68581e-119
						CYB561D2	8.01097e-179	-0.640327	0.18	0.563	2.50405e-183
						TMEM220	1.03688e-148	-0.63995	0.289	0.617	3.24106e-153
						BRD4	1.4573e-118	-0.63989	0.562	0.822	4.55519e-123
						HSBP1	3.74393e-140	-0.639798	0.715	0.945	1.17027e-144
						PDLIM2	2.72885e-165	-0.63964	0.241	0.595	8.52978e-170
						CTDSP1	7.56209e-139	-0.639612	0.298	0.657	2.36374e-143
						STAT1	2.84022e-124	-0.639593	0.34	0.64	8.87791e-129
						ATF6	8.14679e-135	-0.639135	0.44	0.756	2.54651e-139
						DYNLT1	1.08801e-127	-0.638763	0.637	0.902	3.40088e-132
						APOBEC3C	2.47208e-201	-0.638698	0.093	0.452	7.72717e-206
						PLEKHO2	7.39404e-124	-0.638597	0.414	0.694	2.31121e-128
						RHEB	5.44478e-143	-0.638459	0.81	0.972	1.70192e-147
						UBE2M	7.37192e-133	-0.638453	0.531	0.813	2.3043e-137
						PPHLN1	1.82259e-138	-0.637835	0.396	0.725	5.69702e-143
						ALDH3A2	1.04104e-129	-0.637575	0.413	0.737	3.25407e-134
						ERBIN	3.75612e-130	-0.63742	0.411	0.718	1.17408e-134
						RNF114	3.81047e-137	-0.637259	0.408	0.716	1.19107e-141
						PPP1R11	2.56816e-154	-0.637036	0.277	0.626	8.0275e-159
						STING1	9.78155e-122	-0.637017	0.408	0.714	3.0575e-126
						CCDC124	9.88543e-150	-0.637013	0.346	0.699	3.08997e-154
						NUBP1	2.08751e-200	-0.63696	0.183	0.55	6.5251e-205
						HNRNPH3	2.44949e-127	-0.636954	0.462	0.774	7.65657e-132
						CD4	1.35762e-119	-0.636913	0.304	0.592	4.24363e-124
						PPP2R5E	5.46253e-124	-0.636757	0.475	0.762	1.70747e-128
						COPS3	1.3118e-175	-0.636624	0.22	0.587	4.1004e-180
						CHMP4B	2.9897e-133	-0.636442	0.476	0.773	9.34515e-138
						STX7	8.75781e-123	-0.635732	0.486	0.788	2.7375e-127
						CKS1B	3.54395e-137	-0.635552	0.366	0.71	1.10776e-141
						CLPTM1L	9.84173e-149	-0.635084	0.341	0.689	3.07631e-153
						DDX42	3.03427e-141	-0.634962	0.295	0.626	9.48447e-146
						MIIP	8.22597e-159	-0.634819	0.282	0.641	2.57126e-163
						ATXN10	2.19467e-164	-0.634725	0.242	0.607	6.86006e-169
						FBL	1.87354e-166	-0.634459	0.286	0.636	5.85627e-171
						SUPT16H	8.68182e-129	-0.634376	0.349	0.688	2.71375e-133
						DENND5A	4.00731e-125	-0.634034	0.474	0.774	1.2526e-129
						BABAM1	1.8385e-156	-0.633952	0.29	0.656	5.74675e-161
						GADD45B	2.01724e-51	-0.633892	0.632	0.728	6.30545e-56
						CTSW	2.84326e-138	-0.633819	0.222	0.54	8.88741e-143
						SLK	8.27573e-124	-0.633703	0.438	0.724	2.58681e-128
						GINM1	7.66594e-130	-0.633052	0.488	0.786	2.39621e-134
						KDSR	1.79746e-135	-0.632688	0.397	0.713	5.61848e-140
						RPS6KA3	2.97418e-126	-0.632557	0.449	0.723	9.29665e-131
						SLC3A2	6.61258e-111	-0.632522	0.759	0.94	2.06695e-115
						COA8	1.92301e-144	-0.632512	0.327	0.66	6.01092e-149
						RTCA	3.29353e-150	-0.632467	0.292	0.634	1.02949e-154
						BMPR2	1.61502e-132	-0.632322	0.349	0.662	5.0482e-137
						TBC1D15	8.0643e-130	-0.632211	0.459	0.76	2.52072e-134
						PTCRA	3.91889e-192	-0.63206	0.079	0.413	1.22496e-196
						DCTD	2.3449e-159	-0.631969	0.275	0.63	7.32964e-164
						TRMT10C	6.18522e-152	-0.631713	0.245	0.597	1.93337e-156
						WAC	1.16761e-115	-0.631445	0.609	0.866	3.64969e-120
						SHARPIN	2.47958e-166	-0.631071	0.245	0.6	7.75062e-171
						DNAJC15	2.74246e-127	-0.630804	0.683	0.92	8.57232e-132
						PHLDA1	1.43521e-53	-0.630612	0.64	0.732	4.48616e-58
						BAG6	4.21592e-160	-0.630557	0.265	0.621	1.31781e-164
						TRAPPC3	5.64735e-135	-0.630522	0.491	0.803	1.76524e-139
						MUC20-OT1	1.67678e-106	-0.630391	0.426	0.69	5.24123e-111
						ZNF277	6.80846e-163	-0.630326	0.233	0.581	2.12818e-167
						AFG3L2	2.09378e-154	-0.630273	0.26	0.615	6.54471e-159
						CARD8	2.41063e-162	-0.63025	0.25	0.618	7.53512e-167
						MTHFS	8.12717e-183	-0.630146	0.151	0.527	2.54038e-187
						ORAI1	2.06353e-133	-0.629681	0.297	0.614	6.45015e-138
						TSPAN4	7.74753e-128	-0.629666	0.252	0.58	2.42171e-132
						CD40	1.26364e-165	-0.629657	0.223	0.559	3.94988e-170
						MTHFD1	3.21017e-171	-0.629106	0.185	0.554	1.00343e-175
						HNRNPM	1.01881e-119	-0.628806	0.483	0.753	3.18456e-124
						TRAM1	7.19701e-119	-0.628731	0.76	0.949	2.24963e-123
						UBE2Q1	3.85562e-134	-0.628313	0.406	0.731	1.20518e-138
						SDHA	1.27896e-184	-0.628138	0.242	0.608	3.99774e-189
						AKIRIN2	1.81424e-112	-0.628052	0.731	0.938	5.67092e-117
						CARS2	3.6819e-131	-0.627803	0.383	0.71	1.15088e-135
						MIEN1	1.3875e-141	-0.626634	0.402	0.722	4.33702e-146
						NUDT1	2.22294e-172	-0.626246	0.205	0.551	6.94843e-177
						ADSS2	1.49575e-127	-0.625959	0.405	0.721	4.6754e-132
						TMEM134	9.05651e-141	-0.625922	0.382	0.723	2.83087e-145
						TPMT	2.4493e-147	-0.625874	0.263	0.594	7.65599e-152
						STX18	9.74798e-191	-0.625834	0.181	0.539	3.04701e-195
						SF1	2.30493e-114	-0.6257	0.594	0.843	7.2047e-119
						BLCAP	4.77424e-162	-0.625617	0.26	0.618	1.49232e-166
						SEPTIN2	1.36784e-120	-0.625598	0.664	0.895	4.27557e-125
						PPIL3	1.24858e-150	-0.625134	0.252	0.615	3.90278e-155
						C20orf27	1.6565e-136	-0.624846	0.244	0.609	5.17787e-141
						PAXX	1.85604e-178	-0.624843	0.18	0.553	5.80157e-183
						MARCHF7	2.06709e-132	-0.624422	0.456	0.767	6.46128e-137
						BRMS1	7.76533e-172	-0.624378	0.254	0.625	2.42727e-176
						PPM1M	8.4215e-210	-0.623751	0.095	0.484	2.63238e-214
						USP15	3.15647e-120	-0.62373	0.604	0.87	9.86643e-125
						TYW3	3.70389e-132	-0.623721	0.335	0.648	1.15776e-136
						UBAC1	2.41483e-150	-0.623207	0.263	0.614	7.54825e-155
						LZIC	1.13144e-134	-0.622932	0.362	0.702	3.53665e-139
						PYGL	2.25372e-143	-0.622783	0.278	0.612	7.04464e-148
						SAMM50	1.35994e-153	-0.622743	0.233	0.591	4.25089e-158
						EIF3B	1.84009e-145	-0.62269	0.288	0.633	5.75172e-150
						ALDH3B1	4.08416e-144	-0.622608	0.26	0.616	1.27662e-148
						ARRB1	1.07187e-141	-0.622126	0.283	0.634	3.35044e-146
						SEC61B	2.20192e-175	-0.622115	0.875	0.988	6.88273e-180
						CCAR1	1.79402e-109	-0.622077	0.425	0.705	5.60773e-114
						KPNB1	3.49179e-97	-0.621347	0.608	0.844	1.09146e-101
						ZDHHC24	1.80379e-150	-0.621271	0.281	0.622	5.63827e-155
						ACO1	2.04397e-88	-0.621264	0.514	0.753	6.389e-93
						IRF2	1.28137e-132	-0.621163	0.367	0.687	4.00528e-137
						DHX9	6.00929e-131	-0.62087	0.369	0.704	1.87837e-135
						SVBP	1.46757e-159	-0.620725	0.207	0.557	4.58729e-164
						MRPS26	5.7456e-147	-0.620693	0.293	0.648	1.79595e-151
						HEATR5B	2.38459e-137	-0.620356	0.316	0.643	7.4537e-142
						CD68	1.25308e-148	-0.620337	0.304	0.667	3.91684e-153
						IDH3B	3.88576e-165	-0.620299	0.28	0.622	1.2146e-169
						NR1D2	7.17856e-134	-0.620194	0.211	0.527	2.24386e-138
						DNPH1	1.14679e-169	-0.619906	0.139	0.488	3.58462e-174
						HMOX1	5.66936e-87	-0.619545	0.628	0.856	1.77212e-91
						VPS51	2.86068e-162	-0.618625	0.251	0.605	8.94185e-167
						EXOSC7	1.71989e-186	-0.618402	0.191	0.54	5.37599e-191
						SOD1	2.56178e-127	-0.61835	0.762	0.959	8.00757e-132
						UBXN4	5.01939e-123	-0.618156	0.729	0.945	1.56895e-127
						BAG5	3.1517e-139	-0.618021	0.285	0.627	9.85151e-144
[truncated: 1,582 more rows]

## Sheet: MoMacs
Donor 1														Donor 2
Timing 4vs0h						Timing 10vs0h								Timing 4vs0h						Timing 10vs0h
	p_val_adj	avg_log2FC	pct.1	pct.2	p_val		p_val_adj	avg_log2FC	pct.1	pct.2	p_val				p_val_adj	avg_log2FC	pct.1	pct.2	p_val		p_val_adj	avg_log2FC	pct.1	pct.2	p_val
GDF15	0	-1.09005	0.01	0.246	0	FBP1	5.83552e-102	-3.29111	0.686	1	1.82405e-106			PLA2G2D	0	0.555293	0.17	0.028	0	PLOD1	0	-0.468445	0.068	0.303	0
CH25H	2.52648e-130	3.13086	0.845	0.144	7.89724e-135	CYBB	1.81883e-106	-3.03941	0.59	0.98	5.68526e-111			SCGB3A2	0	1.02143	0.587	0.062	0	SLAMF1	0	0.769186	0.33	0.017	0
MT2A	8.06667e-125	3.46575	0.955	0.502	2.52147e-129	GCHFR	2.20388e-71	-2.8818	0.495	0.958	6.88885e-76			SCGB3A1	0	1.42156	0.75	0.073	0	IL1RL1	0	0.832602	0.113	0.011	0
MAP3K8	1.40324e-120	1.49577	0.992	0.761	4.38622e-125	LTA4H	1.43116e-121	-2.83554	0.654	0.998	4.47351e-126			DNMBP	0	0.404019	0.291	0.062	0	IL18R1	0	0.651509	0.335	0.017	0
JUN	1.51446e-110	-2.02129	0.949	0.995	4.73386e-115	APOC1	1.2312e-74	-2.82247	0.872	1	3.84848e-79			MT2A	5.54811e-159	4.5691	1	0.567	1.73422e-163	TFPI	0	0.648942	0.326	0.056	0
NLRP3	4.68161e-107	1.70178	0.875	0.381	1.46337e-111	ACTB	6.54173e-133	-2.80874	0.995	1	2.0448e-137			IER2	1.09695e-75	-2.03954	0.643	0.955	3.42884e-80	ATIC	0	-0.454188	0.05	0.298	0
FOS	1.27848e-99	-1.50865	0.962	0.998	3.99625e-104	MCEMP1	2.23029e-102	-2.77181	0.388	0.96	6.97139e-107			FN1	1.87991e-67	3.50297	0.909	0.303	5.87617e-72	TBC1D5	0	-0.738984	0.104	0.478	0
SAMSN1	1.29901e-96	1.56611	0.974	0.739	4.06042e-101	PYCARD	7.70852e-123	-2.77046	0.202	0.988	2.40952e-127			RNASE1	3.20179e-66	2.50956	0.868	0.191	1.00081e-70	LINC01094	0	-0.464816	0.014	0.236	0
MRC1	3.15586e-96	-1.61753	0.968	0.995	9.86452e-101	ACTG1	1.92384e-124	-2.74297	0.899	1	6.0135e-129			CH25H	4.60902e-65	2.63509	0.821	0.107	1.44068e-69	HADH	0	-0.402179	0.054	0.292	0
CD9	1.89506e-92	-1.87907	0.87	0.99	5.92353e-97	JUN	5.35882e-87	-2.71382	0.835	0.995	1.67505e-91			ZFAND5	1.73471e-59	1.52274	1	0.983	5.42233e-64	ARSB	0	-0.409338	0.104	0.36	0
IFI6	3.888e-92	-2.10883	0.502	0.828	1.2153e-96	CD81	4.51094e-122	-2.6957	0.819	0.995	1.41002e-126			PELI1	1.08441e-57	2.0134	0.914	0.382	3.38964e-62	COMMD10	0	-0.504814	0.077	0.371	0
PTPRC	3.09678e-85	-1.21378	0.925	0.988	9.67985e-90	S100A9	8.13559e-83	-2.68971	0.521	0.985	2.54301e-87			KLF9	4.64772e-55	1.4949	0.856	0.315	1.45278e-59	RIOK1	0	-0.406036	0.077	0.32	0
IFI30	1.15003e-83	-1.45439	1	1	3.59474e-88	TREM2	1.96207e-78	-2.62707	0.202	0.915	6.133e-83			CCRL2	1.51201e-54	-1.27436	0.46	0.888	4.7262e-59	TRGC1	0	-0.436668	0.054	0.225	0
CYBA	1.67431e-82	-1.23065	0.989	1	5.23353e-87	TFRC	6.21902e-73	-2.6177	0.511	0.968	1.94393e-77			ARL4C	3.04172e-50	2.07825	0.883	0.382	9.50774e-55	ANOS1	0	-0.414616	0.045	0.236	0
CKLF	6.0532e-82	-1.25969	0.646	0.918	1.8921e-86	CTSC	2.31454e-107	-2.61109	0.681	1	7.23474e-112			ISG15	1.38461e-48	-1.57455	0.694	0.921	4.328e-53	C1GALT1C1	0	-0.45921	0.054	0.292	0
LY6E	2.46915e-81	-1.48966	0.659	0.928	7.71803e-86	FN1	6.53028e-14	-2.58384	0.388	0.612	2.04122e-18			XAF1	1.16349e-47	-1.18097	0.251	0.697	3.6368e-52	HTRA4	0	-0.664686	0.014	0.348	0
KLF2	1.0547e-80	-1.68225	0.624	0.92	3.29677e-85	C1QB	1.98632e-34	-2.53729	0.803	0.93	6.20881e-39			CRYBG1	2.88887e-46	1.67092	0.76	0.36	9.02999e-51	LACTB2	0	-0.537168	0.072	0.348	0
ACP5	1.16976e-79	-1.38628	0.976	0.995	3.6564e-84	IGSF6	8.65789e-72	-2.5231	0.34	0.93	2.70627e-76			S100A4	4.15995e-46	1.14212	0.995	0.916	1.30031e-50	DDX58	0	-0.634097	0.068	0.388	0
BAX	2.11056e-76	-1.14403	0.765	0.948	6.59716e-81	TSPO	2.96363e-106	-2.5187	0.814	1	9.26367e-111			MT1X	9.10931e-46	1.92429	0.698	0.09	2.84737e-50	ZBTB16	0	0.923898	0.425	0.011	0
REEP5	4.80758e-76	-1.11994	0.766	0.98	1.50274e-80	VSIG4	3.45814e-91	-2.51423	0.649	0.985	1.08094e-95			IFIT2	5.22433e-44	-1.33553	0.157	0.534	1.63301e-48	NUDT5	0	-0.432009	0.149	0.404	0
MYADM	9.29091e-75	-1.31061	0.586	0.891	2.90414e-79	IFI30	3.35763e-99	-2.42568	0.968	1	1.04952e-103			C5AR2	1.1214e-43	1.68398	0.608	0.056	3.50525e-48	TMEM273	0	-0.442336	0.054	0.309	0
SAMHD1	1.59615e-74	-1.08888	0.843	0.988	4.98923e-79	CYBA	4.53303e-125	-2.41931	0.957	1	1.41693e-129			SMIM3	2.53213e-43	1.25371	0.684	0.152	7.91489e-48	SLC29A3	0	-0.427646	0.032	0.242	0
TREM2	2.41125e-74	-1.5598	0.637	0.915	7.53705e-79	ARHGDIB	5.51582e-106	-2.41252	0.399	0.968	1.72413e-110			PPARG	1.48328e-42	-1.26585	0.527	0.798	4.63642e-47	IFIT1	0	-0.907685	0.027	0.382	0
PTAFR	2.07648e-72	-1.10237	0.461	0.818	6.49064e-77	GRN	1.27137e-97	-2.39605	0.931	0.998	3.97401e-102			EGR1	4.77109e-42	-1.96106	0.38	0.882	1.49134e-46	NOC3L	0	-0.410853	0.023	0.275	0
MCOLN1	6.76715e-72	-0.966841	0.466	0.806	2.11526e-76	SLCO2B1	1.16063e-103	-2.38584	0.245	0.975	3.62789e-108			HERC5	2.48485e-41	-1.12616	0.195	0.596	7.76709e-46	MAGOHB	0	-0.406806	0.068	0.337	0
TAGLN2	9.74599e-72	-1.10173	0.926	0.98	3.04638e-76	CTSD	5.41788e-78	-2.37211	0.899	1	1.69351e-82			GPR183	9.52998e-41	1.25363	0.853	0.292	2.97886e-45	TRIAP1	0	-0.432463	0.041	0.309	0
TNFAIP3	1.86505e-70	1.63018	0.99	0.851	5.82974e-75	ALDH2	1.5493e-111	-2.36977	0.75	0.99	4.84277e-116			MX1	3.17656e-40	-1.417	0.327	0.691	9.92923e-45	RABGGTA	0	-0.482094	0.05	0.331	0
FBP1	2.37723e-70	-1.67017	0.958	1	7.43071e-75	NCF2	5.39256e-113	-2.36855	0.505	0.993	1.6856e-117			IFIT3	2.36121e-39	-1.39611	0.241	0.624	7.38063e-44	ZFYVE26	0	-0.47392	0.068	0.343	0
CITED2	2.73026e-70	-1.51993	0.754	0.958	8.5342e-75	C1QA	1.77726e-57	-2.36084	0.835	0.953	5.55531e-62			IFITM3	2.90687e-39	-1.28942	0.689	0.854	9.08623e-44	MTHFS	0	-0.420875	0.041	0.32	0
IGSF6	8.00545e-70	-1.59252	0.688	0.93	2.50233e-74	LST1	7.50763e-102	-2.33869	0.261	0.968	2.34672e-106			ARRDC3	3.4031e-39	1.49574	0.812	0.331	1.06373e-43	FAHD1	0	-0.443959	0.041	0.32	0
CD63	2.41966e-69	-1.41206	0.992	1	7.56331e-74	C1QC	3.56558e-54	-2.3327	0.761	0.938	1.11452e-58			PDK4	1.59972e-38	2.56282	0.823	0.478	5.00038e-43	MINK1	0	-0.41419	0.05	0.242	0
SNX2	3.31467e-69	-1.1715	0.688	0.948	1.03609e-73	SERPINA1	6.54167e-89	-2.30452	0.633	0.975	2.04478e-93			LY6E	3.64817e-38	-1.41792	0.679	0.882	1.14034e-42	ASGR1	0	-0.651258	0.059	0.399	0
S100A11	6.97634e-69	-1.06786	0.998	1	2.18065e-73	VAMP8	1.23806e-108	-2.29247	0.649	0.993	3.86991e-113			SGK1	2.89369e-37	1.29366	0.99	0.888	9.04503e-42	RNFT1	0	-0.76081	0.104	0.534	0
MS4A7	3.65721e-68	-1.01665	0.994	1	1.14316e-72	CALM2	3.53552e-98	-2.28273	0.713	0.995	1.10513e-102			TSC22D3	5.08699e-36	1.23147	0.975	0.77	1.59008e-40	TMC8	0	-0.468614	0.027	0.298	0
ARRDC3	1.43179e-67	1.28976	0.688	0.254	4.47547e-72	ITGB2	1.19345e-83	-2.27792	0.654	0.995	3.73048e-88			NLRP3	1.64969e-35	1.44762	0.813	0.309	5.15657e-40	GAPLINC	0	-0.428135	0.027	0.225	0
RNF13	4.62862e-67	-1.08513	0.885	0.975	1.44681e-71	S100A8	1.77036e-51	-2.27491	0.181	0.813	5.53377e-56			MT1E	3.53082e-35	1.60846	0.593	0.062	1.10366e-39	ANKRD29	0	-0.594145	0.027	0.343	0
ATP5F1C	2.67855e-66	-1.00064	0.758	0.935	8.37257e-71	PEBP1	7.50926e-83	-2.27277	0.468	0.958	2.34723e-87			FKBP5	6.48475e-35	1.30852	0.821	0.393	2.02699e-39	HSPE1	2.34353e-72	-2.43873	0.407	0.978	7.32536e-77
ATP5PD	3.6282e-66	-0.991307	0.83	0.98	1.13409e-70	LGALS3	1.26354e-74	-2.26963	0.936	1	3.94954e-79			PLIN2	9.90455e-35	-1.39586	0.932	1	3.09595e-39	HSPA1B	6.34475e-69	-3.35626	0.312	0.961	1.98323e-73
MYDGF	3.71696e-66	-1.08233	0.771	0.943	1.16184e-70	FCGR3A	2.61063e-68	-2.26343	0.42	0.928	8.16026e-73			EGR2	2.82284e-34	-1.12256	0.139	0.528	8.82359e-39	S100A11	2.89297e-68	-1.97078	1	1	9.04279e-73
ELL2	2.00699e-65	1.1151	0.941	0.761	6.2734e-70	CTSZ	4.12582e-70	-2.26066	0.803	0.998	1.28964e-74			SERTAD1	8.31121e-34	-1.17414	0.471	0.837	2.5979e-38	IFI30	1.33276e-67	-2.13618	0.995	1	4.16592e-72
GSN	3.52346e-65	-1.70136	0.606	0.896	1.10136e-69	CITED2	4.97898e-62	-2.25318	0.516	0.958	1.55632e-66			CRIP1	2.22483e-33	1.47737	0.97	0.758	6.95432e-38	TGM2	4.969e-60	-3.3611	0.181	0.831	1.5532e-64
ZNF706	4.10346e-65	-1.11505	0.824	0.958	1.28265e-69	S100A4	2.13574e-91	-2.25303	0.931	1	6.67587e-96			PLTP	3.68328e-33	1.6455	0.683	0.152	1.15131e-37	SAMHD1	2.28596e-57	-1.81722	0.43	0.916	7.1454e-62
HEXB	4.85715e-65	-1.15149	0.894	0.983	1.51824e-69	CD52	4.30195e-58	-2.24948	0.83	0.97	1.3447e-62			LYST	1.01606e-32	-0.880304	0.4	0.736	3.17598e-37	EIF4A3	9.22254e-57	-2.03874	0.425	0.893	2.88276e-61
CTSC	1.14562e-64	-1.21293	0.976	1	3.58097e-69	MTRNR2L12	1.65111e-117	-2.22935	0.83	1	5.161e-122			IFI6	1.67642e-32	-1.49321	0.745	0.921	5.24012e-37	HSP90AA1	4.69011e-56	-2.34907	0.991	0.994	1.46602e-60
CCL20	1.23987e-64	1.77153	0.848	0.311	3.87556e-69	LY6E	1.12531e-69	-2.21597	0.399	0.928	3.51748e-74			MARCO	3.01853e-32	0.609264	0.992	0.904	9.43527e-37	NCF2	1.8234e-54	-1.80693	0.633	0.961	5.69957e-59
SPI1	2.12954e-64	-1.04778	0.907	0.985	6.65646e-69	CAPG	1.43761e-85	-2.21271	0.734	0.993	4.49366e-90			ELL2	7.81546e-32	1.22534	0.955	0.747	2.44294e-36	HSPA1A	3.41943e-54	-2.85361	0.679	0.989	1.06884e-58
RNH1	2.21344e-63	-0.994351	0.8	0.973	6.91873e-68	APOE	1.46689e-41	-2.19124	0.867	0.995	4.58519e-46			JUN	4.94226e-31	-1.60691	0.98	0.989	1.54484e-35	YBX1	1.01879e-52	-1.68366	0.977	1	3.18452e-57
TSPO	1.63557e-62	-1.16621	0.987	1	5.11245e-67	TKT	3.08469e-99	-2.18262	0.543	0.988	9.64205e-104			SESN2	5.50019e-31	1.16523	0.755	0.27	1.71924e-35	TSPO	1.45604e-52	-2.00816	0.91	0.994	4.55127e-57
ANXA2	6.45758e-62	-1.15756	0.97	1	2.0185e-66	NUPR1	2.1436e-29	-2.17983	0.197	0.667	6.70043e-34			DUSP2	6.07317e-31	-1.50516	0.628	0.888	1.89834e-35	HSP90AB1	3.25623e-52	-2.10331	0.882	0.994	1.01783e-56
MDH1	8.95209e-62	-1.00977	0.654	0.891	2.79823e-66	MARCO	7.5402e-49	-2.1774	0.809	0.97	2.3569e-53			NR4A1	5.35856e-30	-1.09563	0.755	0.899	1.67497e-34	BRI3	5.94701e-52	-1.76827	0.982	0.994	1.85891e-56
CTSA	5.68659e-61	-1.08781	0.683	0.868	1.7775e-65	ACP5	1.40478e-79	-2.1649	0.824	0.995	4.39104e-84			TGM2	5.53344e-30	-1.76881	0.674	0.831	1.72963e-34	HSPA8	2.65608e-51	-2.12211	0.729	0.978	8.30232e-56
MYL12A	6.2665e-61	-1.04899	0.966	0.995	1.95877e-65	GPNMB	2.9365e-50	-2.16355	0.628	0.963	9.17885e-55			DDIT3	7.3136e-30	-0.992725	0.347	0.674	2.28607e-34	CTSC	3.56978e-50	-2.51681	0.629	0.966	1.11583e-54
COMT	1.15967e-60	-1.03595	0.765	0.955	3.62488e-65	PLXDC2	2.20739e-88	-2.15796	0.548	0.985	6.89981e-93			UBE2S	9.70013e-30	-1.01434	0.476	0.753	3.03205e-34	COMT	6.77889e-50	-1.65819	0.425	0.933	2.11893e-54
B2M	1.49576e-60	-0.961774	1	1	4.67543e-65	TMSB4X	9.52913e-105	-2.14817	1	1	2.9786e-109			AKAP13	4.75766e-29	1.07601	0.98	0.921	1.48714e-33	ATP6V0D1	7.49072e-50	-1.61558	0.697	0.972	2.34144e-54
NARS1	2.3218e-60	-0.879214	0.408	0.806	7.25744e-65	MRC1	1.29123e-81	-2.13787	0.926	0.995	4.03611e-86			SVIL	6.66589e-29	-1.2082	0.281	0.64	2.08361e-33	MNDA	1.17889e-49	-1.99319	0.502	0.921	3.68494e-54
TBC1D10C	5.33211e-60	-0.852541	0.221	0.629	1.6667e-64	SAMHD1	1.00629e-100	-2.1349	0.452	0.988	3.14544e-105			IRF7	1.13454e-28	-0.783984	0.281	0.674	3.54631e-33	CTSD	1.26646e-49	-2.33733	0.946	1	3.95868e-54
DAB2	5.90287e-60	-1.34216	0.717	0.925	1.84511e-64	CCL18	1.98945e-06	-2.12586	0.25	0.532	6.21858e-11			IFIT1	1.51893e-28	-0.856206	0.053	0.382	4.74783e-33	M6PR	1.54494e-49	-1.48692	0.679	0.944	4.82914e-54
NOP10	1.70004e-59	-1.08038	0.872	0.973	5.31395e-64	FCGRT	3.07198e-114	-2.12429	0.872	1	9.60234e-119			ARID5B	1.99909e-28	1.40186	0.77	0.399	6.24873e-33	ATP5F1E	2.20292e-49	-1.53512	0.986	0.994	6.88584e-54
SLC39A10	1.9276e-59	-0.937509	0.323	0.731	6.02525e-64	SPI1	5.92708e-94	-2.11131	0.628	0.985	1.85268e-98			EIF2AK2	3.61802e-28	-0.887432	0.549	0.764	1.13091e-32	LTA4H	2.2749e-49	-2.12846	0.575	0.955	7.11084e-54
NAA20	3.52373e-59	-0.923582	0.534	0.823	1.10144e-63	CD14	2.07507e-72	-2.10315	0.282	0.948	6.4862e-77			TSC22D1	3.67584e-28	1.51557	0.739	0.281	1.14899e-32	ARPC3	2.69237e-49	-1.48546	0.973	0.989	8.41577e-54
OSCAR	5.38057e-59	-0.957658	0.566	0.843	1.68185e-63	EVI2B	2.49272e-91	-2.0812	0.649	0.99	7.79168e-96			SAMSN1	4.62408e-28	1.05846	0.955	0.691	1.44539e-32	FKBP15	8.40544e-49	-1.32662	0.299	0.798	2.62736e-53
SLC16A3	1.59759e-58	-0.97856	0.578	0.905	4.99371e-63	BRI3	1.4318e-100	-2.07644	0.952	1	4.4755e-105			TCF7L2	5.53961e-28	-0.962275	0.418	0.691	1.73156e-32	SELENOH	1.25644e-48	-1.46786	0.557	0.949	3.92735e-53
PDXK	2.06115e-58	-1.02059	0.747	0.905	6.44269e-63	FOS	1.70251e-90	-2.07334	0.931	0.998	5.32167e-95			SLC3A2	2.81732e-27	-0.953503	0.76	0.927	8.80631e-32	ACTB	2.92767e-48	-2.04139	1	1	9.15127e-53
ATP5MC3	2.45701e-58	-1.05934	0.918	0.993	7.68009e-63	AIF1	2.21544e-81	-2.07228	0.665	0.993	6.925e-86			GDF15	2.83412e-27	-1.33688	0.066	0.382	8.85884e-32	PFN1	1.39319e-47	-1.62249	0.968	1	4.3548e-52
CORO1B	3.95094e-58	-0.87085	0.453	0.791	1.23498e-62	AGRP	6.70424e-42	-2.06884	0.17	0.736	2.0956e-46			CDC42EP3	3.13573e-27	-0.935547	0.276	0.607	9.80162e-32	TMSB4X	1.59318e-47	-1.94231	1	1	4.97994e-52
GPR183	5.51237e-58	1.48866	0.827	0.396	1.72305e-62	PFN1	6.52199e-98	-2.06434	0.899	1	2.03863e-102			ERRFI1	5.8534e-27	1.35384	0.676	0.197	1.82965e-31	LAP3	2.13522e-47	-1.83437	0.385	0.904	6.67424e-52
CORO1C	6.52924e-58	-0.980915	0.715	0.908	2.0409e-62	SLC25A6	3.06696e-102	-2.06342	0.872	1	9.58664e-107			SNHG12	6.11486e-27	-0.821641	0.395	0.635	1.91137e-31	ISG15	2.49243e-47	-2.28097	0.389	0.921	7.79079e-52
PYCARD	1.0603e-57	-1.01752	0.854	0.988	3.31426e-62	LYZ	4.43928e-68	-2.06264	0.968	1	1.38762e-72			MCEMP1	6.60411e-27	-1.36424	0.498	0.854	2.0643e-31	THBS1	4.80542e-47	3.74225	0.882	0.348	1.50207e-51
ARHGAP18	1.61679e-57	-1.10255	0.827	0.96	5.05374e-62	ID2	7.89223e-55	-2.06252	0.404	0.913	2.46694e-59			TAMALIN	8.50749e-27	0.968427	0.683	0.185	2.65926e-31	LY96	4.83538e-47	-1.47453	0.434	0.904	1.51143e-51
BRI3	1.63595e-57	-0.993561	0.995	1	5.11363e-62	JUNB	6.31973e-68	-2.05452	0.91	0.995	1.97541e-72			MAP3K8	2.77822e-26	1.08283	0.964	0.82	8.6841e-31	PSAP	1.15742e-46	-1.74446	0.982	0.994	3.61783e-51
FCGRT	2.93618e-57	-0.916347	0.984	1	9.17785e-62	RETN	2.62075e-21	-2.04982	0.34	0.674	8.19189e-26			BCL2A1	5.30364e-26	-1.02671	0.898	0.989	1.6578e-30	AKR1A1	1.7383e-46	-1.61682	0.335	0.899	5.43354e-51
GLIPR2	1.66088e-56	-1.00931	0.765	0.943	5.19154e-61	UBB	4.20095e-80	-2.02957	0.968	1	1.31313e-84			AIF1	1.03936e-25	0.736398	0.998	0.955	3.24882e-30	SNX3	1.92934e-46	-1.70146	0.652	0.955	6.0307e-51
NDUFS3	1.96276e-55	-0.858839	0.378	0.761	6.13517e-60	TYROBP	1.50661e-106	-2.02596	1	1	4.70933e-111			CCL18	4.26429e-25	1.89239	0.957	0.736	1.33292e-29	NDUFB2	2.04571e-46	-1.61971	0.624	0.966	6.39443e-51
HMOX1	2.43209e-55	-2.04992	0.576	0.803	7.60217e-60	ALCAM	6.85022e-64	-2.01901	0.707	0.978	2.14123e-68			RSAD2	9.98283e-25	-1.06462	0.053	0.365	3.12041e-29	HSPH1	3.00309e-46	-2.16158	0.389	0.899	9.38701e-51
CD164	2.47669e-55	-1.03533	0.906	0.978	7.7416e-60	CD37	2.67563e-80	-2.01534	0.596	0.98	8.36344e-85			PIM1	1.59196e-24	-0.936563	0.387	0.691	4.97611e-29	CTSZ	7.1998e-46	-2.27964	0.774	0.994	2.2505e-50
BCAP31	3.03554e-55	-1.018	0.792	0.933	9.48843e-60	LIPA	6.16373e-45	-2.00979	0.415	0.893	1.92665e-49			MT1G	5.13585e-24	1.24783	0.39	0.011	1.60536e-28	CYBB	9.35101e-46	-2.0674	0.615	0.933	2.92292e-50
ATP6V0E1	4.25884e-55	-0.985373	0.917	0.983	1.33122e-59	IFI6	1.78337e-31	-2.00545	0.404	0.828	5.57444e-36			MT-ND3	6.16333e-24	1.00282	1	0.994	1.92652e-28	SERF2	2.58879e-45	-1.4176	0.995	1	8.09201e-50
CHCHD10	9.39097e-55	-1.02415	0.918	0.978	2.93541e-59	COMT	2.06904e-87	-2.00247	0.356	0.955	6.46738e-92			ABCA1	7.9041e-24	1.25796	0.76	0.331	2.47065e-28	MYDGF	3.03319e-45	-1.74168	0.462	0.938	9.4811e-50
TCIRG1	1.52831e-54	-0.858378	0.586	0.818	4.77715e-59	EVL	1.84681e-73	-2.00152	0.138	0.828	5.77272e-78			SNHG8	8.24787e-24	-0.861906	0.631	0.848	2.57811e-28	LAMTOR1	1.03634e-44	-1.41796	0.538	0.927	3.23937e-49
THBD	3.64016e-54	1.36913	0.899	0.505	1.13783e-58	YBX1	1.04375e-89	-2.00041	0.941	1	3.26254e-94			TMSB10	1.57419e-23	0.676436	1	1	4.92057e-28	SRP9	2.29168e-44	-1.12494	0.326	0.826	7.1633e-49
ATP6V1F	4.0528e-54	-1.04288	0.974	0.998	1.26682e-58	RGCC	9.55825e-65	-1.99335	0.824	0.985	2.9877e-69			IFI44L	2.00711e-23	-0.89927	0.129	0.455	6.27378e-28	CAPG	3.20578e-44	-2.15649	0.593	0.938	1.00206e-48
PFN1	1.23107e-53	-0.945039	0.987	1	3.84804e-58	CTSS	5.67294e-85	-1.99182	0.936	1	1.77324e-89			RHOU	3.18291e-23	1.01097	0.706	0.258	9.94907e-28	CTSH	1.50212e-43	-1.51347	0.769	0.978	4.6953e-48
EVL	1.64217e-53	-1.11573	0.547	0.828	5.13308e-58	HSPE1	1.32144e-75	-1.97448	0.537	0.955	4.13054e-80			SDC3	3.72518e-23	0.922096	0.468	0.051	1.16441e-27	MX1	1.73146e-43	-1.85995	0.158	0.691	5.41218e-48
AREG	1.70433e-53	1.65873	0.96	0.709	5.32735e-58	KLF2	1.84216e-47	-1.96945	0.532	0.92	5.75819e-52			MT-CO1	5.26939e-23	0.999615	0.998	0.994	1.6471e-27	ARPC1B	2.78793e-43	-1.45843	0.638	0.949	8.71445e-48
RAC2	1.97068e-53	-0.989177	0.392	0.721	6.15992e-58	NPM1	1.5817e-91	-1.96467	0.862	0.993	4.94405e-96			ADA2	6.96477e-23	0.94624	0.907	0.663	2.17703e-27	ARHGAP18	4.79358e-43	-1.69423	0.48	0.944	1.49837e-47
VDAC1	5.73066e-53	-1.00249	0.802	0.955	1.79128e-57	PLD3	9.65708e-38	-1.9616	0.346	0.836	3.01859e-42			N4BP1	1.04857e-22	-0.785705	0.502	0.742	3.2776e-27	XAF1	6.3652e-43	-1.51119	0.072	0.697	1.98962e-47
LUCAT1	8.65172e-53	1.47775	0.595	0.124	2.70434e-57	CLEC7A	1.31231e-90	-1.96078	0.447	0.973	4.10198e-95			SP110	1.19988e-22	-0.758332	0.476	0.685	3.75056e-27	HSPD1	1.30709e-42	-1.95225	0.448	0.91	4.08567e-47
COX6A1	9.73906e-53	-0.945378	0.893	0.983	3.04422e-57	SLC7A7	4.14576e-84	-1.94663	0.532	0.97	1.29587e-88			PER1	1.6877e-22	0.857338	0.792	0.399	5.27538e-27	HEXB	1.42879e-42	-1.73528	0.538	0.949	4.46609e-47
PKM	1.52665e-52	-1.08233	0.83	0.975	4.77198e-57	LGALS9	2.36976e-79	-1.93971	0.266	0.918	7.40735e-84			NR1H3	2.55872e-22	1.01473	0.623	0.185	7.99801e-27	OLR1	1.48554e-42	-1.90766	0.71	0.978	4.64347e-47
PSMA6	2.34916e-52	-0.921795	0.826	0.97	7.34295e-57	HEXB	1.47495e-74	-1.93844	0.697	0.983	4.61036e-79			GCA	3.07179e-22	-0.808189	0.605	0.882	9.60175e-27	MICOS10	1.70754e-42	-1.45184	0.507	0.949	5.33739e-47
CYP1B1	2.68688e-52	1.69501	0.555	0.102	8.39859e-57	ARHGAP18	1.66497e-73	-1.93787	0.601	0.96	5.20435e-78			RGS1	3.38911e-22	1.38122	0.788	0.388	1.05936e-26	CYBA	1.75315e-42	-1.53198	0.982	1	5.47996e-47
COX7A2	2.78855e-52	-0.935413	0.946	0.99	8.71641e-57	HLA-DMB	5.83196e-73	-1.93643	0.532	0.963	1.82294e-77			RNF144B	3.66664e-22	0.923592	0.769	0.365	1.14611e-26	CTSS	2.76076e-42	-1.69669	0.941	1	8.62953e-47
S100A6	2.90258e-52	-0.82998	0.998	1	9.07283e-57	S100A11	9.34908e-96	-1.93466	1	1	2.92232e-100			EPB41L3	4.34019e-22	0.895415	0.856	0.489	1.35665e-26	PPIA	8.59787e-42	-1.48933	0.955	0.994	2.68751e-46
COX5A	7.46872e-52	-0.914927	0.853	0.963	2.33456e-56	MNDA	5.08019e-62	-1.93399	0.479	0.945	1.58796e-66			ST3GAL6	5.8387e-22	-0.61701	0.22	0.511	1.82505e-26	PRDX1	9.70239e-42	-1.904	0.801	0.989	3.03275e-46
CYC1	9.70205e-52	-0.842751	0.458	0.811	3.03265e-56	CALM1	1.40753e-82	-1.93187	0.91	0.998	4.39962e-87			MRC1	6.75145e-22	-1.18401	0.893	0.921	2.11035e-26	RNH1	1.17417e-41	-1.44219	0.692	0.966	3.67021e-46
NDUFA4	1.11924e-51	-1.00788	0.958	0.995	3.49851e-56	CFL1	1.37177e-81	-1.92828	0.963	1	4.28786e-86			SCGB1A1	1.51052e-21	0.735512	0.612	0.18	4.72154e-26	ACTR3	2.40242e-41	-1.34919	0.756	0.983	7.50944e-46
CALM1	1.30723e-51	-0.983761	0.995	0.998	4.08612e-56	CST3	6.63036e-92	-1.92701	0.957	1	2.07251e-96			MT-CYB	2.06959e-21	0.983675	1	0.994	6.4691e-26	VAMP8	2.44968e-41	-1.67474	0.656	0.983	7.65715e-46
LDHB	1.48129e-51	-1.04225	0.71	0.903	4.63019e-56	ARPC2	3.13519e-88	-1.92609	0.931	0.998	9.79992e-93			MT-CO3	2.48469e-21	0.850946	0.998	1	7.76661e-26	DNAJA1	2.94246e-41	-1.72911	0.869	0.983	9.1975e-46
TMED9	1.49479e-51	-0.84221	0.598	0.888	4.67239e-56	JUND	8.69201e-97	-1.90448	0.947	1	2.71693e-101			LILRB4	2.74144e-21	1.08402	0.818	0.5	8.56915e-26	GPCPD1	5.05816e-41	-1.58579	0.742	0.938	1.58107e-45
IL1B	1.56316e-51	1.67278	0.902	0.483	4.88609e-56	ATF3	5.89727e-51	-1.8995	0.707	0.94	1.84336e-55			BRD2	3.32566e-21	-0.826385	0.729	0.815	1.03953e-25	ATF3	5.78514e-41	-1.89994	0.652	0.972	1.80831e-45
SDHD	2.75909e-51	-0.802944	0.544	0.811	8.62431e-56	DNASE2	1.15446e-87	-1.8994	0.149	0.886	3.60858e-92			ALAS1	4.36001e-21	-0.880166	0.302	0.624	1.36284e-25	SDHD	1.27393e-40	-1.09372	0.217	0.742	3.98204e-45
CXCR4	3.11694e-51	1.16168	0.955	0.711	9.74288e-56	MYDGF	6.38126e-79	-1.8913	0.426	0.943	1.99464e-83			FOXO3	4.80343e-21	0.885349	0.823	0.522	1.50145e-25	CFL1	2.20985e-40	-1.3925	0.982	1	6.90751e-45
TMBIM4	3.741e-51	-0.901572	0.886	0.975	1.16935e-55	CD9	9.11614e-43	-1.878	0.872	0.99	2.84951e-47			MS4A6A	3.56554e-20	1.07897	0.899	0.601	1.11451e-24	PLXDC2	2.3935e-40	-1.56801	0.543	0.949	7.48156e-45
CD52	7.82078e-51	-1.37324	0.934	0.97	2.4446e-55	TIMP2	3.53566e-73	-1.87636	0.745	0.985	1.10517e-77			PDE4B	4.99465e-20	0.861598	0.858	0.478	1.56122e-24	CKLF	3.91591e-40	-1.43698	0.348	0.831	1.22403e-44
RBPJ	8.34176e-51	-0.891499	0.728	0.928	2.60745e-55	RNASET2	1.03552e-74	-1.8717	0.245	0.913	3.23682e-79			VAMP5	7.49279e-20	1.23676	0.691	0.292	2.34208e-24	MCEMP1	4.82531e-40	-2.08515	0.421	0.854	1.50829e-44
ALCAM	1.84111e-50	-1.18599	0.874	0.978	5.75492e-55	HBEGF	2.91504e-48	-1.87138	0.612	0.933	9.11179e-53			OAS1	8.27434e-20	-0.751479	0.283	0.579	2.58638e-24	POLE4	4.89518e-40	-0.988381	0.281	0.82	1.53013e-44
IFIT3	2.18565e-50	-1.0849	0.136	0.5	6.83185e-55	HSPA8	5.43342e-71	-1.86527	0.851	0.985	1.69837e-75			CFD	1.50571e-19	1.39723	0.931	0.781	4.70652e-24	TOMM6	9.6896e-40	-1.26184	0.403	0.904	3.02876e-44
ALOX5AP	2.31661e-50	-1.13057	0.966	0.993	7.24123e-55	MS4A6A	7.35271e-54	-1.86351	0.176	0.786	2.2983e-58			NCF1	1.92209e-19	1.5248	0.658	0.399	6.00802e-24	NLRP3	1.80988e-39	2.13468	0.878	0.309	5.65729e-44
RPN2	2.38673e-50	-0.87829	0.725	0.925	7.4604e-55	SLC25A5	2.13952e-71	-1.85967	0.819	0.99	6.68766e-76			TRIM38	1.94911e-19	-0.781101	0.564	0.809	6.09248e-24	CSTB	2.01646e-39	-2.02617	0.896	1	6.30302e-44
ENG	2.90233e-50	-0.905405	0.606	0.878	9.07203e-55	ALOX5AP	2.11844e-61	-1.8588	0.867	0.993	6.62179e-66			SLC1A3	2.24124e-19	1.09143	0.759	0.416	7.00563e-24	LGALS9	2.1263e-39	-1.40838	0.362	0.882	6.64636e-44
PHACTR1	5.66617e-50	-1.13469	0.707	0.903	1.77112e-54	HSPA1B	2.62974e-52	-1.85337	0.665	0.96	8.21999e-57			SEPHS2	2.34281e-19	-0.754546	0.481	0.758	7.32312e-24	CCT5	3.05872e-39	-1.33602	0.339	0.848	9.5609e-44
ATP6V1D	7.8862e-50	-0.825527	0.333	0.692	2.46506e-54	ARPC3	2.79757e-100	-1.85314	0.947	1	8.74458e-105			PARP9	2.51353e-19	-0.709476	0.4	0.663	7.85673e-24	NOP10	4.80414e-39	-1.48763	0.919	0.989	1.50167e-43
ATP6AP1	8.16021e-50	-0.903697	0.843	0.965	2.5507e-54	SH3BGRL	5.95681e-88	-1.8524	0.745	0.99	1.86197e-92			TMEM251	9.23647e-19	-0.744073	0.474	0.753	2.88712e-23	NAGK	8.17102e-39	-1.30041	0.281	0.831	2.55408e-43
LAMP2	9.86591e-50	-0.890125	0.907	0.983	3.08387e-54	HSPA1A	4.23517e-54	-1.84921	0.846	0.98	1.32382e-58			POR	1.01762e-18	-0.753532	0.499	0.787	3.18086e-23	GPNMB	9.63958e-39	-2.29623	0.538	0.933	3.01312e-43
TMEM59	1.29212e-49	-0.842323	0.872	0.98	4.03889e-54	RACK1	1.63151e-91	-1.84725	0.995	1	5.09973e-96			PSAP	1.23525e-18	0.802481	1	0.994	3.86111e-23	NDUFB3	3.29434e-38	-1.22079	0.371	0.843	1.02974e-42
UNC93B1	2.12215e-49	-0.806586	0.534	0.816	6.63337e-54	COTL1	4.32026e-78	-1.84479	0.734	0.995	1.35042e-82			RNASE6	1.75489e-18	0.746762	0.636	0.225	5.4854e-23	COX8A	5.00063e-38	-1.47384	0.792	0.983	1.56309e-42
LRPAP1	2.52175e-49	-0.947261	0.846	0.98	7.88244e-54	IER2	1.82414e-38	-1.84022	0.585	0.933	5.70187e-43			RGS2	1.90191e-18	0.91314	0.957	0.764	5.94495e-23	NDUFS6	8.50324e-38	-1.18772	0.448	0.899	2.65793e-42
VPS29	3.28293e-49	-0.842857	0.704	0.878	1.02617e-53	GSN	8.56057e-35	-1.82188	0.686	0.896	2.67585e-39			HLA-DQB1	3.04769e-18	0.868688	0.998	0.989	9.5264e-23	SNX2	9.43313e-38	-1.34008	0.466	0.893	2.94859e-42
PEBP1	3.31605e-49	-1.05384	0.859	0.958	1.03653e-53	PHACTR1	3.62662e-50	-1.81336	0.431	0.903	1.1336e-54			MT-ND4	3.13453e-18	0.882837	1	1	9.79786e-23	EIF5	9.9303e-38	-1.47627	0.819	0.966	3.10399e-42
ATP6V0B	3.73692e-49	-0.973251	0.963	1	1.16808e-53	GM2A	7.01115e-52	-1.80492	0.303	0.861	2.19153e-56			REV3L	3.67989e-18	-0.717198	0.426	0.646	1.15025e-22	TNFSF10	1.71599e-37	-1.51433	0.063	0.607	5.36381e-42
CTSZ	4.03133e-49	-1.30089	0.97	0.998	1.2601e-53	IER5	5.27634e-57	-1.80416	0.426	0.905	1.64927e-61			SMPDL3A	3.78965e-18	0.845481	0.476	0.09	1.18456e-22	DNAJB1	2.0955e-37	-2.23957	0.566	0.933	6.55008e-42
MSR1	4.84727e-49	-1.43667	0.658	0.843	1.51515e-53	ITM2B	2.50479e-85	-1.80193	0.963	1	7.82942e-90			CEBPB	4.26076e-18	-0.913119	0.998	1	1.33182e-22	FOS	3.44323e-37	-2.47297	0.855	0.983	1.07628e-41
PSMD8	5.08441e-49	-0.838725	0.722	0.933	1.58928e-53	FTL	1.34809e-47	-1.79907	1	1	4.21382e-52			MX2	4.75796e-18	-0.545114	0.24	0.438	1.48723e-22	DBI	4.76352e-37	-1.65415	0.814	0.978	1.48897e-41
MGST3	5.86258e-49	-0.979624	0.939	0.985	1.83251e-53	ATP5F1E	6.85842e-98	-1.7903	0.984	1	2.14379e-102			A2M	5.59649e-18	1.27919	0.643	0.258	1.74934e-22	RNF130	5.61463e-37	-1.247	0.751	0.966	1.75501e-41
ITGB2	2.19272e-48	-1.07604	0.947	0.995	6.85396e-53	CLEC12A	6.3373e-66	-1.78734	0.223	0.883	1.9809e-70			CEBPD	5.87047e-18	0.917071	0.939	0.702	1.83498e-22	SSB	6.42135e-37	-1.43862	0.466	0.882	2.00717e-41
CEP170	2.4349e-48	-0.881256	0.648	0.9	7.61095e-53	ATP5MC3	3.93859e-71	-1.78194	0.771	0.993	1.23112e-75			TXNIP	6.4205e-18	1.10908	0.992	0.938	2.00691e-22	ATP5MF	6.78196e-37	-1.34388	0.593	0.916	2.11989e-41
DECR1	3.13761e-48	-0.890193	0.565	0.821	9.8075e-53	LAMTOR1	3.22046e-83	-1.77872	0.574	0.975	1.00665e-87			TMSB4X	6.99717e-18	0.578107	1	1	2.18716e-22	BST2	7.39056e-37	-1.41102	0.507	0.904	2.31013e-41
CALM2	5.26231e-48	-0.95938	0.97	0.995	1.64488e-52	UQCRH	9.14815e-80	-1.77683	0.878	1	2.85951e-84			LMNA	7.07472e-18	0.705919	0.979	0.787	2.2114e-22	STAT1	7.74194e-37	-1.64954	0.308	0.865	2.41996e-41
AKR1A1	5.27479e-48	-0.928757	0.627	0.873	1.64878e-52	NACA	3.10519e-89	-1.77646	0.984	0.998	9.70615e-94			CD300LF	7.77589e-18	-0.727784	0.501	0.787	2.43057e-22	CTSB	8.26854e-37	-1.78514	0.973	0.994	2.58456e-41
LGALS9	5.33305e-48	-0.916278	0.73	0.918	1.66699e-52	DBI	1.36583e-53	-1.77446	0.798	0.978	4.26928e-58			MT-ND5	9.2998e-18	0.86696	0.995	0.994	2.90691e-22	TCP1	9.35385e-37	-1.2752	0.371	0.848	2.92381e-41
HLA-C	6.01744e-48	-0.897929	0.994	1	1.88092e-52	HSPD1	4.13432e-62	-1.77374	0.532	0.958	1.2923e-66			TBC1D10C	1.50011e-17	-0.523449	0.069	0.348	4.68901e-22	SLCO2B1	1.43852e-36	-1.74965	0.19	0.775	4.49651e-41
TMEM50A	6.16218e-48	-0.826793	0.789	0.945	1.92616e-52	SERF2	1.91334e-76	-1.76823	0.984	1	5.98068e-81			TNFSF10	1.76881e-17	-0.90296	0.34	0.607	5.52891e-22	GRN	1.66243e-36	-1.93263	0.891	0.994	5.1964e-41
ATP5F1B	7.50455e-48	-0.91833	0.829	0.953	2.34576e-52	CHCHD10	1.7259e-64	-1.76773	0.691	0.978	5.39477e-69			HNRNPF	2.05199e-17	-0.669065	0.734	0.904	6.41407e-22	DYNLL1	1.78922e-36	-1.61015	0.629	0.955	5.59272e-41
PPIB	7.61854e-48	-0.924023	0.872	0.97	2.38139e-52	LCP1	2.73899e-75	-1.76759	0.771	0.995	8.56149e-80			SETDB2	2.44947e-17	-0.562208	0.286	0.59	7.6565e-22	B2M	2.61293e-36	-1.57531	1	1	8.16745e-41
TYROBP	7.91429e-48	-0.854837	1	1	2.47383e-52	ERP29	3.14772e-74	-1.76299	0.516	0.955	9.83907e-79			ALOX5AP	2.57966e-17	-1.23118	0.688	0.888	8.06344e-22	GM2A	2.74741e-36	-1.65288	0.326	0.837	8.58781e-41
SPCS2	8.97568e-48	-0.797075	0.704	0.908	2.8056e-52	ATP5MC2	1.24333e-89	-1.76272	0.904	0.995	3.88638e-94			HLA-DRA	3.26733e-17	0.559652	1	1	1.0213e-21	NDUFA3	2.79516e-36	-1.10041	0.271	0.753	8.73706e-41
TCOF1	9.5276e-48	-0.703332	0.165	0.458	2.97812e-52	CKLF	2.034e-61	-1.76233	0.399	0.918	6.35784e-66			SRSF7	3.58825e-17	-0.751285	0.709	0.933	1.12161e-21	HLA-B	3.76148e-36	-1.46577	1	1	1.17576e-40
RAB11FIP1	9.84078e-48	-0.972663	0.742	0.948	3.07601e-52	PSAP	8.22358e-64	-1.7574	0.947	1	2.57051e-68			CD83	3.63983e-17	-0.761908	0.95	1	1.13773e-21	SSBP1	4.47312e-36	-1.18349	0.371	0.826	1.3982e-40
DNASE2	1.26681e-47	-0.883034	0.669	0.886	3.95977e-52	HLA-C	3.54365e-82	-1.75689	0.979	1	1.10767e-86			ACP2	4.33144e-17	0.82518	0.694	0.337	1.35391e-21	ACTG1	4.57182e-36	-1.70979	0.941	0.994	1.42905e-40
MT1E	1.3246e-47	1.89823	0.429	0.045	4.14041e-52	SELENOH	2.6973e-75	-1.754	0.479	0.96	8.43118e-80			CMPK2	4.62842e-17	-0.66582	0.112	0.393	1.44674e-21	LAMP1	4.92761e-36	-1.42589	0.679	0.989	1.54026e-40
UQCRC2	1.33144e-47	-0.777523	0.614	0.846	4.16179e-52	YWHAB	1.18057e-75	-1.74561	0.798	0.993	3.69019e-80			JAKMIP2	5.47792e-17	-0.785049	0.268	0.528	1.71228e-21	ATP5PD	6.37961e-36	-1.34204	0.62	0.927	1.99413e-40
NDUFB8	1.44762e-47	-0.836715	0.771	0.945	4.52496e-52	RNH1	5.88343e-77	-1.74383	0.521	0.973	1.83903e-81			MT-CO2	5.72869e-17	0.866189	1	1	1.79066e-21	SLC25A5	7.95352e-36	-1.49684	0.81	0.961	2.4861e-40
BSG	1.63122e-47	-0.804914	0.688	0.881	5.09883e-52	LRPAP1	4.16807e-69	-1.74376	0.606	0.98	1.30285e-73			OAS3	6.09612e-17	-0.552572	0.226	0.478	1.90552e-21	CYP27A1	7.99835e-36	-1.91461	0.434	0.893	2.50011e-40
CLTA	1.66623e-47	-0.902455	0.883	0.975	5.20826e-52	MT-CYB	6.26308e-83	-1.74373	1	1	1.9577e-87			RNF145	7.23364e-17	0.704128	0.678	0.371	2.26108e-21	CD300LF	1.56146e-35	-1.15445	0.317	0.787	4.88078e-40
PHB	1.77979e-47	-0.77916	0.507	0.816	5.56323e-52	GLDN	2.46479e-23	-1.74059	0.441	0.751	7.70438e-28			CD84	7.99806e-17	0.884911	0.769	0.382	2.50002e-21	PDIA6	1.63893e-35	-1.39786	0.43	0.893	5.12293e-40
HM13	2.13255e-47	-0.869458	0.47	0.779	6.6659e-52	ARPC1B	3.44486e-79	-1.73544	0.569	0.968	1.07679e-83			LGALS1	8.24236e-17	0.740003	0.998	0.983	2.57638e-21	VASP	1.72743e-35	-1.16991	0.778	0.966	5.39958e-40
VPS35	3.12658e-47	-0.75425	0.614	0.838	9.773e-52	HSPB1	8.5344e-52	-1.73249	0.543	0.958	2.66767e-56			VEGFA	8.70266e-17	0.962938	0.769	0.393	2.72026e-21	TYMP	2.0735e-35	-1.31997	0.914	0.989	6.4813e-40
N4BP1	3.60871e-47	-0.80204	0.482	0.764	1.128e-51	TOMM6	6.90924e-80	-1.73194	0.468	0.955	2.15968e-84			TBC1D2	1.0174e-16	-0.553288	0.311	0.601	3.18018e-21	IGSF6	2.11299e-35	-1.80134	0.557	0.916	6.60476e-40
CAPG	3.71013e-47	-1.03894	0.95	0.993	1.1597e-51	EML4	3.87443e-62	-1.72335	0.484	0.935	1.21106e-66			ATF3	1.108e-16	-0.953804	0.886	0.972	3.46337e-21	EPSTI1	3.61157e-35	-1.39522	0.158	0.747	1.1289e-39
ITM2B	4.36022e-47	-0.870726	0.995	1	1.36291e-51	ATP5MG	5.40537e-81	-1.72298	0.904	0.995	1.6896e-85			OASL	1.20549e-16	-0.712844	0.266	0.506	3.7681e-21	UBC	4.10587e-35	-1.33054	0.932	1	1.28341e-39
GHITM	6.2936e-47	-0.839538	0.71	0.898	1.96724e-51	NDUFB2	4.85997e-68	-1.72177	0.654	0.978	1.51912e-72			WSB1	1.24166e-16	-0.794005	0.858	0.955	3.88115e-21	UQCRQ	4.46986e-35	-1.32499	0.566	0.91	1.39718e-39
MBP	8.14389e-47	-0.848279	0.506	0.789	2.5456e-51	VIM	2.17474e-73	-1.72085	1	1	6.79776e-78			PTAFR	1.31299e-16	-0.635843	0.62	0.713	4.10411e-21	RNF213	4.62646e-35	-1.41002	0.57	0.882	1.44613e-39
LGALS3	8.9951e-47	-1.1975	0.989	1	2.81167e-51	BAX	8.10004e-73	-1.71934	0.574	0.948	2.5319e-77			TCN2	1.54752e-16	0.968805	0.61	0.264	4.8372e-21	UQCR11	5.57647e-35	-1.32163	0.81	0.989	1.74308e-39
HSPB1	9.67834e-47	-1.05389	0.824	0.958	3.02524e-51	PTMA	2.97282e-97	-1.71507	0.995	1	9.29238e-102			CYTIP	1.88605e-16	0.907443	0.812	0.506	5.89539e-21	CLTA	5.96362e-35	-1.256	0.697	0.961	1.8641e-39
WASHC4	1.07426e-46	-0.858531	0.528	0.811	3.35789e-51	HLA-DMA	3.49028e-72	-1.71224	0.904	0.998	1.09098e-76			LGMN	2.03148e-16	1.29461	0.747	0.365	6.34995e-21	PYCARD	6.22983e-35	-1.50504	0.439	0.871	1.94731e-39
COX5B	1.55488e-46	-0.869397	0.938	0.998	4.86023e-51	EIF4EBP1	2.24745e-71	-1.71004	0.245	0.883	7.02504e-76			BNIP3L	2.34693e-16	1.00716	0.919	0.865	7.336e-21	CNPY3	8.3117e-35	-1.03811	0.262	0.736	2.59806e-39
IL3RA	1.93853e-46	-1.11551	0.67	0.913	6.05941e-51	HLA-B	2.12278e-75	-1.70972	0.984	1	6.63535e-80			TSC22D2	2.48796e-16	-0.804889	0.542	0.753	7.77682e-21	RPN2	1.01013e-34	-1.3141	0.434	0.865	3.15743e-39
AC007952.4	2.04497e-46	-1.07869	0.326	0.697	6.39214e-51	PRDX1	3.62191e-47	-1.70789	0.803	0.99	1.13213e-51			AGRP	3.79027e-16	-0.982593	0.188	0.573	1.18476e-20	FOSB	1.06544e-34	-1.64413	0.697	0.966	3.33032e-39
HEXA	3.08667e-46	-0.883804	0.755	0.94	9.64824e-51	ALOX5	4.97563e-69	-1.70506	0.495	0.955	1.55527e-73			HERPUD1	6.84787e-16	0.963981	0.929	0.742	2.14049e-20	PSMB8	1.09878e-34	-1.19949	0.498	0.86	3.43456e-39
FUCA2	3.51328e-46	-0.74887	0.491	0.779	1.09817e-50	PKM	1.2732e-57	-1.70133	0.644	0.975	3.97975e-62			AMIGO2	7.52169e-16	-0.925674	0.342	0.534	2.35112e-20	SNHG8	1.36964e-34	-1.32966	0.434	0.848	4.28119e-39
HACD3	3.77421e-46	-0.67211	0.242	0.54	1.17973e-50	HLA-DRB1	4.30568e-62	-1.69699	1	1	1.34586e-66			LILRB5	1.77925e-15	0.802843	0.569	0.185	5.56156e-20	CD164	1.53195e-34	-1.41304	0.683	0.978	4.78853e-39
CD151	5.54934e-46	-0.760989	0.57	0.833	1.7346e-50	GABARAP	2.44246e-84	-1.69354	0.947	1	7.63461e-89			NABP1	2.05228e-15	-0.934145	0.673	0.876	6.41499e-20	PDCD6IP	1.64724e-34	-1.13045	0.484	0.843	5.1489e-39
CYP27A1	5.65073e-46	-1.14249	0.683	0.898	1.7663e-50	ATP6V1F	1.78209e-63	-1.69338	0.926	0.998	5.57043e-68			OAS2	2.13263e-15	-0.617474	0.264	0.551	6.66613e-20	PARK7	2.25467e-34	-1.21487	0.643	0.949	7.04759e-39
LAMTOR2	7.2112e-46	-0.814239	0.698	0.913	2.25406e-50	NPC2	3.05889e-64	-1.68741	0.979	1	9.56142e-69			STARD4	2.63732e-15	-0.509328	0.236	0.41	8.2437e-20	HSPB1	3.25698e-34	-1.84934	0.326	0.882	1.01806e-38
CLIC1	9.50995e-46	-0.871789	0.95	0.993	2.9726e-50	GCA	2.28571e-74	-1.68094	0.404	0.938	7.14464e-79			ADM	2.91278e-15	1.04282	0.765	0.438	9.10472e-20	ST13	3.82636e-34	-1.182	0.624	0.949	1.19604e-38
PSMA7	1.08555e-45	-1.00676	0.96	0.99	3.39318e-50	PTPRC	4.37707e-71	-1.68067	0.856	0.988	1.36818e-75			HLA-DPB1	2.94394e-15	0.477774	1	0.983	9.2021e-20	DNASE2	4.74004e-34	-1.30268	0.267	0.781	1.48163e-38
CD81	1.16258e-45	-0.955187	0.995	0.995	3.63398e-50	TUBA1B	1.03442e-61	-1.67952	0.771	0.975	3.23338e-66			TARS1	3.06462e-15	-0.611253	0.331	0.601	9.57934e-20	FBP1	5.0553e-34	-2.12097	0.552	0.955	1.58018e-38
SLC25A5	1.7991e-45	-0.967162	0.96	0.99	5.62358e-50	GLIPR1	1.5384e-62	-1.6787	0.245	0.851	4.8087e-67			HLA-DQA1	3.25426e-15	0.773056	0.997	0.876	1.01721e-19	ATP5MC3	5.32774e-34	-1.36416	0.765	0.949	1.66534e-38
RER1	1.82726e-45	-0.79049	0.638	0.873	5.71163e-50	TMBIM4	5.4001e-71	-1.67339	0.665	0.975	1.68795e-75			ARL5B	5.51414e-15	-0.54092	0.274	0.466	1.7236e-19	TMBIM6	5.38657e-34	-1.20831	0.955	1	1.68372e-38
HSPE1	1.86211e-45	-0.95042	0.859	0.955	5.82056e-50	APEX1	4.30866e-69	-1.66907	0.229	0.868	1.34679e-73			RBBP6	6.85171e-15	-0.731836	0.539	0.685	2.1417e-19	BAX	6.91933e-34	-1.26773	0.647	0.893	2.16283e-38
MIR3945HG	2.52614e-45	1.28478	0.808	0.455	7.89615e-50	ATP5MF	1.16135e-66	-1.66773	0.511	0.963	3.63012e-71			SEMA4A	7.20722e-15	-0.542665	0.383	0.444	2.25282e-19	LAIR1	7.19958e-34	-1.32523	0.448	0.865	2.25043e-38
EIF4EBP1	2.53337e-45	-0.83465	0.674	0.883	7.91877e-50	HIGD2A	7.00621e-77	-1.6662	0.585	0.975	2.18999e-81			SDC2	7.61718e-15	0.707276	0.506	0.135	2.38096e-19	JUN	8.20276e-34	-2.23775	0.846	0.989	2.564e-38
GCA	3.00855e-45	-0.857373	0.702	0.938	9.40408e-50	PLBD1	1.21535e-58	-1.66569	0.303	0.853	3.79891e-63			PMP22	9.85142e-15	0.920991	0.942	0.82	3.07934e-19	SP110	8.95574e-34	-1.34214	0.154	0.685	2.79937e-38
LRRC25	3.0213e-45	-0.552362	0.17	0.458	9.44391e-50	ELOB	3.65633e-63	-1.66521	0.899	0.995	1.14289e-67			IRF9	1.30783e-14	-0.562686	0.428	0.663	4.088e-19	TMEM251	1.01126e-33	-1.2705	0.199	0.753	3.16097e-38
TECR	3.75339e-45	-0.668852	0.422	0.697	1.17323e-49	SNX2	1.01367e-63	-1.66253	0.532	0.948	3.16852e-68			MMP19	1.49843e-14	1.10902	0.803	0.522	4.68377e-19	BANF1	1.03626e-33	-1.1262	0.204	0.742	3.23913e-38
ANXA4	5.46249e-45	-0.776046	0.45	0.756	1.70746e-49	RMDN3	1.04452e-47	-1.66015	0.229	0.774	3.26493e-52			GLUL	2.76285e-14	0.774568	1	0.989	8.63608e-19	PLGRKT	1.05127e-33	-0.961522	0.086	0.618	3.28603e-38
PLD3	8.47883e-45	-1.35708	0.613	0.836	2.6503e-49	APRT	5.84709e-65	-1.65189	0.383	0.933	1.82767e-69			EIF5	2.8125e-14	-0.793694	0.901	0.966	8.79125e-19	UNC93B1	1.12292e-33	-1.10628	0.281	0.764	3.51001e-38
HSD3B7	8.51266e-45	-0.739046	0.266	0.624	2.66087e-49	CTSH	1.21208e-65	-1.65094	0.537	0.955	3.78868e-70			SLC1A5	3.16379e-14	-0.52642	0.223	0.5	9.88931e-19	EIF2AK2	1.17093e-33	-1.38343	0.294	0.764	3.66006e-38
DENND4C	1.54241e-44	-0.738378	0.434	0.677	4.82123e-49	UQCR11	2.83711e-66	-1.64908	0.782	0.988	8.86817e-71			SAMD9L	3.20579e-14	-0.732775	0.34	0.612	1.00206e-18	FTL	1.20465e-33	-1.95809	1	1	3.76546e-38
SELENOH	2.56949e-44	-0.857003	0.802	0.96	8.03168e-49	COX8A	1.624e-71	-1.64777	0.819	0.993	5.07627e-76			SH3BP5	3.25064e-14	0.747214	0.904	0.674	1.01608e-18	CYRIB	1.32155e-33	-1.0771	0.588	0.876	4.13088e-38
TRPV2	2.60523e-44	-0.907877	0.346	0.706	8.14338e-49	COX5A	5.84924e-62	-1.6449	0.564	0.963	1.82835e-66			ABHD5	5.36835e-14	-1.05632	0.694	0.888	1.67803e-18	DAD1	1.42051e-33	-1.18664	0.493	0.876	4.4402e-38
SFT2D1	2.82107e-44	-0.783147	0.619	0.863	8.81805e-49	HLA-DQB1	2.16504e-46	-1.64337	0.952	0.985	6.76745e-51			CD59	5.6164e-14	0.751722	0.77	0.427	1.75556e-18	LIPA	1.7078e-33	-2.01022	0.452	0.888	5.33822e-38
IFI16	3.87452e-44	-0.864595	0.546	0.833	1.21109e-48	PHPT1	3.15229e-54	-1.63853	0.33	0.896	9.85336e-59			C2	5.97591e-14	1.01255	0.706	0.388	1.86794e-18	IER5	1.77851e-33	-1.51813	0.584	0.91	5.55924e-38
ATP5MD	4.25972e-44	-0.870711	0.928	0.985	1.33149e-48	BTF3	1.71963e-81	-1.63621	0.963	0.995	5.37518e-86			CKLF	6.45457e-14	-0.722839	0.653	0.831	2.01756e-18	SEPHS2	2.3164e-33	-1.15964	0.294	0.758	7.24056e-38
FCGR1A	4.37426e-44	-0.844256	0.405	0.687	1.3673e-48	HLA-DPA1	1.25716e-56	-1.63615	0.989	1	3.92962e-61			RHOB	6.82172e-14	0.808162	0.977	0.82	2.13232e-18	PPARG	3.26823e-33	-1.6473	0.339	0.798	1.02158e-37
TEX264	4.92999e-44	-0.669119	0.32	0.659	1.54101e-48	NDUFB7	6.41831e-74	-1.63424	0.484	0.948	2.00622e-78			MARCKS	7.60518e-14	0.909083	0.868	0.596	2.37721e-18	TMEM258	3.33194e-33	-1.13488	0.615	0.927	1.04149e-37
EEA1	5.40209e-44	-0.90675	0.454	0.764	1.68858e-48	CALR	1.0072e-43	-1.63136	0.798	0.95	3.14828e-48			FOLR2	7.91419e-14	0.971908	0.473	0.118	2.4738e-18	ISCU	3.96396e-33	-1.09974	0.57	0.837	1.23905e-37
TWF2	5.65712e-44	-0.862992	0.554	0.816	1.76829e-48	TCF7L2	4.63886e-62	-1.62312	0.356	0.908	1.45001e-66			S100A6	8.80618e-14	0.436698	1	0.994	2.75262e-18	OSTF1	6.39557e-33	-1.26299	0.43	0.831	1.99911e-37
NDUFB2	5.90262e-44	-0.887017	0.872	0.978	1.84503e-48	HSP90AA1	8.32534e-61	-1.61561	0.984	1	2.60232e-65			EIF4A3	1.04156e-13	-0.921349	0.707	0.893	3.25569e-18	CALM2	1.18822e-32	-1.35314	0.81	0.972	3.71413e-37
ARPC3	7.04893e-44	-0.769767	0.995	1	2.20334e-48	PARK7	4.40509e-66	-1.61432	0.511	0.938	1.37693e-70			CXCR4	1.12878e-13	0.884815	0.876	0.596	3.52833e-18	COX17	1.20902e-32	-1.16318	0.448	0.876	3.77914e-37
NDUFS7	8.25267e-44	-0.775591	0.594	0.871	2.5796e-48	EEF1A1	1.49879e-74	-1.61164	1	1	4.6849e-79			BTG2	1.156e-13	-0.934026	0.608	0.837	3.6134e-18	C1QBP	1.40677e-32	-1.15372	0.199	0.719	4.39727e-37
LAMP1	8.48218e-44	-0.894577	0.928	0.978	2.65134e-48	CLTA	5.7122e-64	-1.60965	0.702	0.975	1.78551e-68			CEP170	1.36044e-13	-0.702506	0.745	0.882	4.25244e-18	SFT2D1	1.55381e-32	-1.00614	0.471	0.792	4.85688e-37
NDUFS8	8.51287e-44	-0.780994	0.531	0.856	2.66094e-48	ATP5F1C	3.57294e-62	-1.60726	0.479	0.935	1.11682e-66			PPFIA1	1.492e-13	-0.567481	0.552	0.697	4.66366e-18	CTSA	1.73217e-32	-1.38428	0.647	0.882	5.41438e-37
CFL1	1.06954e-43	-0.93973	0.982	1	3.34315e-48	HMGN2	1.23889e-67	-1.60665	0.67	0.97	3.87251e-72			MT-ND2	1.6247e-13	0.826729	0.998	1	5.07845e-18	PLAU	2.29286e-32	-1.34254	0.045	0.601	7.16699e-37
ANXA5	1.14073e-43	-0.899608	0.986	0.998	3.56568e-48	CTSB	1.2759e-37	-1.59991	0.973	1	3.98817e-42			GPR132	1.63052e-13	0.695858	0.625	0.247	5.09664e-18	MYL12A	3.39798e-32	-1.28138	0.964	0.994	1.06214e-36
ADGRE5	1.18086e-43	-0.886141	0.72	0.908	3.69111e-48	DDX21	1.75256e-57	-1.59981	0.426	0.91	5.47812e-62			TFDP2	1.63242e-13	0.840452	0.552	0.258	5.10259e-18	FYB1	3.74473e-32	-1.43022	0.371	0.882	1.17052e-36
COX4I1	2.15417e-43	-0.856948	0.995	0.993	6.73348e-48	TMSB10	3.18699e-71	-1.5971	0.995	1	9.96182e-76			TCP1	1.63927e-13	-0.59979	0.701	0.848	5.12399e-18	SH3BGRL	4.11071e-32	-1.2303	0.706	0.961	1.28492e-36
GLA	2.47378e-43	-0.821976	0.424	0.699	7.7325e-48	LRP1	4.53982e-64	-1.59257	0.681	0.968	1.41905e-68			APOE	1.97075e-13	0.902377	0.927	0.713	6.16012e-18	APEX1	5.22726e-32	-1.24291	0.231	0.742	1.63393e-36
GSTO1	2.55401e-43	-0.919217	0.974	0.995	7.98326e-48	MYADM	9.69684e-48	-1.59152	0.5	0.891	3.03102e-52			MT-ATP6	2.72975e-13	0.758976	1	1	8.53262e-18	SLIRP	7.90534e-32	-1.08167	0.403	0.82	2.47104e-36
S100A10	2.6764e-43	-0.895624	0.997	1	8.36583e-48	TGOLN2	2.99187e-64	-1.59119	0.601	0.983	9.35194e-69			OSBPL11	2.77785e-13	-0.598224	0.603	0.736	8.68296e-18	LAMTOR5	8.31626e-32	-1.12046	0.584	0.91	2.59948e-36
SDHB	2.92891e-43	-0.74828	0.534	0.836	9.15512e-48	ENO1	1.12033e-52	-1.58709	0.697	0.978	3.50191e-57			ECM1	2.88715e-13	0.609507	0.293	0.017	9.02461e-18	MT2A	8.89618e-32	3.21552	0.937	0.567	2.78075e-36
ARPC5	3.34085e-43	-0.836313	0.973	0.998	1.04428e-47	EIF3K	1.67286e-71	-1.58598	0.867	0.99	5.22898e-76			S100A10	3.11848e-13	0.673307	1	0.994	9.74768e-18	CD63	9.7091e-32	-1.37623	1	1	3.03485e-36
CSNK2B	3.37119e-43	-0.727316	0.699	0.878	1.05376e-47	PPIA	1.1404e-68	-1.58586	0.957	1	3.56463e-73			TAGAP	3.14103e-13	-0.6713	0.283	0.624	9.81819e-18	CREG1	1.03752e-31	-1.33012	0.661	0.972	3.24305e-36
GUSB	4.5902e-43	-0.7671	0.59	0.821	1.4348e-47	MT-ND1	1.21828e-73	-1.58489	0.989	1	3.80808e-78			PEA15	4.8937e-13	0.703252	0.754	0.416	1.52966e-17	CEBPB	1.07224e-31	-1.47375	0.977	1	3.3516e-36
DPP7	4.66205e-43	-0.756335	0.786	0.938	1.45726e-47	NDUFA1	4.3849e-66	-1.5833	0.633	0.978	1.37062e-70			CCNT1	5.02878e-13	-0.417787	0.266	0.449	1.57189e-17	PARP14	1.09497e-31	-1.39542	0.471	0.854	3.42264e-36
PPP1CA	6.17431e-43	-0.792649	0.765	0.93	1.92995e-47	HNRNPDL	1.75808e-72	-1.5809	0.67	0.98	5.49539e-77			DNAJA1	5.14649e-13	-0.817361	0.952	0.983	1.60868e-17	EIF4EBP1	1.12364e-31	-1.28251	0.353	0.837	3.51226e-36
MFSD1	6.27939e-43	-0.789784	0.72	0.905	1.9628e-47	GMFG	4.46797e-67	-1.57719	0.697	0.983	1.39659e-71			SAT1	5.38338e-13	0.587403	1	1	1.68273e-17	CITED2	1.27832e-31	-1.74019	0.367	0.848	3.99576e-36
CHD9	7.70025e-43	-0.824205	0.568	0.853	2.40693e-47	NDUFS5	4.02225e-57	-1.57466	0.761	0.985	1.25727e-61			C1QB	5.44852e-13	0.585056	0.902	0.691	1.70309e-17	APBB1IP	1.35677e-31	-1.11793	0.14	0.674	4.24097e-36
ERP29	8.91432e-43	-0.814843	0.837	0.955	2.78642e-47	HNMT	9.66135e-69	-1.57263	0.441	0.933	3.01993e-73			NCOA7	6.80588e-13	-0.603252	0.312	0.522	2.12737e-17	CD81	1.49409e-31	-1.86574	0.76	0.978	4.67019e-36
RGCC	1.09827e-42	-1.06032	0.939	0.985	3.43294e-47	EEF1B2	8.52401e-69	-1.57055	0.963	0.998	2.66442e-73			CD74	7.5743e-13	0.469091	1	0.989	2.36756e-17	HSPA9	1.55912e-31	-1.20525	0.421	0.899	4.87347e-36
DBI	1.17287e-42	-1.0444	0.923	0.978	3.66613e-47	OAZ1	3.46351e-77	-1.57053	1	0.998	1.08262e-81			TIPARP	8.19943e-13	0.936107	0.888	0.725	2.56296e-17	PEPD	1.70145e-31	-1.2353	0.303	0.809	5.31837e-36
SMIM3	1.60532e-42	0.884876	0.571	0.147	5.01787e-47	JAML	4.41211e-64	-1.57035	0.043	0.749	1.37913e-68			STAC	8.57027e-13	-0.562013	0.139	0.41	2.67888e-17	UBL5	1.73333e-31	-1.05451	0.855	1	5.41802e-36
FKBP15	1.95518e-42	-0.797472	0.462	0.779	6.11147e-47	PTGER4	8.31178e-58	-1.56915	0.186	0.799	2.59808e-62			IFI44	1.01548e-12	-0.508818	0.255	0.494	3.17416e-17	PPT1	1.85431e-31	-1.24263	0.489	0.916	5.79616e-36
HLA-DRB1	2.50567e-42	-0.833432	0.995	1	7.83217e-47	CD74	1.15491e-62	-1.56768	1	1	3.61e-67			LSM6	1.14308e-12	-0.550835	0.562	0.713	3.57302e-17	CCT8	1.9822e-31	-1.18253	0.303	0.82	6.19591e-36
LMAN1	3.44518e-42	-0.753617	0.496	0.781	1.07689e-46	CD63	1.9838e-43	-1.56755	0.984	1	6.20092e-48			NT5C3A	1.43772e-12	-0.417945	0.269	0.416	4.49401e-17	NDUFB7	1.99127e-31	-1.24049	0.443	0.899	6.22429e-36
SNX3	3.63003e-42	-0.851307	0.894	0.985	1.13467e-46	EEF2	7.93526e-73	-1.56594	0.947	0.993	2.48039e-77			LRIF1	1.56915e-12	-0.488371	0.154	0.348	4.90483e-17	KLF2	2.40424e-31	-1.8521	0.357	0.86	7.51512e-36
SERF2	3.92642e-42	-0.880439	1	1	1.22731e-46	ATP5F1D	2.89563e-65	-1.56428	0.628	0.97	9.05111e-70			FIG4	1.75958e-12	-0.504406	0.418	0.601	5.50007e-17	PSME2	3.02517e-31	-1.44271	0.552	0.921	9.45603e-36
CAP1	4.14631e-42	-0.916656	0.907	0.988	1.29605e-46	SCPEP1	2.30486e-44	-1.56269	0.399	0.873	7.20449e-49			SOWAHD	1.8031e-12	-0.430927	0.069	0.287	5.6361e-17	CANX	3.29785e-31	-1.20525	0.864	0.983	1.03084e-35
PRDX1	4.4762e-42	-1.10987	0.891	0.99	1.39916e-46	ANXA2	7.23307e-53	-1.56269	0.952	1	2.2609e-57			BACH1	2.03818e-12	-0.652558	0.658	0.848	6.3709e-17	EML4	3.68314e-31	-1.28894	0.475	0.888	1.15127e-35
ATP5PF	4.84079e-42	-0.841676	0.851	0.958	1.51313e-46	MICOS10	4.41373e-53	-1.55871	0.553	0.948	1.37964e-57			G0S2	2.13213e-12	-1.74672	0.336	0.652	6.66457e-17	HSD3B7	3.76446e-31	-1.19806	0.154	0.669	1.17669e-35
UBB	6.95228e-42	-0.957608	0.992	1	2.17313e-46	PABPC1	7.67284e-73	-1.55799	0.963	1	2.39836e-77			KCNMA1	2.26777e-12	0.768161	0.909	0.77	7.08856e-17	YWHAB	3.83454e-31	-1.17869	0.914	0.983	1.19859e-35
LMAN2	7.31138e-42	-0.725737	0.57	0.853	2.28538e-46	COMMD6	6.67589e-65	-1.54982	0.771	0.993	2.08674e-69			HSP90AB1	2.56928e-12	-0.811676	0.993	0.994	8.03101e-17	APRT	5.8029e-31	-1.13999	0.48	0.916	1.81386e-35
OSBPL11	7.80188e-42	-0.8115	0.587	0.836	2.4387e-46	FXYD5	5.78521e-66	-1.54656	0.617	0.965	1.80833e-70			SGMS2	4.01285e-12	0.661931	0.626	0.36	1.25433e-16	MGAT1	7.50376e-31	-1.17853	0.837	0.989	2.34551e-35
MCEMP1	2.18263e-41	-1.02299	0.85	0.96	6.82243e-46	CAP1	1.6239e-53	-1.54474	0.771	0.988	5.07597e-58			SYS1	4.28396e-12	-0.5233	0.478	0.663	1.33907e-16	HNRNPA2B1	7.96975e-31	-1.24406	0.95	1	2.49117e-35
COX8A	2.18445e-41	-0.824005	0.957	0.993	6.82811e-46	ATP6V0D1	4.50937e-52	-1.54258	0.574	0.94	1.40953e-56			PBRM1	4.36435e-12	-0.580059	0.658	0.775	1.3642e-16	GTF3A	1.03033e-30	-1.19502	0.376	0.876	3.22058e-35
MDH2	2.27524e-41	-0.802896	0.626	0.863	7.11192e-46	NDUFA4	6.46568e-53	-1.5406	0.862	0.995	2.02103e-57			PTPRE	4.70183e-12	-0.680684	0.762	0.893	1.46969e-16	LGALS3	1.03948e-30	-1.60645	0.941	0.994	3.24918e-35
JUND	2.27719e-41	-0.764785	0.997	1	7.11801e-46	AKR1A1	2.7755e-55	-1.54014	0.34	0.873	8.67561e-60			MOB3B	4.897e-12	-0.484038	0.529	0.629	1.5307e-16	ATP5F1B	1.11432e-30	-1.21128	0.638	0.893	3.48311e-35
VDAC3	2.67067e-41	-0.651847	0.397	0.687	8.34793e-46	C1orf162	1.3876e-56	-1.53885	0.809	0.988	4.33733e-61			PKP2	6.06118e-12	0.572724	0.26	0.011	1.89459e-16	TYROBP	1.18112e-30	-1.28307	0.991	0.994	3.69193e-35
PTPN6	2.78716e-41	-0.790303	0.693	0.881	8.71207e-46	SRSF7	3.52081e-66	-1.53771	0.447	0.938	1.10053e-70			FCGR3A	6.29538e-12	0.735972	0.98	0.888	1.9678e-16	ARPC2	1.3497e-30	-1.2891	0.982	1	4.21888e-35
COPRS	3.204e-41	-0.723008	0.411	0.697	1.0015e-45	COX7C	6.30177e-62	-1.53703	0.957	0.998	1.96979e-66			EIF1	6.33818e-12	-0.671409	1	1	1.98118e-16	CHMP5	1.37342e-30	-1.14327	0.407	0.82	4.293e-35
NDUFA1	3.38535e-41	-0.807773	0.883	0.978	1.05819e-45	ISG15	1.1771e-35	-1.53695	0.223	0.672	3.67936e-40			DDX58	6.80035e-12	-0.48783	0.149	0.388	2.12564e-16	IFI6	1.82297e-30	-1.96337	0.507	0.921	5.6982e-35
MGST1	3.59078e-41	-1.01395	0.365	0.624	1.1224e-45	GRB2	2.15577e-60	-1.5356	0.691	0.965	6.73847e-65			IFITM2	6.8994e-12	-0.539657	0.484	0.545	2.1566e-16	IL1B	1.91719e-30	1.92893	0.941	0.77	5.99272e-35
DAD1	3.77754e-41	-0.794605	0.634	0.863	1.18078e-45	GNAS	4.42344e-62	-1.53274	0.899	0.993	1.38267e-66			TAGLN2	7.26177e-12	0.669942	0.964	0.837	2.26987e-16	SLC7A7	1.96557e-30	-1.27405	0.534	0.882	6.14393e-35
THBS1	3.79852e-41	1.15105	0.954	0.883	1.18734e-45	COX4I1	1.91662e-61	-1.53204	0.968	0.993	5.99093e-66			CTSK	9.04547e-12	1.1091	0.388	0.107	2.82742e-16	SELENOF	2.04042e-30	-1.07079	0.398	0.865	6.37791e-35
GLB1	3.82882e-41	-0.758721	0.49	0.764	1.1968e-45	PGK1	3.05577e-55	-1.53193	0.628	0.958	9.55167e-60			ATF4	9.82901e-12	-0.602922	0.836	0.933	3.07233e-16	GABARAP	2.09373e-30	-1.08276	0.968	0.989	6.54455e-35
TMBIM6	5.83674e-41	-0.838325	0.978	0.993	1.82444e-45	SNHG8	1.5691e-56	-1.52872	0.574	0.945	4.90468e-61			TRGC1	1.08378e-11	-0.456826	0.02	0.225	3.38767e-16	RBM47	2.4717e-30	-1.14951	0.643	0.888	7.72599e-35
NDUFV3	6.21374e-41	-0.686	0.435	0.719	1.94228e-45	CHCHD2	2.39398e-67	-1.52548	0.872	0.99	7.48304e-72			TANK	1.08935e-11	-0.590893	0.64	0.798	3.40506e-16	FCGR2A	2.87875e-30	-1.42924	0.742	0.978	8.99835e-35
ESD	6.77983e-41	-0.738517	0.65	0.898	2.11923e-45	MDH1	2.23938e-52	-1.52532	0.394	0.891	6.9998e-57			KCNQ1OT1	1.20648e-11	-1.41157	0.271	0.421	3.77121e-16	SNRPF	4.47237e-30	-1.08795	0.362	0.798	1.39797e-34
LIPA	7.70458e-41	-1.27	0.688	0.893	2.40828e-45	CXCL16	9.53547e-65	-1.52493	0.878	0.995	2.98058e-69			IER3	1.31985e-11	-0.770211	0.866	0.978	4.12557e-16	NAF1	4.75928e-30	-1.25673	0.122	0.607	1.48765e-34
MAN2B1	7.8244e-41	-0.765872	0.744	0.94	2.44574e-45	MDH2	1.00606e-59	-1.52403	0.266	0.863	3.14473e-64			MNDA	1.40462e-11	-0.734109	0.86	0.921	4.39052e-16	SRSF7	4.78566e-30	-1.22491	0.516	0.933	1.49589e-34
APEX1	9.33465e-41	-0.775756	0.674	0.868	2.91781e-45	VASP	7.054e-64	-1.52192	0.58	0.96	2.20492e-68			DENND3	1.87778e-11	0.575003	0.595	0.236	5.86952e-16	ATOX1	5.84936e-30	-1.31478	0.701	0.933	1.82838e-34
MNDA	1.08834e-40	-0.988442	0.818	0.945	3.40193e-45	KCTD12	1.32232e-49	-1.52185	0.41	0.913	4.13328e-54			PRNP	1.90034e-11	0.746245	0.888	0.725	5.94004e-16	ATP5MD	5.92345e-30	-1.21498	0.76	0.966	1.85154e-34
NDUFB5	1.09127e-40	-0.794202	0.698	0.896	3.41109e-45	SCP2	5.08555e-54	-1.52116	0.447	0.903	1.58963e-58			TIMD4	1.94172e-11	0.715009	0.268	0.017	6.06938e-16	TNFSF12	6.79813e-30	-1.05974	0.186	0.691	2.12495e-34
ARID4A	1.65891e-40	-0.782266	0.39	0.746	5.18539e-45	ATP5F1B	6.94081e-54	-1.52048	0.601	0.953	2.16955e-58			EMP1	2.07527e-11	0.934627	0.762	0.438	6.48683e-16	PEBP1	7.46461e-30	-1.76157	0.38	0.86	2.33327e-34
PARK7	1.72289e-40	-0.778035	0.848	0.938	5.38536e-45	RBM3	2.17236e-57	-1.51707	0.851	0.993	6.79033e-62			PCF11	2.1359e-11	-0.548669	0.565	0.725	6.67637e-16	NABP1	8.09607e-30	-1.41785	0.638	0.876	2.53066e-34
DDRGK1	1.79735e-40	-0.69716	0.355	0.669	5.61813e-45	FIS1	4.90624e-61	-1.51608	0.351	0.91	1.53358e-65			LAPTM5	2.20231e-11	0.60098	1	0.994	6.88393e-16	ATP6V1F	9.48884e-30	-1.27511	0.964	1	2.966e-34
TUFM	1.88031e-40	-0.696084	0.638	0.866	5.87743e-45	CYCS	7.202e-53	-1.51591	0.569	0.963	2.25119e-57			NFKBIZ	2.49651e-11	-0.919244	0.774	0.893	7.80353e-16	PHACTR1	9.58138e-30	-1.37597	0.398	0.848	2.99493e-34
SDHC	2.3605e-40	-0.579118	0.474	0.711	7.3784e-45	RNF130	1.80355e-57	-1.51545	0.654	0.968	5.63751e-62			FADS1	2.59104e-11	-0.653697	0.286	0.478	8.09902e-16	FKBP1A	1.05856e-29	-1.15663	0.62	0.944	3.30883e-34
ATP6V0D1	2.69484e-40	-0.876244	0.834	0.94	8.42347e-45	GSTK1	2.97841e-61	-1.51539	0.255	0.846	9.30987e-66			TPM4	2.8942e-11	0.717768	0.977	0.882	9.04664e-16	OAZ1	1.28355e-29	-1.16203	0.995	1	4.01209e-34
DCAF7	3.01167e-40	-0.775732	0.474	0.754	9.41381e-45	MYL12A	2.85792e-59	-1.51212	0.936	0.995	8.93322e-64			GPCPD1	3.12571e-11	-0.683278	0.909	0.938	9.77029e-16	ELOC	1.31932e-29	-1.02313	0.742	0.944	4.1239e-34
CCT5	3.01698e-40	-0.755942	0.603	0.868	9.43041e-45	HSP90AB1	8.63324e-56	-1.51027	0.92	0.995	2.69856e-60			RNFT1	4.42681e-11	-0.411421	0.327	0.534	1.38372e-15	CHCHD10	1.4564e-29	-1.37655	0.588	0.916	4.55239e-34
CDC37	3.07285e-40	-0.770899	0.702	0.888	9.60507e-45	FYB1	1.83215e-39	-1.51005	0.33	0.801	5.72691e-44			MPRIP	4.56782e-11	0.500502	0.448	0.174	1.4278e-15	GCA	1.88609e-29	-1.00357	0.602	0.882	5.89551e-34
ENOSF1	3.46745e-40	-0.707773	0.373	0.716	1.08385e-44	VEGFB	4.16272e-60	-1.50948	0.346	0.888	1.30118e-64			CD99	4.99886e-11	0.682678	0.936	0.781	1.56253e-15	PELATON	2.17234e-29	-1.38305	0.457	0.865	6.79026e-34
SH3BGRL3	3.54785e-40	-0.89423	0.997	1	1.10898e-44	VDAC1	1.28965e-51	-1.50827	0.654	0.955	4.03115e-56			YME1L1	5.55961e-11	-0.695833	0.757	0.888	1.73781e-15	TNF	2.4536e-29	2.33778	0.751	0.292	7.66941e-34
PPIA	3.57658e-40	-0.811954	0.992	1	1.11796e-44	SUMO2	1.39598e-72	-1.50783	0.904	0.998	4.36353e-77			VASP	5.67528e-11	-0.58227	0.906	0.966	1.77397e-15	GCHFR	2.63989e-29	-2.18289	0.548	0.809	8.25173e-34
CTSD	3.78221e-40	-1.20705	0.998	1	1.18224e-44	NCL	3.78248e-54	-1.50761	0.606	0.943	1.18232e-58			LUCAT1	5.7498e-11	0.989517	0.655	0.36	1.79726e-15	TUBA1B	2.83229e-29	-1.65668	0.747	0.961	8.85313e-34
IQGAP2	3.87197e-40	-0.85142	0.634	0.888	1.21029e-44	RSL1D1	9.08823e-60	-1.50752	0.457	0.908	2.84078e-64			DNAJB1	5.75258e-11	-0.899394	0.937	0.933	1.79813e-15	PARP9	2.95312e-29	-1.15833	0.149	0.663	9.23079e-34
ACTG1	4.15242e-40	-0.929481	0.995	1	1.29796e-44	SLC15A3	1.86242e-54	-1.50623	0.351	0.878	5.82153e-59			MT-ND4L	5.79996e-11	0.714558	0.927	0.809	1.81294e-15	ITGB2	2.98723e-29	-1.37038	0.833	0.978	9.33742e-34
CD83	5.40101e-40	-0.964687	0.822	0.943	1.68824e-44	LY86	7.7269e-57	-1.50578	0.245	0.843	2.41526e-61			HSPA1B	6.36156e-11	-0.914923	0.957	0.961	1.98848e-15	CIAO2B	3.11062e-29	-0.957781	0.62	0.91	9.72313e-34
ADM	7.076e-40	1.08331	0.675	0.244	2.2118e-44	ARL6IP4	1.40443e-68	-1.50553	0.58	0.953	4.38995e-73			CYRIA	7.02126e-11	0.628647	0.84	0.579	2.19469e-15	ELOB	3.64995e-29	-1.33311	0.896	0.989	1.1409e-33
CCDC88A	7.56793e-40	-0.956711	0.896	0.963	2.36557e-44	PRELID1	1.56656e-67	-1.50235	0.447	0.94	4.89673e-72			CITED2	7.93838e-11	-0.898023	0.638	0.848	2.48136e-15	JUNB	3.79206e-29	-1.48684	0.982	0.989	1.18532e-33
ATP5F1A	9.30263e-40	-0.81873	0.726	0.91	2.9078e-44	TPI1	1.5929e-54	-1.50168	0.686	0.963	4.97907e-59			TFEC	8.11208e-11	-0.594871	0.638	0.82	2.53566e-15	KLF4	3.96158e-29	-1.56935	0.484	0.921	1.2383e-33
PSMG2	9.46072e-40	-0.712781	0.605	0.878	2.95722e-44	LAMP2	5.95321e-58	-1.49947	0.729	0.983	1.86084e-62			ATP2B1-AS1	8.80533e-11	-0.679976	0.458	0.708	2.75235e-15	MICOS13	4.8764e-29	-1.08778	0.385	0.871	1.52426e-33
PLP2	1.14014e-39	-0.742989	0.566	0.823	3.56383e-44	DPP7	5.36193e-59	-1.49905	0.436	0.938	1.67602e-63			MT-ND1	9.26134e-11	0.675662	0.998	0.994	2.89489e-15	CCL2	5.66096e-29	-4.30826	0.041	0.545	1.76949e-33
BCLAF1	1.43926e-39	-0.790758	0.728	0.928	4.4988e-44	NAA20	1.64145e-57	-1.49764	0.207	0.823	5.1308e-62			SQSTM1	9.3665e-11	-0.724361	0.944	0.978	2.92776e-15	CORO1C	6.58553e-29	-1.30136	0.43	0.876	2.05849e-33
TAX1BP1	1.58366e-39	-0.791839	0.928	0.988	4.95018e-44	SNHG29	1.32827e-53	-1.49556	0.952	0.995	4.15188e-58			C1QA	1.02446e-10	0.463215	0.893	0.702	3.20225e-15	FAM174C	6.98947e-29	-0.996667	0.213	0.708	2.18475e-33
SPCS1	1.70496e-39	-0.754621	0.781	0.953	5.32933e-44	ATP5MD	6.25522e-56	-1.49469	0.766	0.985	1.95525e-60			NPC2	1.05652e-10	0.57605	0.998	0.989	3.30245e-15	NDUFS5	9.06553e-29	-1.24752	0.606	0.933	2.83369e-33
PTPMT1	1.80028e-39	-0.722052	0.392	0.706	5.62727e-44	SMDT1	1.65235e-62	-1.49375	0.543	0.968	5.16489e-67			CHIT1	1.13835e-10	1.20051	0.413	0.101	3.55823e-15	FCGRT	1.00173e-28	-1.30346	0.914	0.972	3.1312e-33
LY96	2.41465e-39	-0.833399	0.664	0.893	7.54768e-44	ASAH1	9.45717e-57	-1.49175	0.957	0.998	2.9561e-61			DDX5	1.15068e-10	-0.66369	0.987	1	3.59677e-15	VPS29	1.00819e-28	-1.20663	0.489	0.843	3.15139e-33
RNF149	2.43017e-39	-0.799156	0.912	0.988	7.59618e-44	SLC25A3	4.69091e-56	-1.48691	0.819	0.988	1.46628e-60			KLF10	1.151e-10	-0.619079	0.489	0.758	3.59779e-15	ANXA2	1.1927e-28	-1.34908	0.964	0.989	3.72813e-33
NOL8	2.98366e-39	-0.678481	0.203	0.542	9.32628e-44	EEF1G	9.38252e-69	-1.48367	0.941	1	2.93277e-73			CERT1	1.34149e-10	-0.53756	0.759	0.837	4.1932e-15	ATP5MPL	1.21467e-28	-1.09946	0.738	0.961	3.79678e-33
NEU1	3.46522e-39	-0.655897	0.33	0.644	1.08315e-43	MTRNR2L8	3.81957e-67	-1.48344	0.739	0.978	1.19391e-71			ITGAV	1.46354e-10	0.567066	0.635	0.41	4.5747e-15	PSMB9	1.36948e-28	-1.21528	0.326	0.775	4.28071e-33
ELOVL1	4.13807e-39	-0.523004	0.315	0.545	1.29347e-43	ATP5F1A	2.95803e-54	-1.48232	0.415	0.91	9.24617e-59			PHACTR1	1.58326e-10	-0.742295	0.593	0.848	4.94892e-15	IFI16	1.61683e-28	-1.17141	0.403	0.82	5.05384e-33
ZFAND5	4.17064e-39	1.00785	0.971	0.953	1.30365e-43	GTF3A	9.10119e-57	-1.48128	0.298	0.873	2.84483e-61			TLR2	1.6192e-10	0.672035	0.673	0.36	5.06128e-15	ARHGDIB	1.71377e-28	-1.3233	0.534	0.865	5.35687e-33
DOK1	4.3918e-39	-0.434223	0.142	0.403	1.37278e-43	IL18	2.65322e-54	-1.48043	0.319	0.858	8.29339e-59			DDX60L	1.84481e-10	-0.518556	0.329	0.539	5.76648e-15	ASAH1	1.86658e-28	-1.26108	0.986	0.989	5.83451e-33
PHPT1	4.76759e-39	-0.864506	0.717	0.896	1.49024e-43	PTAFR	6.99511e-53	-1.47985	0.255	0.818	2.18652e-57			CEBPA	2.05522e-10	-0.579653	0.35	0.596	6.42417e-15	SKAP2	1.97722e-28	-1.11773	0.371	0.792	6.18037e-33
VIM	6.0314e-39	-0.863359	1	1	1.88529e-43	EIF3E	2.47211e-59	-1.47972	0.846	0.995	7.72726e-64			LDLR	2.1912e-10	-0.603107	0.26	0.371	6.84922e-15	MDH1	2.36874e-28	-1.19969	0.294	0.803	7.40417e-33
TALDO1	6.23897e-39	-0.855805	0.797	0.928	1.95017e-43	ISCU	1.56593e-53	-1.47759	0.463	0.925	4.89475e-58			SNX9	2.71338e-10	0.648054	0.74	0.483	8.48142e-15	COX5B	2.40304e-28	-1.18664	0.783	0.978	7.51139e-33
GBA	6.55431e-39	-0.527271	0.256	0.502	2.04873e-43	ZFAS1	3.0387e-58	-1.47703	0.957	1	9.49832e-63			TRIO	3.01415e-10	-0.433436	0.349	0.517	9.42159e-15	IL1R2	2.46819e-28	1.767	0.566	0.034	7.71502e-33
HLA-B	7.01886e-39	-0.814647	1	1	2.19394e-43	ARPC5	1.88263e-59	-1.47674	0.894	0.998	5.88469e-64			FOS	3.41492e-10	-1.1115	0.97	0.983	1.06743e-14	NDUFS7	2.73259e-28	-1.04132	0.371	0.809	8.54146e-33
XAF1	7.14245e-39	-0.807201	0.189	0.47	2.23257e-43	H3-3A	6.40247e-69	-1.47544	1	1	2.00127e-73			LILRA5	3.68253e-10	-0.490377	0.221	0.36	1.15108e-14	CCNL1	2.74925e-28	-1.21238	0.742	0.955	8.59356e-33
FCER1G	7.60734e-39	-0.878221	0.997	1	2.37789e-43	CD46	5.31181e-65	-1.47448	0.41	0.91	1.66036e-69			PPP1R15A	3.99073e-10	-0.720391	0.906	0.978	1.24742e-14	LRPAP1	2.92172e-28	-1.49913	0.656	0.927	9.13266e-33
CHMP5	7.68389e-39	-0.756648	0.478	0.794	2.40182e-43	NDUFB5	7.50458e-60	-1.47365	0.426	0.896	2.34577e-64			HSPE1	4.05539e-10	-0.695707	0.931	0.978	1.26763e-14	FPR3	2.9733e-28	-1.29402	0.181	0.691	9.29389e-33
MT-CO2	7.76049e-39	-0.769791	1	1	2.42576e-43	HLA-DPB1	3.0522e-47	-1.46875	0.979	0.998	9.54052e-52			CHSY1	4.21952e-10	0.501082	0.488	0.253	1.31893e-14	ERH	3.03785e-28	-0.952556	0.516	0.865	9.49564e-33
CXCL16	7.90268e-39	-0.768079	0.978	0.995	2.47021e-43	B2M	5.30514e-67	-1.46872	1	1	1.65827e-71			DST	4.36548e-10	0.839857	0.693	0.365	1.36455e-14	PTMA	3.41107e-28	-1.17624	0.995	1	1.06623e-32
GPR132	8.25779e-39	0.820688	0.55	0.194	2.5812e-43	MIS18BP1	1.60983e-54	-1.4681	0.521	0.943	5.03197e-59			CTTNBP2NL	4.98241e-10	0.562037	0.466	0.197	1.55739e-14	TBCA	3.59088e-28	-1.11906	0.579	0.888	1.12243e-32
UQCRC1	9.13626e-39	-0.695148	0.515	0.816	2.8558e-43	LDHB	3.35634e-41	-1.46542	0.559	0.903	1.04912e-45			EMP3	5.16429e-10	0.764267	0.997	0.978	1.61424e-14	SCO2	3.6445e-28	-0.99507	0.149	0.669	1.13919e-32
IQGAP1	1.00794e-38	-0.756159	0.91	0.978	3.15059e-43	GNAI2	1.21966e-56	-1.46479	0.883	0.995	3.8124e-61			METTL9	5.68251e-10	-0.507437	0.473	0.652	1.77623e-14	NDUFAB1	3.83057e-28	-1.07075	0.312	0.803	1.19735e-32
PPP1R12A	1.25748e-38	-0.751183	0.515	0.784	3.9306e-43	MYL6	4.35048e-54	-1.46434	0.989	1	1.35986e-58			MT-ATP8	5.79429e-10	0.646497	0.75	0.506	1.81117e-14	CLEC12A	3.95539e-28	-1.40994	0.294	0.747	1.23637e-32
ACTR3	1.48109e-38	-0.887793	0.861	0.968	4.62955e-43	TOMM20	4.85328e-60	-1.46348	0.745	0.985	1.51703e-64			CYP1B1	8.56736e-10	0.904401	0.349	0.067	2.67797e-14	RAN	3.99368e-28	-1.22625	0.57	0.893	1.24834e-32
ADH5	1.65779e-38	-0.678562	0.443	0.721	5.18187e-43	PTMS	2.09024e-50	-1.46346	0.452	0.908	6.53362e-55			JARID2	8.95088e-10	0.652655	0.684	0.438	2.79785e-14	ARPC5	4.09336e-28	-1.13863	0.941	1	1.2795e-32
SDAD1	1.77775e-38	-0.582688	0.256	0.547	5.55684e-43	C1QBP	3.44664e-63	-1.4625	0.165	0.836	1.07735e-67			IFI27	1.03079e-09	1.56864	0.595	0.371	3.22201e-14	STX7	4.27608e-28	-0.927573	0.285	0.719	1.33661e-32
NCEH1	1.9103e-38	-0.940575	0.757	0.93	5.97118e-43	AP2S1	4.96879e-49	-1.46236	0.766	0.993	1.55313e-53			RHOQ	1.35466e-09	0.679123	0.932	0.803	4.23437e-14	NDUFA1	4.33803e-28	-1.21403	0.566	0.904	1.35597e-32
RHOG	1.96259e-38	-0.742529	0.642	0.861	6.13462e-43	EIF1	1.75283e-68	-1.46087	1	1	5.47898e-73			TSPAN15	1.36855e-09	0.603696	0.327	0.067	4.27779e-14	ERP29	4.78927e-28	-1.25995	0.502	0.888	1.49702e-32
PEPD	2.13357e-38	-0.695818	0.632	0.833	6.66906e-43	RGS10	4.2078e-53	-1.45979	0.436	0.891	1.31527e-57			NFKBID	1.53727e-09	-0.603676	0.317	0.551	4.80516e-14	TFRC	5.0672e-28	-2.00342	0.557	0.899	1.58389e-32
PSMB6	2.51909e-38	-0.73075	0.658	0.866	7.87412e-43	FLNA	1.17463e-55	-1.45798	0.814	0.985	3.67162e-60			NSMCE2	1.62168e-09	-0.47626	0.36	0.596	5.069e-14	PSMA4	5.11247e-28	-1.15709	0.507	0.882	1.59805e-32
PSME2	2.62266e-38	-0.870739	0.632	0.851	8.19786e-43	STXBP2	4.28107e-46	-1.45625	0.553	0.925	1.33817e-50			FGL2	1.70754e-09	0.626213	0.706	0.382	5.3374e-14	MYD88	5.42922e-28	-1.03758	0.326	0.831	1.69706e-32
REEP3	2.99618e-38	-0.685653	0.539	0.786	9.3654e-43	PPIB	1.01135e-50	-1.45589	0.723	0.97	3.16126e-55			LAT2	1.83178e-09	-0.526512	0.388	0.601	5.72574e-14	SCIMP	8.74293e-28	-0.980963	0.054	0.534	2.73285e-32
FUOM	3.31764e-38	-0.808997	0.611	0.853	1.03702e-42	ACTR3	2.14998e-47	-1.45524	0.713	0.968	6.72037e-52			HLA-DOA	1.92429e-09	0.737182	0.689	0.427	6.0149e-14	ESD	8.76099e-28	-0.884983	0.357	0.73	2.73849e-32
UQCRQ	3.91797e-38	-0.80067	0.846	0.95	1.22467e-42	APLP2	1.05562e-45	-1.45443	0.899	0.995	3.29965e-50			SLC39A8	1.93277e-09	0.690957	0.572	0.253	6.04142e-14	JUND	9.7357e-28	-1.26351	0.964	0.994	3.04317e-32
TGFBI	4.32387e-38	-0.898802	0.691	0.888	1.35155e-42	FCGR2A	4.76345e-46	-1.45345	0.622	0.955	1.48895e-50			INSIG1	2.25932e-09	1.04059	0.752	0.584	7.06214e-14	SAMD9L	1.01188e-27	-1.21595	0.09	0.612	3.16291e-32
TPI1	4.63006e-38	-0.817098	0.883	0.963	1.44726e-42	MBD2	1.29415e-54	-1.45238	0.537	0.945	4.04522e-59			FRAT2	2.26253e-09	-0.458498	0.182	0.421	7.07216e-14	TPI1	1.15431e-27	-1.1789	0.778	0.955	3.60813e-32
LCP1	5.06262e-38	-0.802631	0.942	0.995	1.58246e-42	UQCRQ	2.68901e-51	-1.4507	0.601	0.95	8.40524e-56			CALM3	2.30802e-09	0.699399	0.888	0.697	7.21438e-14	DDX5	1.36099e-27	-1.17853	0.991	1	4.25416e-32
CCR1	5.19614e-38	-0.83579	0.162	0.512	1.6242e-42	HEXA	2.45775e-50	-1.45006	0.516	0.94	7.68238e-55			USP12	2.61773e-09	0.58577	0.595	0.303	8.18247e-14	MAGOH	2.34232e-27	-0.855954	0.317	0.798	7.3216e-32
SRSF7	5.46308e-38	-0.755808	0.746	0.938	1.70764e-42	MSN	3.2816e-51	-1.4493	0.681	0.935	1.02576e-55			C3AR1	2.67174e-09	0.610566	0.726	0.416	8.35127e-14	SDHB	2.50986e-27	-0.98397	0.339	0.742	7.84527e-32
CD53	6.18843e-38	-0.789829	0.917	0.97	1.93437e-42	EIF3A	5.63288e-49	-1.44829	0.67	0.958	1.76072e-53			PNPT1	2.88705e-09	-0.466916	0.22	0.461	9.02428e-14	PABPC1	2.59991e-27	-1.26567	0.937	0.994	8.12675e-32
TXNL1	7.78432e-38	-0.719802	0.546	0.803	2.43321e-42	PPT1	1.7674e-54	-1.44775	0.548	0.953	5.52451e-59			TMED5	3.16559e-09	-0.583596	0.802	0.91	9.89493e-14	COX7B	2.94272e-27	-1.21332	0.783	0.966	9.19829e-32
SLC49A3	8.32315e-38	-0.632894	0.192	0.483	2.60164e-42	SRSF3	8.13072e-66	-1.44575	0.777	0.988	2.54148e-70			ACO1	3.24571e-09	0.670379	0.506	0.202	1.01454e-13	DRAP1	3.47567e-27	-0.947172	0.579	0.876	1.08642e-31
CHCHD1	8.48898e-38	-0.693244	0.368	0.704	2.65347e-42	COX5B	1.98468e-58	-1.44541	0.867	0.998	6.20367e-63			IFI35	3.72765e-09	-0.520337	0.374	0.601	1.16518e-13	DPP7	3.7503e-27	-1.0777	0.579	0.899	1.17226e-31
CANX	1.03438e-37	-0.813613	0.931	0.975	3.23323e-42	NAP1L1	8.71695e-39	-1.44336	0.862	0.983	2.72473e-43			GAS5	4.66556e-09	-0.58752	0.598	0.781	1.45835e-13	SPCS3	3.80595e-27	-1.0335	0.652	0.876	1.18966e-31
ATF3	1.10879e-37	-1.08873	0.848	0.94	3.46583e-42	ATP1B1	1.27821e-34	-1.44112	0.122	0.669	3.99542e-39			GNA13	4.77401e-09	0.61323	0.896	0.702	1.49225e-13	TMBIM4	4.32808e-27	-1.11374	0.719	0.961	1.35286e-31
ASAH1	1.23471e-37	-0.814426	0.992	0.998	3.85942e-42	PGLS	6.3769e-66	-1.4401	0.42	0.91	1.99328e-70			RNF213	4.92757e-09	-0.622323	0.817	0.882	1.54025e-13	IFRD1	4.59159e-27	-1.36929	0.385	0.775	1.43523e-31
IER2	1.35061e-37	-1.23336	0.771	0.933	4.22173e-42	PSME2	3.86819e-50	-1.43844	0.431	0.851	1.20911e-54			LEPROTL1	5.10519e-09	-0.544011	0.658	0.798	1.59577e-13	ID2	4.67478e-27	-1.62648	0.457	0.843	1.46123e-31
SSB	1.41836e-37	-0.773665	0.709	0.9	4.43349e-42	LMNA	9.05238e-35	-1.43838	0.84	0.955	2.82958e-39			PELATON	5.60437e-09	-0.612808	0.793	0.865	1.7518e-13	PGK1	4.68543e-27	-1.10426	0.796	0.938	1.46456e-31
FAM50A	1.47625e-37	-0.682269	0.539	0.811	4.61444e-42	SH3BGRL3	9.83141e-52	-1.43648	0.989	1	3.07308e-56			C1orf54	6.17159e-09	0.672774	0.383	0.112	1.9291e-13	CYCS	4.97779e-27	-1.32085	0.643	0.955	1.55595e-31
PARP9	1.52568e-37	-0.613941	0.19	0.458	4.76896e-42	GYPC	2.67229e-40	-1.43559	0.426	0.846	8.35298e-45			KPNB1	6.41802e-09	-0.567119	0.679	0.848	2.00613e-13	MCOLN1	5.26087e-27	-1.21183	0.294	0.775	1.64443e-31
DMAC1	1.72724e-37	-0.633541	0.365	0.647	5.39898e-42	TAGLN2	9.17841e-50	-1.43434	0.803	0.98	2.86897e-54			PAPSS2	6.42871e-09	0.757314	0.737	0.489	2.00947e-13	RAB10	5.93094e-27	-0.967931	0.52	0.843	1.85388e-31
DYNLRB1	1.98477e-37	-0.701358	0.68	0.893	6.20394e-42	ATP5PD	1.88872e-58	-1.43393	0.686	0.98	5.90372e-63			EHD1	7.93841e-09	-0.616381	0.382	0.635	2.48137e-13	DARS1	5.96665e-27	-0.812134	0.195	0.629	1.86505e-31
ENO1	2.34389e-37	-0.892302	0.89	0.978	7.32648e-42	EIF3H	2.72446e-61	-1.43333	0.707	0.963	8.51606e-66			CA2	8.06662e-09	-0.795282	0.174	0.309	2.52145e-13	HEXA	5.9846e-27	-1.41658	0.434	0.854	1.87065e-31
MATK	2.52357e-37	-0.817233	0.099	0.393	7.88814e-42	VDAC2	1.45832e-57	-1.43149	0.564	0.93	4.5584e-62			TRIM14	8.21759e-09	-0.44974	0.319	0.567	2.56864e-13	ENO1	7.64363e-27	-1.14604	0.887	0.994	2.38923e-31
FPR3	2.86505e-37	-0.931215	0.494	0.746	8.95552e-42	SNX3	9.61893e-51	-1.43095	0.723	0.985	3.00667e-55			FILIP1L	9.30396e-09	0.717913	0.365	0.112	2.90821e-13	FUOM	8.22184e-27	-1.02924	0.258	0.713	2.56997e-31
ATP5MF	3.6261e-37	-0.812454	0.805	0.963	1.13344e-41	NOP53	2.77942e-57	-1.42827	0.739	0.963	8.68786e-62			APOC1	1.03209e-08	0.676961	0.987	0.865	3.22609e-13	ATP5PF	8.35885e-27	-1.15784	0.665	0.938	2.61279e-31
PPARG	3.74201e-37	-0.880938	0.589	0.833	1.16967e-41	EIF3F	4.14468e-60	-1.42637	0.665	0.965	1.29554e-64			AC007952.4	1.04378e-08	-0.566644	0.276	0.584	3.26263e-13	TUFM	9.69304e-27	-1.04287	0.339	0.758	3.02983e-31
ISCU	3.93821e-37	-0.80276	0.741	0.925	1.231e-41	AC007952.4	1.99826e-37	-1.42469	0.181	0.697	6.24612e-42			SAMD9	1.08731e-08	-0.486199	0.264	0.461	3.3987e-13	ATP5MG	1.00222e-26	-1.00033	0.937	1	3.13271e-31
RMDN3	4.1154e-37	-0.927507	0.574	0.774	1.28638e-41	FUOM	9.58954e-51	-1.42389	0.319	0.853	2.99748e-55			EREG	1.08935e-08	0.858379	0.785	0.478	3.40506e-13	CAPZA2	1.04537e-26	-0.976836	0.611	0.91	3.2676e-31
MOB3B	4.13883e-37	-0.764249	0.494	0.806	1.29371e-41	MS4A7	4.96242e-63	-1.42097	0.979	1	1.55114e-67			THBS1	1.11427e-08	1.3289	0.612	0.348	3.48295e-13	TKT	1.0547e-26	-1.28723	0.733	0.949	3.29676e-31
CREG1	4.66255e-37	-0.785476	0.77	0.918	1.45741e-41	MT-ND2	9.07953e-59	-1.42065	1	1	2.83806e-63			MXD1	1.17578e-08	0.70126	0.853	0.612	3.67522e-13	GNB4	1.17555e-26	-0.961612	0.29	0.685	3.6745e-31
TMC6	4.79299e-37	-0.651702	0.534	0.786	1.49818e-41	LGMN	6.10448e-12	-1.41963	0.186	0.495	1.90813e-16			TRIM25	1.22922e-08	-0.629384	0.398	0.691	3.84227e-13	CST3	1.4034e-26	-1.40513	0.955	1	4.38671e-31
TMEM147	4.81274e-37	-0.712638	0.618	0.863	1.50436e-41	MT-ND3	2.62812e-56	-1.41935	1	1	8.21493e-61			NRBF2	1.35753e-08	-0.544832	0.479	0.691	4.24334e-13	MYADM	1.47764e-26	-1.33196	0.357	0.803	4.61879e-31
ACO2	4.98007e-37	-0.541613	0.349	0.6	1.55666e-41	MAN2B1	2.72118e-57	-1.41778	0.457	0.94	8.50582e-62			SLC16A10	1.65626e-08	0.698091	0.767	0.455	5.17711e-13	IRF9	1.4782e-26	-0.945456	0.204	0.663	4.62053e-31
IDH1	5.45483e-37	-0.836146	0.426	0.644	1.70506e-41	GPX4	1.30148e-63	-1.41734	0.979	0.995	4.06814e-68			SP100	1.69812e-08	-0.530758	0.711	0.843	5.30797e-13	IFIT3	1.50822e-26	-1.59481	0.09	0.624	4.71436e-31
HAGH	5.96769e-37	-0.627053	0.341	0.632	1.86537e-41	ATP5PF	1.73997e-49	-1.41725	0.676	0.958	5.43876e-54			S1PR4	1.71474e-08	-0.572162	0.226	0.5	5.35989e-13	PFDN6	1.56256e-26	-0.692374	0.176	0.624	4.88423e-31
BST2	6.73782e-37	-0.776199	0.706	0.878	2.10609e-41	COX7B	1.04199e-44	-1.41712	0.814	0.968	3.25703e-49			FKBP15	2.30552e-08	-0.54335	0.645	0.798	7.20654e-13	ATP6AP1	1.69523e-26	-1.07153	0.706	0.944	5.29892e-31
CD99	7.1486e-37	-0.869897	0.736	0.886	2.2345e-41	TOMM7	7.28278e-70	-1.41704	0.957	1	2.27644e-74			TGFBI	2.52418e-08	0.520836	0.818	0.522	7.89005e-13	ZNF331	1.70787e-26	-1.75863	0.484	0.876	5.33841e-31
TIMM8B	7.20579e-37	-0.705855	0.632	0.826	2.25237e-41	UQCR10	3.94627e-48	-1.41633	0.734	0.975	1.23352e-52			TTYH3	2.79614e-08	0.612961	0.742	0.489	8.74013e-13	NARS1	1.74369e-26	-0.962378	0.235	0.635	5.45039e-31
HPCAL1	9.78598e-37	-0.705097	0.477	0.761	3.05888e-41	ZYX	9.91501e-48	-1.41631	0.431	0.891	3.09922e-52			KLF2	3.25454e-08	-0.826152	0.707	0.86	1.0173e-12	SDCBP	1.97997e-26	-1.11126	0.973	0.994	6.18895e-31
NDUFS5	1.30813e-36	-0.833405	0.918	0.985	4.08894e-41	HDDC2	3.82344e-57	-1.41531	0.144	0.776	1.19512e-61			MT1F	3.42989e-08	0.501634	0.342	0.079	1.07211e-12	TXNDC17	2.07912e-26	-1.06566	0.466	0.815	6.49889e-31
ARHGAP10	1.50451e-36	-0.68547	0.373	0.684	4.70276e-41	LAIR1	1.10396e-44	-1.4147	0.452	0.92	3.45074e-49			PARP14	3.50478e-08	-0.661035	0.717	0.854	1.09552e-12	SRSF3	2.20216e-26	-1.0993	0.778	0.966	6.88346e-31
HSPD1	1.55222e-36	-0.87944	0.859	0.958	4.85191e-41	GAA	2.80828e-53	-1.41407	0.404	0.886	8.77806e-58			SLC16A6	3.8602e-08	0.822604	0.537	0.253	1.20661e-12	TRMT112	2.53026e-26	-1.07082	0.448	0.843	7.90903e-31
CST3	2.1034e-36	-0.741876	0.997	1	6.57476e-41	CCNL1	1.10841e-44	-1.41378	0.686	0.96	3.46465e-49			LPIN2	4.01987e-08	-0.484714	0.311	0.551	1.25652e-12	NPC2	3.19621e-26	-1.29087	0.964	0.989	9.99065e-31
TXNDC17	2.96443e-36	-0.753265	0.645	0.841	9.26617e-41	LPL	2.35889e-15	-1.4124	0.569	0.766	7.37337e-20			FRMD4B	4.69284e-08	0.605054	0.583	0.309	1.46688e-12	UQCC2	3.21713e-26	-0.972796	0.145	0.663	1.0056e-30
NDUFB11	3.32724e-36	-0.720019	0.821	0.965	1.04002e-40	REEP5	3.62195e-52	-1.41151	0.649	0.98	1.13214e-56			PABPC4	5.4684e-08	0.588366	0.916	0.792	1.7093e-12	NPM1	3.7013e-26	-1.29311	0.814	0.978	1.15695e-30
HSP90AB1	3.57338e-36	-0.805386	0.981	0.995	1.11696e-40	PSME1	2.68428e-55	-1.41144	0.394	0.905	8.39049e-60			PNPLA6	5.47083e-08	-0.544234	0.549	0.725	1.71006e-12	COX7A2	3.70869e-26	-1.139	0.814	0.978	1.15925e-30
SLC27A3	4.39711e-36	-0.658533	0.27	0.612	1.37444e-40	SERBP1	1.2736e-53	-1.4092	0.649	0.94	3.98101e-58			TMEM176A	5.88224e-08	0.676521	0.737	0.466	1.83866e-12	CXCL16	3.89766e-26	-1.25492	0.855	0.961	1.21832e-30
NAGLU	4.44404e-36	-0.649276	0.222	0.545	1.38911e-40	BTG2	4.92752e-22	-1.4062	0.473	0.861	1.54023e-26			LDLRAD4	6.04374e-08	0.581065	0.583	0.348	1.88914e-12	TIMM8B	4.35229e-26	-0.918827	0.434	0.837	1.36043e-30
P4HB	4.62672e-36	-0.819718	0.768	0.9	1.44621e-40	PPP1CA	1.35666e-55	-1.40198	0.511	0.93	4.24064e-60			SIPA1L1	6.53355e-08	0.483954	0.61	0.292	2.04225e-12	TSC22D2	4.68567e-26	-1.26282	0.353	0.753	1.46464e-30
SLFN5	4.64485e-36	-0.747425	0.205	0.525	1.45188e-40	EFHD2	1.45881e-48	-1.39972	0.691	0.968	4.55991e-53			SH3BP4	7.677e-08	0.531881	0.332	0.073	2.39966e-12	GNB2	4.93686e-26	-0.976027	0.706	0.933	1.54316e-30
HSD17B12	4.73051e-36	-0.698695	0.502	0.739	1.47865e-40	TGFBI	1.00033e-38	-1.39763	0.431	0.888	3.12681e-43			MYDGF	7.88485e-08	-0.63025	0.848	0.938	2.46463e-12	HM13	5.03099e-26	-1.05208	0.484	0.86	1.57258e-30
RASAL2	5.08076e-36	-0.74459	0.315	0.612	1.58813e-40	ATP6AP1	1.06888e-48	-1.39618	0.67	0.965	3.34108e-53			LRPAP1	8.52528e-08	-0.704093	0.856	0.927	2.66482e-12	RGS2	5.40935e-26	-1.79492	0.339	0.764	1.69084e-30
UQCR10	5.17931e-36	-0.812244	0.894	0.975	1.61894e-40	FCGR1A	1.49506e-46	-1.39493	0.085	0.687	4.67323e-51			YPEL2	9.17318e-08	0.539043	0.44	0.208	2.86734e-12	BCAP31	5.66279e-26	-1.17576	0.67	0.955	1.77006e-30
SUMO2	6.84245e-36	-0.711961	0.957	0.998	2.1388e-40	RBPJ	3.67683e-55	-1.39431	0.537	0.928	1.1493e-59			COX6C	9.67303e-08	0.531632	0.982	0.961	3.02358e-12	TGOLN2	5.90022e-26	-1.1158	0.701	0.944	1.84428e-30
VPS28	7.66321e-36	-0.688992	0.698	0.905	2.39535e-40	MICOS13	2.88564e-52	-1.39234	0.41	0.905	9.01987e-57			DUSP4	9.71495e-08	0.873454	0.377	0.101	3.03668e-12	NCL	5.98147e-26	-1.12958	0.683	0.944	1.86968e-30
COLEC12	7.69553e-36	-0.979464	0.318	0.637	2.40545e-40	MT-ND5	5.11244e-49	-1.39017	0.984	1	1.59804e-53			VAPA	1.01281e-07	0.57253	0.97	0.933	3.16583e-12	TOMM5	6.34228e-26	-1.10504	0.326	0.787	1.98246e-30
RABGGTB	8.75551e-36	-0.680849	0.453	0.776	2.73678e-40	LAMTOR2	2.97303e-54	-1.38778	0.426	0.913	9.29303e-59			IL32	1.06433e-07	0.806277	0.279	0.067	3.32688e-12	CALR	7.98002e-26	-1.42873	0.814	0.983	2.49438e-30
SDHA	8.79287e-36	-0.533038	0.251	0.557	2.74846e-40	CYP27A1	3.39582e-28	-1.38488	0.585	0.898	1.06146e-32			C9orf16	1.1892e-07	0.652693	0.873	0.685	3.71718e-12	OSTC	8.04218e-26	-1.01871	0.376	0.826	2.51381e-30
SLC25A3	1.02225e-35	-0.782919	0.933	0.988	3.19532e-40	MT-CO3	8.27732e-60	-1.38322	1	1	2.58731e-64			H3-3B	1.29188e-07	-0.521879	0.995	0.994	4.03813e-12	FCGR3A	9.9662e-26	-1.66666	0.557	0.888	3.11522e-30
HSPA8	1.10682e-35	-0.858505	0.966	0.985	3.45969e-40	M6PR	2.86675e-47	-1.38158	0.585	0.948	8.96083e-52			IFI30	1.32105e-07	-0.561816	1	1	4.1293e-12	RASGEF1B	1.00677e-25	-1.22985	0.706	0.938	3.14695e-30
SCPEP1	1.16331e-35	-0.905866	0.683	0.873	3.63626e-40	COX7A2	7.29461e-50	-1.38148	0.851	0.99	2.28014e-54			THUMPD3-AS1	1.62426e-07	-0.405069	0.453	0.556	5.07709e-12	FCGR1A	1.06898e-25	-1.02499	0.081	0.528	3.34139e-30
GPR34	1.34631e-35	-0.719453	0.136	0.368	4.20828e-40	LSP1	1.07837e-41	-1.37976	0.309	0.764	3.37075e-46			EIF3A	1.73524e-07	-0.560415	0.833	0.927	5.42398e-12	ANXA4	1.48265e-25	-1.10236	0.294	0.753	4.63445e-30
EIF2S2	1.39317e-35	-0.733446	0.661	0.891	4.35473e-40	TAX1BP1	3.42197e-52	-1.3782	0.777	0.988	1.06963e-56			IRF2	1.79793e-07	-0.446469	0.289	0.579	5.61993e-12	CHCHD2	1.52612e-25	-1.07143	0.919	0.989	4.77031e-30
COX6C	1.59576e-35	-0.814364	0.963	0.985	4.988e-40	AC020656.1	2.1896e-31	-1.37755	0.447	0.863	6.8442e-36			SDCCAG8	1.99749e-07	-0.519212	0.618	0.803	6.24372e-12	COMMD6	1.53839e-25	-1.1088	0.665	0.933	4.80866e-30
TTC39B	1.63517e-35	-0.638519	0.19	0.52	5.11118e-40	TPT1	3.46184e-64	-1.3745	1	1	1.08209e-68			CCT8	2.04312e-07	-0.479592	0.674	0.82	6.38635e-12	OAS2	1.55527e-25	-0.978015	0.059	0.551	4.86144e-30
GRN	1.72374e-35	-0.896309	0.992	0.998	5.38803e-40	SPN	1.66672e-36	-1.37285	0.463	0.871	5.20979e-41			MAFF	2.1537e-07	0.686947	0.869	0.758	6.73198e-12	FIG4	1.68433e-25	-0.888232	0.204	0.601	5.26484e-30
PRDX5	2.16427e-35	-0.705412	0.771	0.923	6.76505e-40	RTN4	4.20999e-50	-1.37278	0.941	0.995	1.31595e-54			ACTB	2.26726e-07	0.445145	1	1	7.08697e-12	WSB1	1.73424e-25	-1.14754	0.769	0.955	5.42084e-30
COX6B1	2.35326e-35	-0.698155	0.963	0.993	7.35578e-40	CD99	3.42536e-36	-1.37206	0.516	0.886	1.07069e-40			CST3	2.33193e-07	0.501684	1	1	7.28911e-12	PSMA5	1.79558e-25	-0.977928	0.403	0.831	5.6126e-30
TGOLN2	2.74418e-35	-0.756909	0.89	0.983	8.5777e-40	UFC1	5.86203e-58	-1.3718	0.426	0.898	1.83234e-62			MBNL2	2.60963e-07	0.528505	0.471	0.202	8.15714e-12	EIF1AX	1.91623e-25	-1.08579	0.67	0.927	5.98972e-30
CD58	3.03213e-35	-0.657877	0.47	0.726	9.47777e-40	SLC31A1	1.32257e-42	-1.37016	0.33	0.808	4.13406e-47			RDX	3.25244e-07	0.56643	0.726	0.59	1.01664e-11	SMDT1	2.04471e-25	-0.969567	0.448	0.82	6.39132e-30
SEPHS2	3.19523e-35	-0.670356	0.355	0.649	9.98759e-40	SYK	9.90724e-53	-1.36991	0.25	0.811	3.09679e-57			UBALD2	3.53126e-07	0.528227	0.869	0.73	1.1038e-11	RAP2B	2.15666e-25	-1.04716	0.253	0.68	6.74125e-30
NPC2	3.98089e-35	-0.843463	0.99	1	1.24434e-39	MT-ATP6	1.77405e-60	-1.36955	0.995	1	5.5453e-65			IFIH1	3.6873e-07	-0.422544	0.289	0.455	1.15257e-11	COX6A1	2.19126e-25	-1.1455	0.882	0.955	6.8494e-30
YWHAB	4.47244e-35	-0.765253	0.971	0.993	1.39799e-39	PECAM1	6.35847e-45	-1.36852	0.457	0.888	1.98752e-49			PDZD8	4.30102e-07	0.438956	0.471	0.264	1.3444e-11	SEM1	2.65459e-25	-1.04274	0.588	0.882	8.29766e-30
CDC42	5.46903e-35	-0.7246	0.968	0.993	1.7095e-39	BLOC1S1	2.68575e-55	-1.36761	0.676	0.963	8.39507e-60			COX17	4.43435e-07	-0.512273	0.707	0.876	1.38608e-11	LST1	2.68053e-25	-1.35014	0.593	0.893	8.37875e-30
EIF3A	5.60049e-35	-0.797581	0.864	0.958	1.75059e-39	CEBPB	4.66227e-33	-1.36327	0.973	0.993	1.45732e-37			PTK2B	4.44355e-07	0.497977	0.691	0.399	1.38896e-11	HLA-A	2.77808e-25	-1.20516	0.991	1	8.68368e-30
MESD	5.84646e-35	-0.6983	0.41	0.724	1.82747e-39	ATP5MPL	8.2187e-47	-1.36271	0.766	0.968	2.56898e-51			CTSB	4.45188e-07	0.575183	1	0.994	1.39156e-11	TMEM35B	2.88938e-25	-1.05125	0.19	0.624	9.03156e-30
SQSTM1	7.44327e-35	-0.865058	0.893	0.97	2.3266e-39	DNAJA1	1.09624e-37	-1.36259	0.814	0.965	3.42661e-42			AP1S2	4.82619e-07	0.565218	0.901	0.73	1.50856e-11	GNPDA1	3.10614e-25	-0.922757	0.226	0.652	9.70911e-30
NDUFB3	7.50023e-35	-0.725185	0.664	0.856	2.34441e-39	LITAF	5.36478e-42	-1.36126	0.83	0.983	1.67691e-46			CTSC	4.88593e-07	-0.83399	0.964	0.966	1.52724e-11	PSMA7	3.4028e-25	-1.35133	0.905	0.983	1.06364e-29
HLA-DRA	7.71224e-35	-0.778793	1	1	2.41068e-39	CTSA	1.21073e-31	-1.35948	0.489	0.868	3.78448e-36			OSCAR	5.19045e-07	-0.493281	0.537	0.64	1.62242e-11	TALDO1	3.70767e-25	-1.24178	0.701	0.921	1.15894e-29
CD74	8.62629e-35	-0.749622	0.998	1	2.69639e-39	COX6B1	5.50433e-59	-1.35707	0.883	0.993	1.72053e-63			MS4A7	5.90044e-07	-0.701488	0.997	0.994	1.84435e-11	APOC1	4.10215e-25	-2.63763	0.389	0.865	1.28224e-29
TRIM22	9.22481e-35	-0.718176	0.472	0.754	2.88347e-39	GPCPD1	8.67098e-48	-1.35673	0.713	0.973	2.71036e-52			SNHG15	6.11725e-07	0.55522	0.661	0.562	1.91212e-11	ACTN1	4.13105e-25	-1.07666	0.502	0.848	1.29128e-29
SNX6	1.01145e-34	-0.732305	0.643	0.848	3.16156e-39	BST2	1.68977e-47	-1.35663	0.441	0.878	5.28185e-52			HSPD1	6.67697e-07	-0.665306	0.891	0.91	2.08707e-11	ATP2C1	4.60334e-25	-0.754687	0.217	0.567	1.4389e-29
MYL12B	1.07497e-34	-0.747173	0.947	0.99	3.36011e-39	ANP32B	1.69406e-51	-1.35631	0.676	0.965	5.29528e-56			RSRC2	6.8458e-07	-0.494225	0.674	0.775	2.13985e-11	PPP1R15B	4.89202e-25	-1.02658	0.656	0.904	1.52914e-29
MBD4	1.3079e-34	-0.627855	0.411	0.662	4.08822e-39	CPM	3.15729e-27	-1.35612	0.468	0.833	9.869e-32			VSIG4	7.16942e-07	-0.41412	0.868	0.742	2.241e-11	SMIM30	5.14913e-25	-1.08545	0.267	0.747	1.60951e-29
CCT8	1.32903e-34	-0.69174	0.674	0.883	4.15425e-39	NSA2	1.05977e-46	-1.35584	0.553	0.943	3.3126e-51			RARRES1	8.52504e-07	0.707763	0.327	0.079	2.66474e-11	PTAFR	5.70675e-25	-1.21727	0.299	0.713	1.7838e-29
RAB7A	1.37627e-34	-0.727609	0.811	0.935	4.30191e-39	ZNF331	1.62009e-28	-1.3523	0.378	0.836	5.06404e-33			NAF1	8.72104e-07	-0.661759	0.337	0.607	2.72601e-11	GLA	6.54604e-25	-1.34645	0.575	0.882	2.04615e-29
SLC31A1	1.39501e-34	-0.797294	0.594	0.808	4.36051e-39	ADA2	4.10142e-41	-1.3518	0.548	0.915	1.28201e-45			DEDD2	8.76905e-07	-0.427313	0.418	0.64	2.74101e-11	PCBP1	6.70146e-25	-1.0123	0.846	0.978	2.09473e-29
SUCLG1	1.42853e-34	-0.639669	0.384	0.672	4.46528e-39	ABCG1	1.74092e-31	-1.34976	0.42	0.836	5.44173e-36			MCOLN1	8.82352e-07	-0.49981	0.681	0.775	2.75804e-11	ATP5F1C	6.9341e-25	-1.07084	0.489	0.865	2.16745e-29
ATP6V1E1	1.52777e-34	-0.654319	0.578	0.794	4.77548e-39	S100A6	8.19769e-70	-1.34916	1	1	2.56242e-74			RPS6KA1	1.00734e-06	-0.419578	0.464	0.635	3.14871e-11	PARVG	7.4059e-25	-0.882596	0.172	0.657	2.31492e-29
ARPC2	1.67104e-34	-0.766896	0.99	0.998	5.22329e-39	GSTP1	4.76263e-39	-1.34788	0.92	0.993	1.48869e-43			NTAN1	1.08687e-06	0.550444	0.759	0.539	3.39732e-11	ATP6V0E1	7.99558e-25	-1.08464	0.882	0.972	2.49924e-29
NDUFAB1	1.81836e-34	-0.717961	0.61	0.796	5.68381e-39	RGS1	2.51974e-11	-1.34732	0.287	0.597	7.87616e-16			SFTPB	1.09746e-06	0.469561	0.483	0.253	3.43042e-11	DYNLRB1	8.15376e-25	-0.92973	0.584	0.882	2.54869e-29
TMOD3	1.92694e-34	-0.732954	0.528	0.784	6.0232e-39	BCLAF1	2.33214e-51	-1.34723	0.521	0.928	7.28976e-56			DHX36	1.15372e-06	-0.49954	0.58	0.725	3.60627e-11	PHPT1	8.5241e-25	-1.18344	0.303	0.77	2.66445e-29
OS9	1.94354e-34	-0.639557	0.726	0.91	6.07509e-39	LAMTOR4	1.02136e-59	-1.34648	0.654	0.963	3.19255e-64			PPP1R10	1.40107e-06	-0.542665	0.55	0.736	4.37943e-11	SRP14	8.65075e-25	-1.02943	0.946	0.983	2.70403e-29
TMEM251	1.96623e-34	-0.711469	0.456	0.719	6.14601e-39	DOK2	6.01036e-49	-1.34588	0.351	0.841	1.87871e-53			ATP6V0D1	1.60831e-06	-0.546626	0.911	0.972	5.02722e-11	DUT	8.72642e-25	-1.02422	0.127	0.612	2.72769e-29
EML4	2.40246e-34	-0.804299	0.837	0.935	7.50955e-39	MT-CO2	1.22197e-55	-1.3457	1	1	3.81961e-60			ITGAM	1.69545e-06	0.520158	0.81	0.584	5.29962e-11	MDH2	1.15616e-24	-1.06978	0.339	0.758	3.61392e-29
SDCCAG8	2.95483e-34	-0.728084	0.571	0.818	9.23615e-39	TNFSF12	4.33837e-60	-1.34393	0.133	0.779	1.35608e-64			MIR222HG	1.71914e-06	-0.468926	0.197	0.365	5.37366e-11	NDUFB5	1.19553e-24	-1.10167	0.249	0.73	3.73696e-29
TIPARP	3.6299e-34	0.883318	0.923	0.781	1.13463e-38	NR4A1	3.55733e-28	-1.33923	0.553	0.858	1.11194e-32			FAM89A	1.90022e-06	-0.672552	0.473	0.702	5.93967e-11	ATP5PB	1.23623e-24	-1.09077	0.412	0.787	3.86419e-29
SLC25A6	4.43446e-34	-0.745582	0.981	1	1.38611e-38	UQCRB	2.70748e-45	-1.33858	0.936	0.993	8.46298e-50			MTRNR2L12	1.90756e-06	0.574869	0.983	0.978	5.9626e-11	CD37	1.41415e-24	-1.21795	0.588	0.91	4.42034e-29
VAMP8	4.76952e-34	-0.745346	0.971	0.993	1.49085e-38	EEF1D	4.54905e-63	-1.33774	0.952	1	1.42193e-67			SERPINF1	1.93276e-06	0.67391	0.359	0.112	6.04138e-11	ALAS1	1.43225e-24	-1.12174	0.199	0.624	4.47691e-29
NDUFA3	4.81813e-34	-0.679762	0.592	0.836	1.50604e-38	ATP5PB	1.92681e-46	-1.33553	0.452	0.918	6.02278e-51			CYB5D1	2.2651e-06	-0.650671	0.365	0.612	7.0802e-11	SNRPE	1.55789e-24	-0.895478	0.244	0.73	4.86963e-29
SOAT1	5.21879e-34	-0.818682	0.589	0.796	1.63128e-38	TGM2	1.9516e-26	-1.33267	0.09	0.52	6.10026e-31			HSPA1A	2.30226e-06	-0.816316	0.987	0.989	7.19638e-11	MYL6	1.57299e-24	-1.20259	0.995	1	4.91683e-29
ISOC2	6.00721e-34	-0.658711	0.334	0.57	1.87772e-38	SRSF5	3.02692e-57	-1.33158	0.718	0.98	9.46148e-62			CLEC4E	2.66743e-06	0.801035	0.542	0.287	8.3378e-11	ERP44	1.71691e-24	-0.937566	0.52	0.837	5.36667e-29
ACTB	6.24173e-34	-0.832935	1	1	1.95103e-38	SRP14	3.91956e-45	-1.32763	0.899	0.993	1.22517e-49			CTSZ	2.93623e-06	0.495878	1	0.994	9.17801e-11	ATP6V0B	1.77929e-24	-1.09098	0.986	0.994	5.56166e-29
NPTN	6.49993e-34	-0.698778	0.602	0.831	2.03174e-38	HLA-DRA	9.56317e-42	-1.32691	1	1	2.98924e-46			CEP68	3.10373e-06	0.407234	0.355	0.101	9.70157e-11	YME1L1	1.82508e-24	-1.17689	0.615	0.888	5.70481e-29
EMC7	7.76343e-34	-0.636661	0.582	0.794	2.42668e-38	EIF3D	6.06042e-62	-1.32649	0.404	0.908	1.89435e-66			GLIPR1	3.18665e-06	0.567949	0.84	0.669	9.96078e-11	SPI1	1.8811e-24	-1.07593	0.833	0.972	5.8799e-29
COPE	7.76927e-34	-0.693918	0.776	0.938	2.4285e-38	RAC2	1.62276e-35	-1.32644	0.191	0.721	5.0724e-40			DPYSL2	3.40535e-06	0.520457	0.699	0.489	1.06444e-10	NDUFA13	2.13687e-24	-0.932108	0.353	0.775	6.6794e-29
MDM2	1.25991e-33	-0.863113	0.57	0.724	3.9382e-38	SLC8A1	3.1666e-50	-1.32577	0.261	0.811	9.89809e-55			AHNAK	3.40727e-06	0.66117	0.944	0.871	1.06504e-10	MOB3B	2.32464e-24	-0.99833	0.249	0.629	7.2663e-29
LEPROT	1.26157e-33	-0.717244	0.766	0.935	3.94339e-38	SPCS1	1.03185e-50	-1.32464	0.548	0.953	3.22534e-55			AK6	3.59347e-06	-0.420266	0.245	0.494	1.12324e-10	RAB32	2.38492e-24	-0.953048	0.498	0.809	7.45474e-29
THRAP3	1.3042e-33	-0.685874	0.571	0.843	4.07665e-38	HNRNPA1	1.40271e-54	-1.32253	0.883	0.985	4.38456e-59			CD47	3.62766e-06	0.509148	0.931	0.82	1.13393e-10	GLIPR2	2.47416e-24	-1.25199	0.647	0.91	7.73369e-29
SH3BGRL	1.4484e-33	-0.716931	0.96	0.99	4.52739e-38	PEPD	4.63499e-49	-1.32244	0.282	0.833	1.4488e-53			RHOC	3.78023e-06	0.522845	0.59	0.331	1.18162e-10	NSMCE2	2.63655e-24	-0.826742	0.154	0.596	8.24128e-29
G6PD	1.56997e-33	-0.588177	0.248	0.517	4.90739e-38	UBC	1.17943e-54	-1.32244	0.957	0.998	3.68664e-59			NOP10	4.03759e-06	-0.566819	0.972	0.989	1.26206e-10	DRAM2	3.11305e-24	-0.978052	0.312	0.736	9.7307e-29
EIF4A1	1.60423e-33	-0.745153	0.813	0.938	5.01448e-38	RAN	2.37191e-43	-1.32243	0.559	0.92	7.41407e-48			ZNF385A	4.14312e-06	0.498427	0.592	0.337	1.29505e-10	PSMD14	3.40075e-24	-0.974335	0.226	0.697	1.063e-28
NAPA	1.67096e-33	-0.625084	0.424	0.699	5.22305e-38	EIF2A	1.69499e-56	-1.3206	0.346	0.856	5.29817e-61			PHLDA3	4.26629e-06	-0.551207	0.223	0.326	1.33355e-10	HLA-F	3.41513e-24	-1.05986	0.489	0.843	1.06749e-28
SELENOF	1.90554e-33	-0.675745	0.704	0.891	5.9563e-38	COX6C	4.42392e-41	-1.32052	0.851	0.985	1.38282e-45			HEIH	4.2952e-06	-0.424021	0.352	0.534	1.34259e-10	UQCR10	3.44675e-24	-1.05651	0.738	0.944	1.07738e-28
NDUFA8	1.92601e-33	-0.550373	0.285	0.542	6.02028e-38	LSM4	4.27025e-53	-1.32006	0.245	0.799	1.33479e-57			NCF2	4.33999e-06	-0.564328	0.917	0.961	1.35659e-10	FXYD5	3.65626e-24	-1.08661	0.719	0.949	1.14287e-28
RNASEH2C	2.04855e-33	-0.618995	0.414	0.652	6.40333e-38	BRK1	8.2756e-51	-1.31977	0.606	0.93	2.58677e-55			LIPA	4.48914e-06	0.692316	0.979	0.888	1.40321e-10	SAP18	3.83331e-24	-1.11392	0.683	0.938	1.19821e-28
SCAMP2	2.101e-33	-0.611325	0.462	0.699	6.56727e-38	SAP18	3.08392e-54	-1.31879	0.665	0.968	9.63967e-59			APEX1	4.72576e-06	-0.474477	0.62	0.742	1.47717e-10	SCCPDH	3.99766e-24	-1.08661	0.258	0.719	1.24958e-28
RAP2B	2.17661e-33	-0.714989	0.515	0.794	6.80362e-38	GAS5	7.9157e-37	-1.31844	0.798	0.975	2.47427e-41			TET2	4.82268e-06	0.607768	0.775	0.685	1.50747e-10	CD9	4.07565e-24	-1.80757	0.656	0.938	1.27396e-28
HSP90AA1	2.2084e-33	-0.823425	0.997	1	6.90297e-38	SERPINB1	1.30831e-40	-1.31835	0.601	0.92	4.08948e-45			PDE4DIP	4.83562e-06	0.582022	0.848	0.657	1.51151e-10	VEGFB	4.94018e-24	-1.00942	0.457	0.803	1.54419e-28
SPATS2L	2.40095e-33	-0.716601	0.405	0.699	7.50485e-38	SMAD7	5.11386e-52	-1.31734	0.128	0.766	1.59848e-56			PPP1R12A	4.88363e-06	-0.48462	0.557	0.787	1.52652e-10	SERBP1	4.96713e-24	-1.03688	0.692	0.938	1.55261e-28
ACER3	2.62777e-33	-0.710061	0.606	0.828	8.21383e-38	EIF2S3	3.6464e-60	-1.3169	0.537	0.91	1.13979e-64			AGPS	5.04372e-06	-0.440004	0.537	0.657	1.57656e-10	HLA-DMB	5.97473e-24	-1.35987	0.552	0.826	1.86757e-28
TFRC	2.70501e-33	-1.10401	0.917	0.968	8.45528e-38	BHLHE40	1.06287e-29	-1.31665	0.426	0.794	3.3223e-34			MAP3K1	5.70691e-06	-0.423175	0.354	0.573	1.78385e-10	P4HB	5.98657e-24	-1.14043	0.665	0.921	1.87127e-28
PRDX3	2.7438e-33	-0.672898	0.656	0.873	8.57651e-38	TMBIM6	5.98957e-47	-1.31638	0.926	0.993	1.87221e-51			DENND2D	6.59263e-06	-0.411631	0.2	0.427	2.06071e-10	NDUFA4	6.07299e-24	-1.2707	0.842	0.978	1.89828e-28
SEMA6B	3.33023e-33	0.679269	0.501	0.162	1.04096e-37	CCNI	1.14497e-49	-1.3155	0.91	0.993	3.57893e-54			UGCG	6.67205e-06	-0.489658	0.691	0.708	2.08554e-10	HERC5	6.12868e-24	-1.20441	0.14	0.596	1.91569e-28
ADAMTSL4	3.66599e-33	-0.715263	0.614	0.861	1.14591e-37	SEC11A	1.19597e-52	-1.31514	0.899	0.995	3.73834e-57			MT1A	6.86817e-06	0.834688	0.144	0	2.14684e-10	PLOD3	6.75309e-24	-0.764043	0.167	0.573	2.11087e-28
ATP5PB	4.44291e-33	-0.686484	0.786	0.918	1.38876e-37	PHB	6.06255e-58	-1.31394	0.213	0.816	1.89502e-62			STXBP2	6.95738e-06	-0.55836	0.737	0.888	2.17472e-10	HLA-C	7.22476e-24	-1.31778	1	1	2.2583e-28
SETX	5.04214e-33	-0.681935	0.534	0.823	1.57606e-37	TMEM219	7.07225e-50	-1.31308	0.473	0.913	2.21063e-54			PSTPIP2	7.30436e-06	0.48318	0.489	0.208	2.28318e-10	SHTN1	7.42335e-24	-1.03821	0.317	0.736	2.32038e-28
OSTC	5.13389e-33	-0.714179	0.662	0.843	1.60474e-37	UNC93B1	2.82771e-52	-1.31265	0.239	0.816	8.83879e-57			OSM	7.74261e-06	-0.737922	0.164	0.337	2.42017e-10	USF2	8.31443e-24	-1.03464	0.448	0.837	2.59891e-28
ARMT1	5.49514e-33	-0.488829	0.15	0.42	1.71766e-37	SET	4.33864e-47	-1.31149	0.718	0.958	1.35616e-51			CREBL2	8.41258e-06	0.488533	0.628	0.354	2.62959e-10	ZC3H15	9.71704e-24	-0.926225	0.452	0.831	3.03733e-28
NME1	5.50743e-33	-0.673967	0.298	0.612	1.7215e-37	CNPY3	1.00556e-54	-1.31127	0.207	0.823	3.14317e-59			ADIPOR2	9.37998e-06	-0.400874	0.441	0.584	2.93198e-10	NAA20	1.05235e-23	-0.96112	0.244	0.719	3.28942e-28
ECH1	5.63217e-33	-0.634453	0.618	0.843	1.76049e-37	MACROH2A1	1.48222e-48	-1.31102	0.798	0.993	4.63309e-53			SNHG5	9.43507e-06	-0.531604	0.815	0.927	2.9492e-10	SNRPG	1.11297e-23	-0.932002	0.588	0.854	3.47891e-28
SNX5	5.69623e-33	-0.702644	0.534	0.813	1.78052e-37	TMA7	3.42059e-50	-1.30913	0.75	0.97	1.0692e-54			TP53BP2	9.49054e-06	0.436576	0.539	0.331	2.96653e-10	HIGD2A	1.15196e-23	-1.02708	0.543	0.882	3.60076e-28
SLC38A6	5.95949e-33	-0.513417	0.168	0.435	1.86281e-37	FKBP1A	3.4065e-41	-1.30844	0.633	0.955	1.0648e-45			SRSF3	1.03869e-05	-0.499623	0.901	0.966	3.24671e-10	BLOC1S1	1.31834e-23	-1.047	0.769	0.949	4.12084e-28
APBB1IP	6.18406e-33	-0.632781	0.51	0.731	1.933e-37	CSTA	2.3542e-46	-1.30754	0.548	0.92	7.35872e-51			SLC19A2	1.05821e-05	0.546466	0.707	0.466	3.30772e-10	CYP1B1	1.36583e-23	1.84241	0.566	0.067	4.26929e-28
NDUFB7	7.46301e-33	-0.704865	0.816	0.948	2.33277e-37	UBXN1	2.73719e-51	-1.30715	0.633	0.963	8.55587e-56			CD4	1.11392e-05	0.52076	0.739	0.483	3.48186e-10	TOMM22	1.51774e-23	-0.920187	0.181	0.657	4.74413e-28
TMED3	7.87986e-33	-0.655458	0.323	0.667	2.46307e-37	ATP5PO	1.43336e-46	-1.30694	0.548	0.923	4.48037e-51			CXCL9	1.11524e-05	1.21591	0.299	0.073	3.48601e-10	GRB2	1.7301e-23	-1.0541	0.873	0.972	5.40793e-28
ARL6IP5	9.52929e-33	-0.780764	0.866	0.96	2.97865e-37	PDXK	1.07116e-35	-1.30479	0.617	0.905	3.3482e-40			SKIL	1.12751e-05	-0.477507	0.732	0.854	3.52435e-10	TMSB10	1.79022e-23	-1.27917	1	1	5.59584e-28
NCLN	9.79977e-33	-0.518974	0.258	0.5	3.06319e-37	CUTA	4.56722e-46	-1.30429	0.261	0.836	1.42761e-50			CYP27A1	1.14671e-05	-0.591374	0.871	0.893	3.58435e-10	RANBP2	1.83563e-23	-1.08552	0.452	0.691	5.73778e-28
ZNHIT1	1.01038e-32	-0.613499	0.582	0.786	3.15823e-37	EIF5	1.37513e-45	-1.30415	0.824	0.988	4.29835e-50			NEDD9	1.19935e-05	0.543009	0.516	0.258	3.74889e-10	LY6E	1.90605e-23	-1.58477	0.525	0.882	5.95789e-28
ERP44	1.07588e-32	-0.649197	0.642	0.866	3.36297e-37	GDI2	4.82126e-50	-1.30359	0.574	0.92	1.50702e-54			TBC1D2B	1.2132e-05	0.434614	0.43	0.202	3.79221e-10	LYST	1.90924e-23	-0.881981	0.43	0.736	5.96787e-28
SELENOT	1.09103e-32	-0.638873	0.634	0.803	3.41033e-37	TRIR	2.51682e-47	-1.3022	0.638	0.95	7.86704e-52			CD109	1.49391e-05	0.467162	0.362	0.129	4.66965e-10	OST4	1.94146e-23	-1.08047	0.724	0.927	6.06857e-28
NDUFB9	1.09445e-32	-0.715805	0.725	0.893	3.42102e-37	SNX10	1.44753e-37	-1.30189	0.803	0.988	4.52465e-42			CELF2	1.50867e-05	0.554186	0.881	0.725	4.71576e-10	NDUFS3	2.00264e-23	-0.902221	0.235	0.618	6.2598e-28
GM2A	1.12917e-32	-0.848746	0.738	0.861	3.52954e-37	LYN	6.48106e-44	-1.30031	0.452	0.873	2.02584e-48			SERBP1	1.54844e-05	-0.483158	0.843	0.938	4.8401e-10	COLGALT1	2.02566e-23	-1.03584	0.339	0.758	6.33178e-28
SYS1	1.17366e-32	-0.632473	0.446	0.689	3.66861e-37	DST	8.08744e-31	-1.30008	0.239	0.697	2.52796e-35			SMAP2	1.60696e-05	0.532749	0.779	0.584	5.023e-10	HNRNPU	2.10616e-23	-1.34039	0.846	0.989	6.5834e-28
TIMP2	1.26331e-32	-0.82745	0.944	0.985	3.94884e-37	GLRX	2.22878e-28	-1.29928	0.84	0.98	6.96667e-33			ANPEP	1.82358e-05	0.515479	0.856	0.646	5.70012e-10	SLC15A3	2.20428e-23	-1.06654	0.529	0.843	6.8901e-28
PDCD10	1.32429e-32	-0.651768	0.51	0.784	4.13943e-37	MCOLN1	5.10188e-46	-1.2986	0.255	0.806	1.59473e-50			TBC1D9	2.46557e-05	0.5348	0.646	0.427	7.70684e-10	TRIM14	2.48965e-23	-0.809184	0.109	0.567	7.7821e-28
HSP90B1	1.48763e-32	-0.904792	0.928	0.97	4.65001e-37	CAT	1.09189e-46	-1.29855	0.473	0.903	3.41301e-51			AC004817.3	2.90954e-05	0.457885	0.198	0.045	9.09458e-10	UBE2L6	2.66713e-23	-0.943825	0.285	0.685	8.33688e-28
SFTPA2	1.5904e-32	0.566725	0.701	0.465	4.97125e-37	HLA-E	3.16027e-44	-1.29818	0.91	0.995	9.87831e-49			GNPTAB	2.97364e-05	0.491062	0.641	0.449	9.29494e-10	ACP5	2.7424e-23	-1.51896	0.796	0.944	8.57213e-28
HLA-DMA	1.79113e-32	-0.760168	0.963	0.998	5.59867e-37	NEDD8	7.64279e-51	-1.29726	0.612	0.958	2.38897e-55			SOAT1	2.99627e-05	-0.437403	0.76	0.792	9.36567e-10	UFC1	2.94159e-23	-0.991706	0.452	0.792	9.19477e-28
PBRM1	1.91618e-32	-0.739039	0.52	0.749	5.98956e-37	RPN2	1.73235e-43	-1.29547	0.495	0.925	5.41496e-48			ORMDL1	3.02977e-05	-0.406937	0.529	0.73	9.4704e-10	EFHD2	3.25947e-23	-1.05854	0.756	0.978	1.01884e-27
PAK2	1.97453e-32	-0.73723	0.798	0.935	6.17194e-37	PRKDC	1.26491e-52	-1.29146	0.202	0.813	3.95383e-57			COA6	3.26456e-05	-0.464825	0.516	0.697	1.02043e-09	UQCRH	3.9451e-23	-1.10451	0.855	0.989	1.23315e-27
MAP2K2	2.02319e-32	-0.61442	0.605	0.823	6.32406e-37	NDUFB8	2.15714e-47	-1.29012	0.58	0.945	6.74275e-52			ABCG1	3.68432e-05	0.55687	0.752	0.539	1.15164e-09	SLC39A10	4.46621e-23	-0.833706	0.109	0.556	1.39604e-27
TMED10	2.48079e-32	-0.731818	0.835	0.953	7.7544e-37	UQCRFS1	4.27776e-47	-1.28662	0.383	0.881	1.33713e-51			ANKRD28	3.75865e-05	0.572896	0.707	0.455	1.17487e-09	GAA	4.64664e-23	-1.09922	0.389	0.815	1.45244e-27
HSD17B4	2.6521e-32	-0.653235	0.376	0.644	8.28989e-37	DOCK8	4.01019e-41	-1.28636	0.447	0.886	1.2535e-45			SDS	3.95648e-05	0.843547	0.615	0.348	1.23671e-09	SMCO4	4.72635e-23	-0.926879	0.235	0.691	1.47735e-27
CIR1	2.71232e-32	-0.777114	0.429	0.731	8.47812e-37	USF2	1.20901e-46	-1.28601	0.335	0.873	3.7791e-51			CCL3	4.04107e-05	-1.1737	0.678	0.663	1.26315e-09	SMIM3	4.99375e-23	0.97921	0.593	0.152	1.56094e-27
CALR	2.98978e-32	-1.013	0.835	0.95	9.34539e-37	MTRNR2L1	5.47655e-61	-1.28579	0.952	0.995	1.71185e-65			N4BP2L2	4.0686e-05	-0.505348	0.802	0.899	1.27176e-09	UBB	5.4848e-23	-1.58242	0.914	0.994	1.71443e-27
LEPROTL1	3.01654e-32	-0.710773	0.584	0.806	9.42903e-37	CPVL	2.69319e-46	-1.28482	0.394	0.883	8.41833e-51			ZNF706	4.12722e-05	-0.501321	0.884	0.961	1.29008e-09	ADPGK	5.88318e-23	-0.858079	0.407	0.775	1.83895e-27
PCMT1	3.27689e-32	-0.605964	0.462	0.726	1.02428e-36	GPRIN3	4.50459e-36	-1.28358	0.516	0.908	1.40804e-40			IER5	4.86002e-05	-0.604058	0.826	0.91	1.51914e-09	MS4A6A	6.27682e-23	-1.35656	0.262	0.601	1.962e-27
ETFA	3.5228e-32	-0.598223	0.477	0.706	1.10115e-36	TGFB1	3.10752e-56	-1.28347	0.495	0.908	9.71343e-61			PDLIM1	4.94794e-05	0.681292	0.532	0.303	1.54662e-09	STX4	6.62454e-23	-0.983546	0.525	0.826	2.07069e-27
C1orf43	3.73959e-32	-0.655169	0.714	0.898	1.16891e-36	TMEM14C	3.49418e-50	-1.28296	0.548	0.948	1.0922e-54			SLC20A1	5.42096e-05	0.472771	0.585	0.511	1.69448e-09	CKS2	6.69032e-23	-1.06219	0.222	0.652	2.09125e-27
SCIMP	3.96956e-32	-0.58513	0.282	0.542	1.2408e-36	TWF2	1.61623e-43	-1.28264	0.362	0.816	5.05199e-48			RBCK1	5.74461e-05	-0.403946	0.425	0.624	1.79564e-09	LSM7	6.82157e-23	-0.948636	0.308	0.787	2.13227e-27
DNPH1	3.9916e-32	-0.66009	0.208	0.525	1.24769e-36	TIMM8B	3.14871e-43	-1.28163	0.309	0.826	9.84217e-48			SPNS1	5.80868e-05	-0.422235	0.481	0.663	1.81567e-09	NDUFB1	7.41439e-23	-1.03368	0.457	0.876	2.31758e-27
NDUFA9	3.99589e-32	-0.539593	0.322	0.595	1.24903e-36	PHB2	1.05642e-53	-1.28076	0.431	0.905	3.30214e-58			TXNRD1	5.97923e-05	-0.529914	0.516	0.685	1.86898e-09	NEDD8	7.41451e-23	-0.948102	0.656	0.876	2.31761e-27
NUB1	4.63802e-32	-0.595573	0.36	0.637	1.44974e-36	EIF3G	6.5704e-51	-1.28041	0.441	0.891	2.05376e-55			ACADVL	6.10933e-05	-0.470918	0.712	0.848	1.90964e-09	ATP5F1A	7.86965e-23	-0.984594	0.471	0.837	2.45988e-27
ISG15	4.97044e-32	-1.08057	0.376	0.672	1.55365e-36	OSCAR	1.19022e-47	-1.27666	0.452	0.843	3.72036e-52			HMOX1	6.14924e-05	-0.936759	0.502	0.719	1.92212e-09	SYS1	7.97356e-23	-0.882583	0.29	0.663	2.49236e-27
MICOS13	6.92641e-32	-0.694256	0.715	0.905	2.16505e-36	MARCHF1	1.90906e-39	-1.27647	0.202	0.739	5.96731e-44			FCGR2B	6.26346e-05	-0.638349	0.421	0.522	1.95782e-09	LSM6	7.9782e-23	-1.06154	0.235	0.713	2.49381e-27
GNPTG	7.21265e-32	-0.590537	0.44	0.741	2.25452e-36	CYC1	2.35685e-49	-1.27551	0.207	0.811	7.367e-54			AP2A2	6.65002e-05	0.435521	0.499	0.236	2.07865e-09	SLC25A19	8.39089e-23	-0.973446	0.181	0.618	2.62281e-27
SAMD9L	8.12468e-32	-0.744791	0.243	0.545	2.5396e-36	EIF3M	1.51725e-48	-1.27138	0.495	0.905	4.74259e-53			CXXC5	6.8713e-05	0.456914	0.502	0.236	2.14782e-09	LYZ	9.64905e-23	-1.69727	0.982	1	3.01608e-27
UQCRH	8.84498e-32	-0.73921	0.979	1	2.76475e-36	ZFP36	8.93237e-30	-1.27061	0.952	0.99	2.79206e-34			SESN1	6.95688e-05	0.4041	0.37	0.146	2.17457e-09	AP2S1	9.97423e-23	-1.12758	0.819	0.978	3.11773e-27
RGS19	8.89617e-32	-0.658546	0.568	0.816	2.78075e-36	JTB	8.38653e-46	-1.26965	0.596	0.925	2.62145e-50			PPP1R15B	7.77676e-05	-0.490555	0.792	0.904	2.43085e-09	NDUFA9	1.03954e-22	-0.581713	0.163	0.494	3.24937e-27
PLA2G7	9.05164e-32	-1.10301	0.232	0.475	2.82934e-36	AKAP9	1.30857e-40	-1.26884	0.426	0.848	4.09032e-45			FCGR1A	7.79552e-05	0.527351	0.762	0.528	2.43671e-09	HNRNPA3	1.12656e-22	-0.98875	0.742	0.966	3.52139e-27
HIGD2A	9.64662e-32	-0.66461	0.918	0.975	3.01532e-36	TMEM258	3.02458e-49	-1.26877	0.707	0.955	9.45416e-54			DNAJA4	8.37143e-05	-0.578045	0.269	0.404	2.61673e-09	LITAF	1.15839e-22	-1.23132	0.919	0.978	3.62088e-27
SLCO2B1	1.05389e-31	-0.775224	0.845	0.975	3.29422e-36	PELATON	3.0306e-41	-1.2665	0.388	0.853	9.473e-46			EPSTI1	8.65665e-05	-0.508132	0.575	0.747	2.70588e-09	SLC43A3	1.27335e-22	-0.923127	0.353	0.775	3.98022e-27
PLXDC2	1.14919e-31	-0.771647	0.926	0.985	3.59211e-36	MGAT1	8.6686e-45	-1.26577	0.729	0.968	2.70961e-49			GNLY	8.9438e-05	-0.548924	0.083	0.258	2.79564e-09	SCARB2	1.28084e-22	-1.08892	0.498	0.86	4.00362e-27
VKORC1	1.16333e-31	-0.615435	0.558	0.796	3.63631e-36	NDUFA11	8.24017e-46	-1.26553	0.548	0.91	2.5757e-50			XBP1	0.000102572	-0.486757	0.81	0.888	3.20618e-09	EEF1A1	1.33589e-22	-1.23043	1	1	4.17571e-27
SEC11A	1.30847e-31	-0.678855	0.954	0.995	4.08999e-36	CORO1C	1.84457e-39	-1.26499	0.564	0.908	5.76573e-44			FTL	0.000105028	0.421118	1	1	3.28294e-09	SDSL	1.40665e-22	-0.881784	0.127	0.517	4.39688e-27
STAT1	1.36163e-31	-0.7275	0.35	0.614	4.25617e-36	COX6A1	2.78044e-43	-1.26114	0.835	0.983	8.69105e-48			FCN1	0.000111344	-0.778114	0.177	0.376	3.48037e-09	LRP1	1.40824e-22	-1.02663	0.647	0.893	4.40185e-27
TOMM40	1.3741e-31	-0.692185	0.346	0.555	4.29514e-36	HNRNPU	5.43109e-33	-1.25823	0.718	0.97	1.69764e-37			PLEKHO2	0.000123491	-0.409996	0.428	0.607	3.86006e-09	IFI35	1.42513e-22	-0.949997	0.14	0.601	4.45465e-27
MARCO	1.39163e-31	-1.17277	0.936	0.97	4.34992e-36	RAB11FIP1	2.80254e-35	-1.2564	0.649	0.948	8.76014e-40			NPL	0.000137998	0.567048	0.788	0.674	4.31351e-09	NDUFC1	1.49415e-22	-0.972683	0.281	0.725	4.6704e-27
APOE	1.47542e-31	-1.39864	0.979	0.995	4.61184e-36	IFIT3	6.78743e-29	-1.25575	0.043	0.5	2.1216e-33			GNL3	0.000140018	-0.438248	0.314	0.517	4.37666e-09	PBRM1	1.66529e-22	-1.06034	0.394	0.775	5.20532e-27
MYO1F	1.62156e-31	-0.623887	0.434	0.704	5.06864e-36	SSB	1.03248e-43	-1.2532	0.468	0.9	3.22731e-48			NUFIP2	0.000143377	-0.513161	0.716	0.809	4.48166e-09	SCPEP1	1.68796e-22	-1.18445	0.407	0.719	5.27618e-27
LIMK1	1.6479e-31	-0.497141	0.133	0.396	5.15097e-36	IFI16	2.15041e-43	-1.25306	0.378	0.833	6.7217e-48			PTPN1	0.000144824	0.48181	0.813	0.601	4.52687e-09	FKBP3	1.80581e-22	-0.8551	0.176	0.624	5.64456e-27
FCGR2A	1.82036e-31	-0.753179	0.902	0.955	5.69004e-36	DYNLL1	6.39968e-36	-1.25194	0.771	0.965	2.0004e-40			HSP90AA1	0.000156772	-0.607593	0.998	0.994	4.90035e-09	SERPINB2	1.85239e-22	3.42999	0.489	0.073	5.79017e-27
SLC8A1	1.98415e-31	-0.692641	0.584	0.811	6.20202e-36	SSR2	7.17619e-47	-1.25092	0.596	0.948	2.24312e-51			FTH1	0.000157885	0.579384	1	1	4.93513e-09	RANBP1	2.16536e-22	-0.824723	0.249	0.669	6.76846e-27
PSME1	2.0039e-31	-0.654646	0.762	0.905	6.26375e-36	SMCO4	4.98993e-48	-1.24828	0.255	0.828	1.55974e-52			ZFAS1	0.000159092	-0.555485	0.94	0.978	4.97287e-09	MFSD1	2.17346e-22	-1.04293	0.439	0.82	6.79375e-27
TMEM223	2.12309e-31	-0.428343	0.133	0.391	6.63632e-36	ENG	1.06126e-40	-1.24809	0.452	0.878	3.31726e-45			ZNF141	0.000186663	0.817727	0.294	0.152	5.83466e-09	CYC1	2.30482e-22	-0.873889	0.267	0.657	7.20436e-27
TCF7L2	2.18186e-31	-0.773784	0.675	0.908	6.82002e-36	LDHA	4.87997e-39	-1.24758	0.777	0.965	1.52537e-43			IFI16	0.000218637	-0.498853	0.63	0.82	6.83411e-09	POMP	2.33193e-22	-1.0793	0.878	0.983	7.28909e-27
DCTPP1	2.30443e-31	-0.474674	0.142	0.428	7.20313e-36	LSM7	1.38584e-50	-1.24749	0.293	0.863	4.33184e-55			CD9	0.000223012	-0.68337	0.942	0.938	6.97088e-09	ADAR	2.35466e-22	-0.863184	0.412	0.787	7.36014e-27
SSR4	2.35303e-31	-0.725536	0.877	0.95	7.35506e-36	CFD	2.12223e-26	-1.2472	0.745	0.93	6.63362e-31			HCK	0.000224931	-0.423619	0.754	0.809	7.03084e-09	SEC11C	2.53351e-22	-1.04913	0.335	0.753	7.91921e-27
SORT1	2.38543e-31	-0.749634	0.61	0.833	7.45633e-36	CD83	1.52953e-29	-1.24472	0.654	0.943	4.78097e-34			SUN2	0.000233273	-0.417135	0.514	0.708	7.29161e-09	RBPJ	2.66106e-22	-1.11464	0.579	0.882	8.31789e-27
COX7B	2.39931e-31	-0.792929	0.934	0.968	7.49971e-36	OST4	2.43869e-41	-1.24412	0.798	0.975	7.62282e-46			PSMA7	0.000239446	-0.562273	0.982	0.983	7.48456e-09	TRIM22	2.78305e-22	-0.926476	0.249	0.646	8.69921e-27
CUTA	2.70788e-31	-0.628279	0.677	0.836	8.46423e-36	CCDC85B	1.20204e-45	-1.24313	0.101	0.704	3.75731e-50			DDHD1	0.000255486	-0.439644	0.567	0.674	7.98594e-09	COX5A	2.90828e-22	-1.05299	0.638	0.927	9.09065e-27
UQCC2	2.73795e-31	-0.651825	0.438	0.694	8.55825e-36	ARL6IP5	2.06551e-34	-1.24244	0.681	0.96	6.45634e-39			SAT2	0.000264006	-0.402337	0.663	0.815	8.25226e-09	FERMT3	3.01761e-22	-0.949873	0.466	0.798	9.43239e-27
CAPZA2	2.85264e-31	-0.692739	0.776	0.945	8.91673e-36	PSMA7	8.84435e-33	-1.24216	0.91	0.99	2.76455e-37			STAG2	0.000270641	-0.422846	0.509	0.725	8.45965e-09	FUCA2	3.18256e-22	-0.955413	0.208	0.685	9.94798e-27
TCP1	2.93048e-31	-0.644013	0.656	0.856	9.16003e-36	LY96	4.7453e-37	-1.24191	0.489	0.893	1.48328e-41			NEAT1	0.000276687	0.518534	0.992	0.994	8.64862e-09	PPCS	3.25531e-22	-0.856224	0.312	0.753	1.01754e-26
PARAL1	2.97924e-31	-0.57645	0.082	0.358	9.31246e-36	SDHD	8.09253e-46	-1.23786	0.277	0.811	2.52955e-50			LILRB3	0.000279223	-0.44559	0.661	0.792	8.72791e-09	ABHD5	3.27129e-22	-1.53186	0.674	0.888	1.02253e-26
TMEM30A	3.03248e-31	-0.739172	0.629	0.826	9.47886e-36	ANXA5	1.33377e-38	-1.23771	0.968	0.998	4.16907e-43			LRRK2	0.000323296	0.406408	0.307	0.135	1.01055e-08	ADA2	3.41147e-22	-0.862136	0.308	0.663	1.06635e-26
LINC01578	3.06107e-31	-0.65417	0.72	0.91	9.56822e-36	TLN1	2.564e-42	-1.23725	0.553	0.938	8.01449e-47			AP1B1	0.000336388	0.441215	0.574	0.36	1.05147e-08	PRDX3	3.97328e-22	-0.969499	0.326	0.725	1.24196e-26
ADAM9	3.08784e-31	-0.613896	0.442	0.701	9.65191e-36	HCST	7.06737e-19	-1.23543	0.516	0.791	2.20911e-23			IRF4	0.000336746	0.555351	0.202	0.056	1.0526e-08	APOL6	4.06552e-22	-1.0755	0.362	0.792	1.27079e-26
TMEM179B	3.29615e-31	-0.636661	0.475	0.774	1.0303e-35	TMEM59	6.72254e-49	-1.23467	0.809	0.98	2.10132e-53			HCAR2	0.000338292	-0.61713	0.383	0.5	1.05743e-08	RUNX1	4.49295e-22	-1.00778	0.588	0.893	1.4044e-26
P2RX4	3.6131e-31	-0.661464	0.426	0.731	1.12938e-35	PDIA3	1.35593e-39	-1.23423	0.628	0.925	4.23836e-44			FAM174C	0.000348276	-0.407662	0.514	0.708	1.08864e-08	TMEM126A	4.74288e-22	-0.800669	0.186	0.624	1.48252e-26
COMMD4	3.69344e-31	-0.603563	0.392	0.704	1.15449e-35	NDUFAB1	1.50864e-36	-1.23276	0.324	0.796	4.71566e-41			CASP1	0.000367217	-0.444931	0.54	0.719	1.14784e-08	ATP6V1G1	4.8732e-22	-0.95197	0.873	0.983	1.52326e-26
OSTF1	3.98288e-31	-0.66534	0.706	0.9	1.24496e-35	PSMD8	2.00971e-47	-1.23252	0.574	0.933	6.28192e-52			ECH1	0.00038921	-0.45199	0.655	0.803	1.21659e-08	CBR1	4.88781e-22	-0.917729	0.122	0.596	1.52782e-26
HCST	4.20422e-31	-1.01114	0.608	0.791	1.31415e-35	IL3RA	1.76194e-26	-1.23228	0.713	0.913	5.50743e-31			CORO1C	0.000420587	-0.451107	0.813	0.876	1.31466e-08	LAMTOR2	5.26098e-22	-0.969373	0.493	0.792	1.64447e-26
GNAI2	4.53193e-31	-0.725076	0.976	0.995	1.41658e-35	EGR2	1.10403e-25	-1.23222	0.085	0.54	3.45095e-30			LIPN	0.000421576	0.529859	0.423	0.247	1.31776e-08	NCEH1	5.32255e-22	-1.24233	0.462	0.848	1.66371e-26
S1PR4	5.6e-31	-0.581032	0.278	0.51	1.75044e-35	NDUFB11	3.89536e-48	-1.23171	0.676	0.965	1.21761e-52			ATP1B3	0.000477703	0.639549	0.992	0.978	1.4932e-08	S100A9	5.64059e-22	-1.56367	0.81	0.983	1.76313e-26
SCARB2	7.28186e-31	-0.701805	0.586	0.801	2.27615e-35	ARPC4	7.89027e-49	-1.23093	0.473	0.893	2.46633e-53			HSPH1	0.00050514	-0.605844	0.893	0.899	1.57896e-08	COPZ1	5.69587e-22	-0.828333	0.186	0.663	1.7804e-26
ARPC4	8.4331e-31	-0.679123	0.71	0.893	2.636e-35	CCDC88A	1.52052e-28	-1.22923	0.84	0.963	4.7528e-33			SSB	0.000536125	-0.488218	0.807	0.882	1.67581e-08	TXNDC12	5.70637e-22	-0.821896	0.367	0.702	1.78369e-26
NANS	9.2045e-31	-0.671197	0.546	0.796	2.87712e-35	RGS19	1.01954e-45	-1.22775	0.245	0.816	3.18687e-50			SLC25A44	0.000551931	-0.484714	0.256	0.371	1.72522e-08	EEF1B2	6.05373e-22	-1.06108	0.919	1	1.89226e-26
CALU	9.35694e-31	-0.702385	0.523	0.749	2.92478e-35	CSDE1	3.23988e-42	-1.2277	0.798	0.955	1.01272e-46			WIPI1	0.000631005	0.437317	0.529	0.303	1.97238e-08	TRA2B	6.05527e-22	-1.01637	0.62	0.882	1.89274e-26
IK	9.68981e-31	-0.604013	0.546	0.771	3.02882e-35	AP2M1	8.31564e-49	-1.22701	0.58	0.945	2.59929e-53			XIAP	0.000726733	-0.412469	0.464	0.64	2.27161e-08	CD44	7.69434e-22	-0.938881	0.977	0.989	2.40508e-26
STK4	1.03979e-30	-0.605039	0.509	0.751	3.25015e-35	MOB3B	1.71038e-43	-1.2266	0.255	0.806	5.34627e-48			MTRNR2L8	0.000753205	0.44477	0.944	0.938	2.35435e-08	TMED5	7.99008e-22	-1.05982	0.62	0.91	2.49752e-26
MYL6	1.20993e-30	-0.737314	0.997	1	3.78198e-35	PRDX5	1.63363e-44	-1.22547	0.521	0.923	5.10636e-49			RMDN3	0.000768162	-0.411809	0.66	0.64	2.40111e-08	TMEM147	8.01422e-22	-0.871731	0.48	0.831	2.50507e-26
SETDB2	1.2139e-30	-0.553633	0.166	0.48	3.79439e-35	P4HB	2.65284e-34	-1.22475	0.649	0.9	8.29219e-39			MBP	0.000832571	-0.429668	0.595	0.775	2.60244e-08	COX6C	9.06863e-22	-1.15294	0.76	0.961	2.83466e-26
LYPLA1	1.22654e-30	-0.613029	0.598	0.799	3.83391e-35	DOCK2	3.13217e-48	-1.22427	0.234	0.796	9.79047e-53			PLAUR	0.00084688	-0.509747	0.983	0.994	2.64716e-08	VDAC2	9.32842e-22	-0.939494	0.629	0.933	2.91586e-26
VDAC2	1.43942e-30	-0.680048	0.826	0.93	4.4993e-35	GLB1	9.8887e-40	-1.22308	0.186	0.764	3.09099e-44			CYTH1	0.000864462	0.425218	0.817	0.73	2.70212e-08	SLC25A11	9.5449e-22	-0.702522	0.24	0.596	2.98353e-26
RAB14	1.47133e-30	-0.69967	0.538	0.799	4.59906e-35	CIRBP	3.38171e-50	-1.22262	0.782	0.988	1.05705e-54			PIM3	0.00101166	-0.492614	0.805	0.871	3.16223e-08	SSU72	9.57115e-22	-0.882153	0.421	0.82	2.99173e-26
EPRS1	1.47334e-30	-0.69951	0.446	0.729	4.60533e-35	CHD9	1.47513e-43	-1.22249	0.378	0.853	4.61093e-48			FCGR2A	0.00101215	-0.527095	0.942	0.978	3.16376e-08	RAB7A	1.15257e-21	-0.991192	0.729	0.91	3.60267e-26
PDIA6	1.49931e-30	-0.73566	0.64	0.823	4.68651e-35	POLR2L	1.58536e-36	-1.22158	0.559	0.903	4.95548e-41			CLN8	0.00102597	0.486448	0.798	0.657	3.20695e-08	REX1BD	1.22765e-21	-0.95793	0.357	0.747	3.83737e-26
ECHS1	1.54815e-30	-0.632825	0.515	0.709	4.83917e-35	FAM174C	9.68999e-49	-1.22154	0.16	0.741	3.02888e-53			SRRM2	0.00107049	-0.454859	0.869	0.933	3.34611e-08	ATP5MC1	1.26428e-21	-0.847072	0.299	0.691	3.95187e-26
MTLN	1.57059e-30	-0.626382	0.397	0.657	4.90934e-35	DUSP1	6.31748e-44	-1.22134	1	0.998	1.97471e-48			ACOT7	0.00125289	0.542032	0.327	0.124	3.91626e-08	EIF3M	1.33685e-21	-0.913796	0.457	0.831	4.1787e-26
SCP2	1.6636e-30	-0.713787	0.766	0.903	5.20005e-35	SDHB	2.63074e-45	-1.22095	0.25	0.836	8.22312e-50			PRPF40A	0.0013173	-0.427793	0.831	0.893	4.11758e-08	ATP5MC2	1.34058e-21	-1.08908	0.747	0.961	4.19037e-26
PCK2	1.71856e-30	-0.594841	0.141	0.445	5.37184e-35	NCEH1	5.713e-28	-1.22091	0.617	0.93	1.78576e-32			EIF4EBP1	0.00132406	-0.444843	0.737	0.837	4.13873e-08	RMDN3	1.38783e-21	-1.44522	0.181	0.64	4.33805e-26
DOK3	2.06521e-30	-0.543786	0.253	0.572	6.4554e-35	LAMP1	8.48651e-36	-1.22043	0.84	0.978	2.6527e-40			ZFP36L1	0.00139343	0.595884	0.916	0.77	4.35556e-08	EIF4G2	1.40832e-21	-0.955953	0.842	0.989	4.40209e-26
TMSB10	2.14632e-30	-0.750057	1	1	6.70894e-35	CD84	1.29485e-26	-1.22023	0.117	0.577	4.04741e-31			CXCL8	0.00151116	-1.08538	0.876	0.871	4.72357e-08	TLE3	1.55031e-21	-0.802852	0.204	0.64	4.84592e-26
RTN4	2.18042e-30	-0.748842	0.968	0.995	6.81551e-35	HNRNPA2B1	3.59438e-43	-1.21998	0.957	0.993	1.12353e-47			NR4A3	0.00152968	-0.611785	0.674	0.798	4.78145e-08	COMMD9	1.57057e-21	-0.787961	0.222	0.64	4.90927e-26
RNF213	2.22395e-30	-0.731981	0.651	0.843	6.95158e-35	ST13	1.7252e-38	-1.21961	0.702	0.953	5.39259e-43			CREM	0.00163018	0.52801	0.85	0.713	5.0956e-08	CD47	1.60983e-21	-1.04913	0.48	0.82	5.03197e-26
POR	2.34585e-30	-0.643251	0.478	0.761	7.3326e-35	ATP6V0B	7.93617e-37	-1.21928	0.941	1	2.48067e-41			EIF1AX	0.00187199	-0.423848	0.861	0.927	5.85144e-08	PSMA6	1.70252e-21	-1.03407	0.842	0.966	5.3217e-26
RNF187	2.44871e-30	-0.533768	0.229	0.535	7.65412e-35	BSG	7.01319e-41	-1.21835	0.473	0.881	2.19217e-45			SIPA1L2	0.00202218	-0.433812	0.519	0.691	6.3209e-08	HSP90B1	1.77842e-21	-1.40098	0.805	0.955	5.55895e-26
SF3B1	2.68341e-30	-0.649441	0.838	0.95	8.38776e-35	TPM3	2.59003e-38	-1.21812	0.872	0.993	8.09587e-43			ID3	0.0020559	-0.715271	0.466	0.562	6.4263e-08	ITPR2	1.81325e-21	-0.918688	0.303	0.702	5.66782e-26
CHCHD2	2.79851e-30	-0.693036	0.962	0.99	8.74752e-35	PRAM1	0	-1.21805	0.037	0.694	0			GLRX	0.00211471	-0.556222	0.947	0.938	6.61011e-08	DNAJC8	2.03865e-21	-0.854138	0.507	0.86	6.37238e-26
SERBP1	3.13561e-30	-0.715892	0.853	0.94	9.80124e-35	LGALS3BP	5.71153e-27	-1.21631	0.207	0.679	1.7853e-31			TNF	0.00217275	-0.457978	0.124	0.292	6.79153e-08	PDIA3	2.14036e-21	-1.0706	0.715	0.933	6.69031e-26
CMAS	3.23017e-30	-0.483097	0.267	0.498	1.00968e-34	GNB2	7.20177e-45	-1.21557	0.67	0.958	2.25112e-49			PTPN6	0.00232911	-0.40648	0.678	0.837	7.28029e-08	PTP4A2	2.142e-21	-1.00336	0.833	0.961	6.69542e-26
GSTK1	3.24358e-30	-0.666468	0.69	0.846	1.01387e-34	SNHG5	1.37503e-41	-1.21531	0.867	0.99	4.29805e-46			GPNMB	0.00238672	0.428088	0.997	0.933	7.46037e-08	SVBP	2.26065e-21	-0.733012	0.113	0.528	7.06631e-26
REX1BD	3.63387e-30	-0.631231	0.624	0.831	1.13587e-34	SUMO3	1.90368e-46	-1.21443	0.457	0.893	5.95049e-51			DSTN	0.00252375	0.463625	0.798	0.646	7.88868e-08	WDR1	2.27807e-21	-0.879399	0.502	0.758	7.12075e-26
PNKD	3.73734e-30	-0.586489	0.339	0.597	1.16821e-34	CCT5	2.64623e-44	-1.21436	0.372	0.868	8.27152e-49			PHF20L1	0.00258083	-0.410087	0.471	0.669	8.0671e-08	RGCC	2.31807e-21	-1.71038	0.602	0.893	7.24578e-26
RNF181	3.88348e-30	-0.647153	0.562	0.818	1.21389e-34	UQCRC2	5.74069e-48	-1.21432	0.41	0.846	1.79441e-52			Z99572.1	0.00291204	0.481409	0.304	0.101	9.10239e-08	CORO1B	2.34819e-21	-0.785239	0.407	0.685	7.33992e-26
ZMPSTE24	4.22962e-30	-0.589903	0.306	0.572	1.32209e-34	EIF5A	8.81703e-45	-1.21425	0.463	0.868	2.75601e-49			SCD	0.00297608	0.572559	0.714	0.5	9.30257e-08	GNAI2	2.47483e-21	-1.06653	0.923	0.983	7.73579e-26
RSRC1	4.41346e-30	-0.538871	0.333	0.604	1.37955e-34	SP110	2.08229e-37	-1.21229	0.138	0.674	6.50878e-42			TUBGCP2	0.00304401	0.432881	0.605	0.399	9.5149e-08	CACYBP	2.75594e-21	-0.930684	0.394	0.758	8.61448e-26
NCF4	4.41622e-30	-0.623521	0.49	0.771	1.38041e-34	GLIPR2	1.18909e-36	-1.21216	0.707	0.943	3.71684e-41			FPR3	0.00307083	0.496127	0.856	0.691	9.59875e-08	ARPC4	2.94797e-21	-0.879114	0.48	0.775	9.21471e-26
KTN1	4.75132e-30	-0.696422	0.861	0.968	1.48516e-34	TMEM230	5.36162e-52	-1.21132	0.399	0.888	1.67592e-56			LRRFIP1	0.00335805	0.45038	0.992	0.978	1.04965e-07	PDXK	2.98603e-21	-1.2184	0.602	0.888	9.33369e-26
BUD31	5.78054e-30	-0.565352	0.515	0.749	1.80687e-34	MFSD1	6.41374e-41	-1.21126	0.505	0.905	2.0048e-45			HIF1A	0.00348945	0.426777	0.964	0.899	1.09072e-07	SLC44A1	2.99528e-21	1.20299	0.652	0.27	9.3626e-26
NUCB1	5.86352e-30	-0.691839	0.664	0.856	1.83281e-34	PTPMT1	3.55312e-47	-1.21034	0.106	0.706	1.11063e-51			OTUD1	0.00378988	-0.537268	0.787	0.826	1.18463e-07	BHLHE40	3.05448e-21	-1.07132	0.48	0.753	9.54762e-26
MTDH	5.93045e-30	-0.730982	0.928	0.963	1.85373e-34	REX1BD	8.41941e-46	-1.21031	0.33	0.831	2.63172e-50			NAP1L1	0.00400239	0.476116	0.962	0.888	1.25106e-07	ATP5PO	3.05918e-21	-0.959416	0.525	0.815	9.56232e-26
PGD	6.04961e-30	-0.755134	0.811	0.9	1.89098e-34	MYH9	2.42178e-43	-1.2102	0.511	0.883	7.56996e-48			STX4	0.00404128	-0.409089	0.759	0.826	1.26322e-07	PPIB	3.11776e-21	-1.24988	0.719	0.933	9.74543e-26
SCAF11	6.20502e-30	-0.68918	0.806	0.935	1.93955e-34	DDX5	4.49388e-52	-1.20988	0.979	0.998	1.40469e-56			RIOK3	0.00405947	0.442905	0.833	0.663	1.2689e-07	GSTK1	3.22553e-21	-0.984848	0.367	0.719	1.00823e-25
NCK1	6.22828e-30	-0.548417	0.238	0.493	1.94682e-34	SF3B1	9.21046e-47	-1.2086	0.676	0.95	2.87899e-51			SCPEP1	0.00450992	0.434957	0.881	0.719	1.4097e-07	KCTD12	3.39768e-21	-1.14518	0.466	0.854	1.06204e-25
TFEC	6.25078e-30	-0.642281	0.6	0.833	1.95386e-34	RAP2B	2.3667e-44	-1.20798	0.261	0.794	7.39778e-49			SELENOW	0.00456301	0.448219	0.845	0.674	1.4263e-07	UBE2I	3.45932e-21	-0.825509	0.434	0.781	1.08131e-25
COPG1	6.60137e-30	-0.424056	0.194	0.43	2.06344e-34	SLC39A10	1.16527e-40	-1.20756	0.149	0.731	3.64239e-45			PLPP3	0.00470749	-0.491822	0.412	0.601	1.47146e-07	HCK	3.48991e-21	-1.04043	0.484	0.809	1.09087e-25
RSBN1L	7.54478e-30	-0.567252	0.237	0.55	2.35833e-34	CD44	7.51704e-49	-1.20729	0.957	1	2.34966e-53			TDRD3	0.00490587	0.525938	0.595	0.416	1.53347e-07	PLBD1	3.86946e-21	-1.33024	0.321	0.73	1.20951e-25
PLOD3	8.78739e-30	-0.502186	0.25	0.49	2.74675e-34	NDUFS7	7.57385e-44	-1.20624	0.34	0.871	2.36742e-48			HBEGF	0.0051282	-0.597099	0.878	0.882	1.60296e-07	COPRS	4.32801e-21	-0.781957	0.172	0.596	1.35284e-25
TBXAS1	8.81554e-30	-0.640671	0.675	0.856	2.75555e-34	TXNDC17	3.66199e-35	-1.20533	0.372	0.841	1.14466e-39			CCL4	0.00565549	-1.24903	0.532	0.685	1.76778e-07	IFIT2	4.36609e-21	-1.39105	0.063	0.534	1.36474e-25
ALOX5	8.93035e-30	-0.711646	0.846	0.955	2.79143e-34	PSMB10	6.11147e-51	-1.2053	0.255	0.816	1.91031e-55			RALA	0.00642713	0.437244	0.876	0.725	2.00898e-07	NME1	4.44039e-21	-0.805056	0.109	0.528	1.38797e-25
FIG4	9.09716e-30	-0.623779	0.31	0.632	2.84357e-34	DUT	1.21698e-45	-1.20461	0.165	0.716	3.80402e-50			KDM6B	0.00648384	-0.453086	0.927	0.944	2.02671e-07	DDX21	4.64965e-21	-1.11362	0.489	0.876	1.45338e-25
SKAP2	9.43489e-30	-0.714359	0.643	0.876	2.94914e-34	TUBB	7.83531e-33	-1.20417	0.713	0.943	2.44915e-37			MYL12A	0.00776522	-0.474351	0.992	0.994	2.42724e-07	PTGES3	4.67182e-21	-0.984545	0.724	0.927	1.46031e-25
ATP1B1	9.48636e-30	-0.870225	0.421	0.669	2.96523e-34	SSBP1	3.44307e-47	-1.20411	0.463	0.891	1.07623e-51			C1S	0.00787985	0.423976	0.241	0.062	2.46307e-07	AZIN1-AS1	4.7645e-21	1.50503	0.738	0.247	1.48928e-25
SRSF3	9.80095e-30	-0.656296	0.93	0.988	3.06356e-34	TOMM5	1.21005e-38	-1.20282	0.473	0.873	3.78236e-43			TNFAIP3	0.00792992	0.579207	0.992	0.961	2.47872e-07	PSMB10	5.01883e-21	-0.863812	0.425	0.831	1.56878e-25
N4BP2L2	1.01972e-29	-0.644259	0.781	0.963	3.18741e-34	NCF1	3.54483e-35	-1.20268	0.074	0.629	1.10804e-39			SELENOP	0.00801193	0.781038	0.241	0.062	2.50436e-07	NAGLU	5.32561e-21	-0.752444	0.14	0.534	1.66467e-25
TRIAP1	1.04978e-29	-0.488815	0.205	0.483	3.28138e-34	SERTAD1	3.56564e-31	-1.20195	0.457	0.826	1.11454e-35			CD164	0.00814721	-0.445204	0.944	0.978	2.54664e-07	SRSF9	5.74395e-21	-0.910179	0.643	0.899	1.79543e-25
LAMTOR5	1.0852e-29	-0.649239	0.765	0.938	3.39208e-34	PDIA6	7.11526e-33	-1.20036	0.431	0.823	2.22407e-37			GABARAPL1	0.00816703	0.511143	0.871	0.792	2.55284e-07	DDIT3	6.26255e-21	-1.15754	0.258	0.674	1.95754e-25
CIAO2B	1.08896e-29	-0.645706	0.666	0.866	3.40384e-34	NENF	2.92894e-38	-1.20032	0.42	0.841	9.15522e-43			TRIR	0.0093646	-0.403103	0.833	0.893	2.92717e-07	NMI	6.70862e-21	-0.820316	0.186	0.624	2.09697e-25
ATP6V1A	1.09868e-29	-0.694254	0.502	0.744	3.43423e-34	HMGN3	1.06371e-46	-1.19967	0.229	0.774	3.32492e-51			MERTK	0.00960189	0.433117	0.425	0.202	3.00134e-07	BTF3	6.78316e-21	-1.01639	0.923	0.983	2.12027e-25
BLVRA	1.4797e-29	-0.666936	0.554	0.784	4.62522e-34	FCGR2B	2.18914e-16	-1.19956	0.154	0.5	6.84276e-21			PRDM1	0.0111563	0.418472	0.554	0.315	3.4872e-07	PGAM1	7.10598e-21	-0.881756	0.222	0.646	2.22117e-25
TRAPPC3	1.53484e-29	-0.578945	0.397	0.659	4.79757e-34	SRRM1	7.29254e-39	-1.19887	0.606	0.94	2.27949e-43			EIF1B	0.0117199	-0.468053	0.722	0.82	3.6634e-07	GDI2	7.53879e-21	-0.884619	0.489	0.77	2.35646e-25
DOP1B	1.66439e-29	-0.46253	0.15	0.388	5.20253e-34	EDF1	1.41537e-44	-1.1982	0.697	0.97	4.42415e-49			IVNS1ABP	0.0121135	-0.468827	0.783	0.865	3.78641e-07	UGCG	7.99316e-21	-1.27802	0.312	0.708	2.49849e-25
GLRX	1.71384e-29	-0.912681	0.915	0.98	5.3571e-34	PTPN6	1.42652e-37	-1.19797	0.441	0.881	4.45898e-42			CHMP5	0.0133834	-0.409524	0.716	0.82	4.18336e-07	VAT1	8.03927e-21	-1.10283	0.421	0.815	2.5129e-25
UBE2L3	1.71755e-29	-0.618308	0.686	0.846	5.36867e-34	OSBPL1A	2.8284e-44	-1.19731	0.223	0.749	8.84096e-49			RETN	0.0134361	-0.677326	0.426	0.652	4.19982e-07	BCLAF1	8.08952e-21	-0.931452	0.421	0.803	2.52861e-25
PSMA4	1.75568e-29	-0.6901	0.664	0.873	5.48788e-34	RNF149	2.34428e-40	-1.19663	0.846	0.988	7.32769e-45			ACKR3	0.0145867	0.482102	0.221	0.062	4.55947e-07	SEC61G	8.22131e-21	-1.03009	0.643	0.938	2.5698e-25
PARP14	1.76139e-29	-0.733303	0.501	0.756	5.50571e-34	FUCA2	7.86639e-44	-1.19632	0.234	0.779	2.45886e-48			TUBB4B	0.014758	-0.437019	0.774	0.865	4.61303e-07	HMGN2	8.33895e-21	-1.01956	0.751	0.949	2.60657e-25
SP110	1.79016e-29	-0.701634	0.421	0.674	5.59565e-34	ESD	5.17684e-49	-1.19336	0.452	0.898	1.61817e-53			PLAU	0.0150102	-0.48336	0.456	0.601	4.69185e-07	HLA-DRB5	8.66936e-21	-1.55726	0.923	0.989	2.70985e-25
MPV17L2	2.03213e-29	-0.42971	0.062	0.284	6.352e-34	DNAJB1	1.66755e-20	-1.19327	0.745	0.873	5.21239e-25			NRP2	0.0157531	0.446747	0.702	0.483	4.92408e-07	GTF2B	8.72781e-21	-0.740627	0.367	0.646	2.72812e-25
PTGER4	2.11039e-29	-0.77844	0.539	0.799	6.5966e-34	FERMT3	4.20385e-37	-1.19304	0.372	0.811	1.31403e-41			ACP5	0.0159143	-0.430396	0.983	0.944	4.97446e-07	C1orf43	9.1825e-21	-0.927101	0.507	0.809	2.87025e-25
AUP1	2.16732e-29	-0.630472	0.515	0.791	6.77457e-34	SNHG6	7.10309e-43	-1.19269	0.777	0.968	2.22027e-47			ADGRE5	0.0159629	0.493947	0.81	0.657	4.98966e-07	MYL12B	9.46967e-21	-0.944927	0.932	0.966	2.96001e-25
FXYD5	2.26615e-29	-0.645529	0.896	0.965	7.08348e-34	EID1	3.21475e-40	-1.19263	0.42	0.891	1.00486e-44			CCL13	0.0159867	1.02796	0.304	0.107	4.9971e-07	UQCRC2	9.4792e-21	-0.87943	0.357	0.702	2.96299e-25
PDK4	2.49808e-29	1.22746	0.883	0.828	7.80844e-34	EEA1	1.21821e-32	-1.19174	0.335	0.764	3.80787e-37			SELENOH	0.0162083	-0.404497	0.888	0.949	5.06636e-07	EEA1	9.92952e-21	-0.941986	0.208	0.646	3.10375e-25
ZCCHC2	2.54663e-29	-0.673869	0.474	0.739	7.96021e-34	MTDH	3.53009e-34	-1.19121	0.846	0.963	1.10343e-38			TENT5A	0.0175585	-0.429393	0.44	0.618	5.48841e-07	CAT	1.02601e-20	-1.0386	0.344	0.702	3.20708e-25
GPX4	2.60811e-29	-0.642963	0.997	0.995	8.15239e-34	CDC42	2.60945e-43	-1.19103	0.904	0.993	8.15657e-48			CXCL16	0.0176405	-0.475073	0.919	0.961	5.51404e-07	ME2	1.10441e-20	-0.919055	0.226	0.607	3.45216e-25
ITGB1	2.66454e-29	-0.69801	0.87	0.943	8.32876e-34	ACER3	4.71518e-39	-1.19063	0.362	0.828	1.47386e-43			RNF13	0.0179102	-0.42481	0.917	0.944	5.59833e-07	LSM4	1.13462e-20	-0.859184	0.339	0.725	3.54658e-25
IRF2	2.74771e-29	-0.426652	0.258	0.455	8.58873e-34	NOP10	6.74372e-33	-1.18899	0.835	0.973	2.10794e-37			AGO2	0.018411	0.401191	0.516	0.326	5.75487e-07	ABRACL	1.15001e-20	-0.787254	0.299	0.68	3.59469e-25
PTGES3	2.7518e-29	-0.654371	0.85	0.963	8.60154e-34	EPRS1	6.399e-42	-1.18878	0.191	0.729	2.00019e-46			ATP6V0B	0.0218428	-0.418481	0.987	0.994	6.82757e-07	CHMP2A	1.19396e-20	-0.897132	0.475	0.843	3.73205e-25
PDCD6	2.91026e-29	-0.627928	0.51	0.803	9.09685e-34	OS9	4.60449e-50	-1.18834	0.463	0.91	1.43926e-54			LGALS3BP	0.0231735	-0.449013	0.617	0.607	7.24353e-07	MDFIC	1.20265e-20	-0.805474	0.253	0.629	3.75923e-25
SMIM30	3.16027e-29	-0.627493	0.586	0.766	9.87831e-34	BCAP31	6.26815e-29	-1.18718	0.691	0.933	1.95929e-33			CD48	0.0239334	0.447671	0.712	0.489	7.48105e-07	TFEC	1.35278e-20	-1.0203	0.389	0.82	4.22848e-25
NDUFA5	3.18282e-29	-0.555417	0.528	0.711	9.94881e-34	RAC1	2.22737e-44	-1.18635	0.926	0.995	6.96228e-49			CAST	0.0239929	0.400423	0.977	0.944	7.49967e-07	COX6B1	1.38386e-20	-0.945773	0.878	0.994	4.32565e-25
CTSS	3.27788e-29	-0.750999	0.995	1	1.02459e-33	PPP1R14B	8.40346e-37	-1.18591	0.351	0.799	2.62674e-41			CES1	0.0252393	-0.64813	0.55	0.59	7.88926e-07	EPRS1	1.42102e-20	-0.93443	0.186	0.657	4.44179e-25
GON7	3.44506e-29	-0.44034	0.227	0.475	1.07685e-33	C9orf16	1.1256e-32	-1.18385	0.601	0.898	3.51839e-37			MFSD1	0.0257015	0.454001	0.893	0.82	8.03372e-07	ECHS1	1.44219e-20	-0.928383	0.181	0.629	4.50797e-25
[truncated: 3,015 more rows]

## Sheet: AT2s
Donor 1														Donor 2
Timing 4vs0h						Timing 10vs0h								Timing 4vs0h						Timing 10vs0h
[truncated: 1,938 more rows]

## Sheet: C3-CD4+ T cells
Donor 1														Donor 2
[truncated: 198 more rows]

## Sheet: CD8+ T cells
Donor 1														Donor 2
[truncated: 287 more rows]

[truncated: 14 more sheets: NK cells, cMos, ncMos, C7-CD4+ T cells, AT1s, t-Club-AT2s, Blood ECs, B cells, Stromal cells, Mast cells, Ciliated cells, Lymph ECs, cDC2s, pDCs]
