# Supplementary material for: Cell type- and time-dependent biological responses in ex vivo perfused lung grafts
Source: Front Immunol. 2023 Jul 3;14:1142228. doi: 10.3389/fimmu.2023.1142228 (PMC10351384; doi:10.3389/fimmu.2023.1142228)
Supplement: Supplementary file 1 [file DataSheet_1.zip › Additional file-Data Sheet 1/Additional file 16-Apoptosis-GSEA-IPA.xlsx]

## Sheet: Feuil1
Additional File 16: Contributing genes of Apoptosis from GSEA (A) and IPA (B) analyses with discordant results for Apoptosis. A. The contributing genes for subsets with positive enrichments in GSEA (leading edges) that are not confirmed by IPA are reported. The % of the contributing genes that are absent among DEGs (#N/A) is shown. B. The contributing genes for subsets with z-score > 2 in IPA tha…
A. Leading edges of Apoptosis of GSEA and % absent genes (#N/A) among DEGs							B. Contributing genes of IPA Apoptosis function and % absent genes (#N/A) in Hallmark Apoptosis gene set												Hallmark Apoptosis gene set (161 genes)	IPA Apoptosis
AT2-D1-4vs0		AT2-D2-4vs0		Blood Ecs-D1-4vs0			AMs-D1-10vs0		AMs-D2-10vs0		MoMacs-D1-4vs0		MoMacs-D1-10vs0		MoMacs-D2-10vs0		cMos-D2-10vs0			gene set (4597)
Leading Edge	DEG 59% #N/A	Leading Edge	DEG 61% #N/A	Leading Edge	DEG 59% #N/A		Contributing genes	8% in Hallmark	Contributing genes	10.5% in Hallmark	Contributing genes	10% in Hallmark	Contributing genes	8% in Hallmark	Contributing genes	8.8% in Hallmark	Contributing genes	12% in Hallmark
RARA	#N/A	PPP3R1	#N/A	RARA	#N/A		ABCG1	#N/A	ABL2	#N/A	ABCG1	#N/A	ABCG1	#N/A	ACE	#N/A	ADM	#N/A	ADD1	A2M
PSEN1	#N/A	TAP1	#N/A	EGR3	#N/A		ACE	#N/A	ACKR3	#N/A	ABL2	#N/A	ABL2	#N/A	ACO2	#N/A	AHR	#N/A	AIFM3	A4GALT
BCL2L10	#N/A	CD2	#N/A	H1-0	#N/A		ACO2	#N/A	ADAR	#N/A	ACE	#N/A	ACE	#N/A	ACVRL1	#N/A	AKIRIN2	#N/A	ANKH	AAAS
ADD1	#N/A	IL6	#N/A	PDCD4	#N/A		ACVRL1	#N/A	AHR	#N/A	ACO2	#N/A	ACO2	#N/A	ADAM17	#N/A	ANXA1	ANXA1	ANXA1	AAMDC
ERBB2	#N/A	BMF	#N/A	ETF1	#N/A		ADAM17	#N/A	ALDH1A1	#N/A	ACVRL1	#N/A	ACVRL1	#N/A	ADAR	#N/A	ANXA2	#N/A	APP	AARS1
TOP2A	#N/A	SLC20A1	#N/A	FAS	#N/A		ADAR	#N/A	ALDH2	#N/A	ADAM17	#N/A	ADAM17	#N/A	AHR	#N/A	AREG	#N/A	ATF3	AATF
CASP4	#N/A	BIK	#N/A	CFLAR	#N/A		AGGF1	#N/A	AMIGO2	#N/A	ADAR	#N/A	ADAR	#N/A	AIMP1	#N/A	ARF6	#N/A	AVPR1A	AATK
DNM1L	#N/A	CREBBP	#N/A	WEE1	#N/A		AHR	#N/A	ANPEP	#N/A	ADM	#N/A	AGGF1	#N/A	AKIRIN2	#N/A	ARHGEF1	#N/A	BAX	ABCA1
LMNA	#N/A	GPX3	#N/A	BCL10	#N/A		AIMP1	#N/A	ANXA2	#N/A	AGGF1	#N/A	AHR	#N/A	ALDH1A1	#N/A	ARRB2	#N/A	BCAP31	ABCB1
FAS	#N/A	DCN	#N/A	CASP3	#N/A		AKIRIN2	#N/A	APOE	#N/A	AHR	#N/A	AIFM1	#N/A	ALDH2	#N/A	ATF3	ATF3	BCL10	ABCB7
PPP3R1	#N/A	PEA15	0.536308	CASP4	#N/A		AKT1	#N/A	AREG	#N/A	AIMP1	#N/A	AIMP1	#N/A	AMIGO2	#N/A	ATF4	#N/A	BCL2L1	ABCC1
EGR3	#N/A	IFNGR1	#N/A	RELA	#N/A		ALDH1A1	#N/A	ARHGAP18	#N/A	AKIRIN2	#N/A	AKIRIN2	#N/A	ANXA2	#N/A	BCL2A1	#N/A	BCL2L10	ABCE1
BCL2L1	#N/A	IGFBP6	#N/A	HSPB1	#N/A		ALDH2	#N/A	ARL11	#N/A	ALDH1A1	#N/A	AKT1	#N/A	APOE	#N/A	BCL3	#N/A	BCL2L11	ABCG1
BCL10	#N/A	RARA	#N/A	GSN	#N/A		AMIGO2	#N/A	ARRB2	#N/A	ANGPTL4	#N/A	AKT2	#N/A	APP	APP	BID	BID	BCL2L2	ABCG2
SPTAN1	#N/A	ROCK1	1.71429	BCL2L11	#N/A		ANXA2	#N/A	ATF3	ATF3	ANXA1	ANXA1	ALDH1A1	#N/A	AREG	#N/A	CAPNS1	#N/A	BGN	ABL1
PDCD4	#N/A	ADD1	0.458848	DDIT3	#N/A		APC	#N/A	ATRX	#N/A	ANXA2	#N/A	ALDH2	#N/A	ARF6	#N/A	CASP1	CASP1	BID	ABL2
TXNIP	#N/A	APP	#N/A	CDK2	#N/A		APOE	#N/A	AXL	#N/A	APC	#N/A	AMIGO2	#N/A	ARHGAP18	#N/A	CAST	#N/A	BIK	ABO
BTG3	#N/A	PDCD4	#N/A	HMGB2	#N/A		APP	APP	BAX	BAX	APOE	#N/A	ANXA2	#N/A	ARID1A	#N/A	CD36	#N/A	BIRC3	ABRAXAS2
CREBBP	#N/A	RELA	#N/A	BCL2L1	#N/A		AREG	#N/A	BCL2A1	#N/A	APP	APP	AP2A2	#N/A	ARL11	#N/A	CD4	#N/A	BMF	ACACA
RELA	#N/A	TGFB2	#N/A	NEDD9	0.400453		ARF6	#N/A	BCL6	#N/A	AREG	#N/A	APC	#N/A	ARRB1	#N/A	CD47	#N/A	BMP2	ACD
SMAD7	#N/A	TNFSF10	0.438521	PLAT	0.444982		ARHGAP18	#N/A	BTG1	#N/A	ARHGAP18	#N/A	API5	#N/A	ARRB2	#N/A	CD69	CD69	BNIP3L	ACE
IL1A	#N/A	CYLD	#N/A	IER3	0.410106		ARL11	#N/A	BTK	#N/A	ARID1A	#N/A	APOE	#N/A	ATF3	ATF3	CD74	#N/A	BRCA1	ACE2
KRT18	#N/A	EGR3	0.440333	TNFRSF12A	#N/A		ARRB1	#N/A	C1QA	#N/A	ARRB2	#N/A	APP	APP	ATF4	#N/A	CDC42	#N/A	BTG2	ACER2
BCL2L11	#N/A	LMNA	#N/A	PPP3R1	#N/A		ARRB2	#N/A	C3AR1	#N/A	ATF3	ATF3	AREG	#N/A	ATG7	#N/A	CDKN1B	CDKN1B	BTG3	ACER3
TNFRSF12A	#N/A	GCH1	#N/A	ANXA1	0.525853		ATF3	ATF3	CAPNS1	#N/A	ATM	#N/A	ARF6	#N/A	ATM	#N/A	CEBPB	#N/A	CASP1	ACHE
CYLD	#N/A	ATF3	0.491972	BMP2	#N/A		ATF4	#N/A	CASP1	CASP1	ATRX	#N/A	ARHGAP18	#N/A	ATP1A1	#N/A	CLU	CLU	CASP2	ACIN1
ISG20	#N/A	ETF1	#N/A	TAP1	0.44494		ATG7	#N/A	CASP4	CASP4	BAX	BAX	ARHGEF1	#N/A	ATRX	#N/A	CORO1A	#N/A	CASP3	ACKR3
SAT1	#N/A	GPX4	1.72031	IL1B	#N/A		ATM	#N/A	CAT	#N/A	BID	BID	ARID1A	#N/A	AXL	#N/A	COX6B1	#N/A	CASP4	ACLY
IL1B	#N/A	WEE1	#N/A	BTG3	#N/A		ATP1B3	#N/A	CCL3	#N/A	BIRC3	BIRC3	ARRB1	#N/A	BAX	BAX	CREG1	#N/A	CASP6	ACO2
EREG	0.730247	EMP1	1.02589	PMAIP1	0.425201		ATRX	#N/A	CCL4	#N/A	BMPR2	#N/A	ARRB2	#N/A	BCL11A	#N/A	CTNNB1	CTNNB1	CASP7	ACOT12
ETF1	#N/A	CD38	#N/A	GCH1	#N/A		AXL	#N/A	CCL5	#N/A	C1QA	#N/A	ATF3	ATF3	BCL2L11	BCL2L11	CTSB	#N/A	CASP8	ACSL1
CFLAR	0.528724	IRF1	#N/A	IRF1	0.441193		BAD	#N/A	CD14	CD14	CAPNS1	#N/A	ATF4	#N/A	BIRC6	#N/A	CTSD	#N/A	CASP9	ACSL4
HMGB2	0.52531	BAX	1.13891	RHOB	0.739792		BAX	BAX	CD274	#N/A	CASP1	CASP1	ATG7	#N/A	BMPR2	#N/A	CTSS	#N/A	CAV1	ACSM5
GCH1	#N/A	SOD2	#N/A	BIRC3	1.19855		BBC3	#N/A	CD40	#N/A	CAST	#N/A	ATM	#N/A	BTK	#N/A	CXCL1	#N/A	CCNA1	Act1
NEDD9	0.518234	TIMP1	#N/A	SAT1	1.41442		BCL2A1	#N/A	CD44	CD44	CAT	#N/A	ATRX	#N/A	C1QA	#N/A	CXCR4	#N/A	CCND1	ACTC1
CD44	#N/A	SPTAN1	#N/A	BTG2	#N/A		BCL2L1	BCL2L1	CD69	CD69	CCAR1	#N/A	AXL	#N/A	CAMLG	#N/A	CYBB	#N/A	CCND2	ACTN4
PEA15	0.567428	CCND2	0.519677	DNAJA1	1.01879		BID	BID	CD74	#N/A	CCDC47	#N/A	BAX	BAX	CAPNS1	#N/A	CYCS	#N/A	CD14	ACVR1B
BMP2	0.623399	BCL10	1.84603	GADD45A	1.31395		BMPR2	#N/A	CD9	#N/A	CD14	CD14	BCKDK	#N/A	CASP1	CASP1	DDIT3	DDIT3	CD2	ACVR1C
ANXA1	0.677359	TNFRSF12A	#N/A	SOD2	1.87854		BTG1	#N/A	CEBPB	#N/A	CD151	#N/A	BCL2A1	#N/A	CASP4	CASP4	DOCK8	#N/A	CD38	ACVR2B
BIRC3	0.743727	ANXA1	#N/A	IL6	2.09731		BTK	#N/A	CERS2	#N/A	CD36	#N/A	BID	BID	CAST	#N/A	DUSP1	#N/A	CD44	ACVRL1
IER3	0.990885	FAS	#N/A	ATF3	1.10961		C1QA	#N/A	CFDP1	#N/A	CD40	#N/A	BIRC6	#N/A	CAT	#N/A	DUSP4	#N/A	CD69	ADA
MCL1	0.603403	TIMP3	0.88817	GADD45B	1.55531		C3AR1	#N/A	COPS5	#N/A	CD74	#N/A	BMPR2	#N/A	CCAR1	#N/A	DUSP5	#N/A	CDC25B	ADAM8
IL6	1.07223	DNAJA1	-0.642642	EMP1	2.2113		CABIN1	#N/A	COX6B1	#N/A	CD9	#N/A	BTG1	#N/A	CCDC47	#N/A	DUSP6	#N/A	CDK2	ADAM10
RHOB	0.734022	CCND1	1.88569	CDKN1A	2.05382		CAMLG	#N/A	COX7A2L	#N/A	CDC37	#N/A	BTK	#N/A	CCL2	#N/A	EGR1	#N/A	CDKN1A	ADAM12
HMOX1	0.855794	CAV1	0.335661				CAMP	#N/A	CREG1	#N/A	CDC42	#N/A	C1QA	#N/A	CCL3	#N/A	EREG	EREG	CDKN1B	ADAM15
GADD45A	0.88532	BTG3	0.386288				CAPNS1	#N/A	CSF1	#N/A	CDKN1A	CDKN1A	C3AR1	#N/A	CCL4	#N/A	EZR	#N/A	CFLAR	ADAM17
EMP1	1.02208	BCL2L1	0.691811				CASP1	CASP1	CTNNB1	CTNNB1	CEBPA	#N/A	CAMLG	#N/A	CD14	CD14	FCGR3A/FCGR3B	#N/A	CLU	Adam26a/Adam26b
DNAJA1	0.766958	KRT18	0.4332				CASP4	CASP4	CTSB	#N/A	CEBPB	#N/A	CAPNS1	#N/A	CD151	#N/A	FGL2	#N/A	CREBBP	ADAMTS1
PMAIP1	1.05479	CTNNB1	1.28314				CASP8	CASP8	CTSD	#N/A	CERT1	#N/A	CASP1	CASP1	CD274	#N/A	FLT1	#N/A	CTH	ADAMTS3
IRF1	1.2121	SAT1	#N/A				CAST	#N/A	CTSS	#N/A	CFDP1	#N/A	CASP4	CASP4	CD36	#N/A	FOS	#N/A	CTNNB1	ADAMTS13
CDKN1A	1.40359	GADD45B	0.760196				CAT	#N/A	CXCL2	#N/A	COPS5	#N/A	CASP8	CASP8	CD4	#N/A	FOXP1	#N/A	CYLD	ADAMTS20
ATF3	1.32104	PMAIP1	#N/A				CCAR1	#N/A	CXCL8	#N/A	CORO1A	#N/A	CAST	#N/A	CD40	#N/A	GADD45B	GADD45B	DAP	ADAMTS9-AS2
GADD45B	1.77281	EREG					CCDC47	#N/A	CXCR4	#N/A	COX6B1	#N/A	CAT	#N/A	CD44	CD44	GRK2	#N/A	DAP3	ADAMTSL4
SOD2	1.81325	GSN					CCDC88B	#N/A	CYBB	#N/A	COX7A2L	#N/A	CCAR1	#N/A	CD47	#N/A	GRN	#N/A	DCN	ADAR
		RHOB					CCL3	#N/A	CYSLTR1	#N/A	CREB1	#N/A	CCDC47	#N/A	CD69	CD69	HIPK2	#N/A	DDIT3	ADARB1
		TXNIP					CD14	CD14	DDIT3	DDIT3	CREG1	#N/A	CD14	CD14	CD74	#N/A	HMGB1	#N/A	DFFA	ADCY1
		CFLAR					CD151	#N/A	DDX3X	#N/A	CREM	#N/A	CD151	#N/A	CD9	#N/A	HRH2	#N/A	DIABLO	ADCY5
		NEDD9					CD4	#N/A	DOCK8	#N/A	CTBP2	#N/A	CD36	#N/A	CDC37	#N/A	HSP90AB1	#N/A	DNAJA1	ADCY6
		CDKN1A					CD40	#N/A	DUSP1	#N/A	CTNNA1	#N/A	CD4	#N/A	CDC42	#N/A	HSPA5	#N/A	DNAJC3	ADCY10
		BIRC3					CD44	CD44	EGR1	#N/A	CTNNB1	CTNNB1	CD40	#N/A	CDKN1B	CDKN1B	HSPD1	#N/A	DNM1L	ADCYAP1
		GADD45A					CD59	#N/A	EIF2AK2	#N/A	CTSB	#N/A	CD44	CD44	CEBPA	#N/A	IER3	IER3	DPYD	ADCYAP1R1
							CD69	CD69	EZR	#N/A	CTSD	#N/A	CD47	#N/A	CEBPB	#N/A	IFI16	#N/A	EBP	ADGRG3
							CD74	#N/A	FCER1G	#N/A	CTSS	#N/A	CD69	CD69	CERS2	#N/A	IL10	#N/A	EGR3	ADGRL2
							CD9	#N/A	FCGR3A/FCGR3B	#N/A	CXCL8	#N/A	CD74	#N/A	CERS6	#N/A	IL1B	IL1B	EMP1	ADH5
							CDC37	#N/A	FN1	#N/A	CXCR4	#N/A	CD9	#N/A	CERT1	#N/A	IL1RL1	#N/A	ENO2	ADI1
							CDC42	#N/A	FOS	#N/A	CYBB	#N/A	CDC37	#N/A	CFDP1	#N/A	IL1RN	#N/A	ERBB2	ADIPOQ
							CDCP1	#N/A	FOXP1	#N/A	CYTOR	#N/A	CDC42	#N/A	CHI3L1	#N/A	IL24	#N/A	ERBB3	ADIPOR1
							CDKN1A	CDKN1A	GADD45B	GADD45B	DAPK1	#N/A	CDCP1	#N/A	CLPTM1L	#N/A	IQGAP2	#N/A	EREG	ADIPOR2
							CEBPA	#N/A	GBP1	#N/A	DDB2	#N/A	CDKN1A	CDKN1A	COPS5	#N/A	IRAK3	#N/A	ETF1	ADM
							CEBPB	#N/A	GBP5	#N/A	DDIT3	DDIT3	CEBPA	#N/A	COX6B1	#N/A	IRF1	IRF1	F2	ADNP
							CERS2	#N/A	GDF15	#N/A	DDIT4	#N/A	CEBPB	#N/A	COX7A2L	#N/A	ITGAM	#N/A	F2R	ADORA1
							CERS6	#N/A	GIMAP4	#N/A	DICER1	#N/A	CERS2	#N/A	CREG1	#N/A	ITGB2	#N/A	FAS	ADORA3
							CERT1	#N/A	GRN	#N/A	DOCK8	#N/A	CERS6	#N/A	CTNNB1	CTNNB1	JUN	JUN	FASLG	ADORA2A
							CFDP1	#N/A	HCAR2	#N/A	DUSP4	#N/A	CERT1	#N/A	CTSB	#N/A	JUND	#N/A	FDXR	ADORA2B
							CFLAR	CFLAR	HIF1A	#N/A	DUSP5	#N/A	CFDP1	#N/A	CTSD	#N/A	KLF2	#N/A	FEZ1	ADRA1A
							CIITA	#N/A	HIPK2	#N/A	DUSP6	#N/A	CIITA	#N/A	CTSS	#N/A	KLF4	#N/A	GADD45A	ADRA1B
							CLIC4	#N/A	HMGB1	#N/A	EIF2AK2	#N/A	CLPTM1L	#N/A	CXCL2	#N/A	KLF6	#N/A	GADD45B	ADRA1D
							CLPTM1L	#N/A	HMOX1	HMOX1	ENG	#N/A	COPS5	#N/A	CXCL8	#N/A	LAMTOR2	#N/A	GCH1	ADRB1
							COPS5	#N/A	HSP90AB1	#N/A	EPAS1	#N/A	CORO1A	#N/A	CYBB	#N/A	LGALS1	#N/A	GNA15	ADRB2
							COX6B1	#N/A	HSPA5	#N/A	EREG	EREG	COX6B1	#N/A	CYCS	#N/A	LGALS3	LGALS3	GPX1	AFAP1-AS1
							COX7A2L	#N/A	HSPD1	#N/A	FCER1G	#N/A	COX7A2L	#N/A	CYTOR	#N/A	LGALS9	#N/A	GPX3	AFAP1L2
							CREG1	#N/A	ICOS	#N/A	FCGR2B	#N/A	CREG1	#N/A	DAPK1	#N/A	LILRB1	#N/A	GPX4	AFP
							CSF1	#N/A	ID3	#N/A	FN1	#N/A	CTBP1	#N/A	DCK	#N/A	LIPA	#N/A	GSN	AGA
							CTBP1	#N/A	IFI16	#N/A	FOS	#N/A	CTNNA1	#N/A	DDIT3	DDIT3	LYN	#N/A	GSR	AGAP2
							CTBP2	#N/A	IFIH1	#N/A	FOXO3	#N/A	CTNNB1	CTNNB1	DDIT4	#N/A	MALT1	#N/A	GSTM1	AGER
							CTNNA1	#N/A	IFNGR1	IFNGR1	G6PD	#N/A	CTSB	#N/A	DLEU7	#N/A	MAP2K3	#N/A	GUCY2D	AGGF1
							CTNNB1	CTNNB1	IL18	IL18	GAS5	#N/A	CTSD	#N/A	DOCK8	#N/A	MAP3K1	#N/A	H1-0	AGO1
							CTSB	#N/A	IL6	IL6	GBP1	#N/A	CTSS	#N/A	DUSP1	#N/A	MAP3K8	#N/A	HGF	AGO2
							CTSD	#N/A	IL7R	#N/A	GDF15	#N/A	CYBB	#N/A	DUSP4	#N/A	MAPK1	#N/A	HMGB2	AGO3
							CTSS	#N/A	INHBA	#N/A	GIMAP4	#N/A	CYCS	#N/A	DUSP5	#N/A	MDM2	#N/A	HMOX1	AGO4
							CUL3	#N/A	IQGAP2	#N/A	GNAS	#N/A	CYSLTR1	#N/A	DUSP6	#N/A	MTDH	#N/A	HSPB1	AGPAT2
							CXCL2	#N/A	IRAK3	#N/A	GPR132	#N/A	CYTOR	#N/A	EGR1	#N/A	MYD88	#N/A	IER3	AGRN
							CXCL8	#N/A	IRF1	IRF1	GPR34	#N/A	DAPK1	#N/A	EIF2AK2	#N/A	NCF1	#N/A	IFITM3	AGT
							CYBB	#N/A	IRS2	#N/A	GRN	#N/A	DDB1	#N/A	EIF2S1	#N/A	NCL	#N/A	IFNB1	AGTR1
							CYCS	#N/A	ISG15	#N/A	GSN	GSN	DDB2	#N/A	ENG	#N/A	NFE2L2	#N/A	IFNGR1	AGTR2
							CYSLTR1	#N/A	ITGB1	#N/A	HAVCR2	#N/A	DDIT3	DDIT3	EPAS1	#N/A	NFKB1	#N/A	IGF2R	Agtr1b
							CYTOR	#N/A	ITGB2	#N/A	HDAC2	#N/A	DDIT4	#N/A	EREG	EREG	NLRP3	#N/A	IGFBP6	AHCTF1
							DAPK1	#N/A	ITPR2	#N/A	HMGB1	#N/A	DDX3X	#N/A	F3	#N/A	NR3C1	#N/A	IL18	AHCYL1
							DDB2	#N/A	JUN	JUN	HMOX1	HMOX1	DFFA	DFFA	FCER1G	#N/A	NR4A1	#N/A	IL1A	AHI1
							DDIT3	DDIT3	JUND	#N/A	HMOX2	#N/A	DICER1	#N/A	FCGR2B	#N/A	NR4A3	#N/A	IL1B	AHNAK
							DDIT4	#N/A	KLF2	#N/A	HSP90AB1	#N/A	DOCK8	#N/A	FCGR3A/FCGR3B	#N/A	OLR1	#N/A	IL6	AHR
							DDX3X	#N/A	KLF4	#N/A	HSPA5	#N/A	DUSP1	#N/A	FKBP4	#N/A	OSM	#N/A	IRF1	AHSA1
							DOCK8	#N/A	KLF6	#N/A	HSPD1	#N/A	DUSP4	#N/A	FNIP1	#N/A	PAK1	PAK1	ISG20	Ahsp
							DUSP1	#N/A	KSR1	#N/A	IDH1	#N/A	DUSP6	#N/A	FOS	#N/A	PAK2	#N/A	JUN	AIF1
							EGR1	#N/A	LGALS9	#N/A	IER3	IER3	EGR1	#N/A	G6PD	#N/A	PDE4D	#N/A	KRT18	AIFM1
							EIF2AK2	#N/A	LIPA	#N/A	IFI16	#N/A	EIF2AK2	#N/A	GADD45B	GADD45B	PDIA3	#N/A	LEF1	AIFM2
							EIF2AK4	#N/A	LRP1	#N/A	IFIH1	#N/A	EIF2S1	#N/A	GADD45G	#N/A	PECAM1	#N/A	LGALS3	AIFM3
							EIF2S1	#N/A	LYN	#N/A	IFNAR1	#N/A	ENG	#N/A	GAS5	#N/A	PIK3AP1	#N/A	LMNA	AIM2
							ENDOG	#N/A	MAP1LC3B	#N/A	IFNGR1	IFNGR1	EP300	#N/A	GBP1	#N/A	PIK3CG	#N/A	PLPPR4	AIMP1
							ENG	#N/A	MAPK1	#N/A	IL10	#N/A	EPAS1	#N/A	GDF15	#N/A	PIM1	#N/A	LUM	AIMP2
							EP300	#N/A	MCL1	MCL1	IL1A	IL1A	ERCC1	#N/A	GIMAP4	#N/A	PKM	#N/A	MADD	AIP
							EPAS1	#N/A	MDM2	#N/A	IL1B	IL1B	EREG	EREG	GNAS	#N/A	PKN1	#N/A	MCL1	AIPL1
							ERCC1	#N/A	MSR1	#N/A	IL6	IL6	FCER1G	#N/A	GNL3	#N/A	PLP2	#N/A	MGMT	AIRE
							ETS2	#N/A	MYD88	#N/A	IQGAP2	#N/A	FCGR2B	#N/A	GPR132	#N/A	PMAIP1	PMAIP1	MMP2	AKAP1
							FAIM	#N/A	NAMPT	#N/A	IRF1	IRF1	FCGR3A/FCGR3B	#N/A	GRN	#N/A	PPIA	#N/A	NEDD9	AKAP8
							FCER1G	#N/A	NCF1	#N/A	ISG15	#N/A	FGL2	#N/A	GSN	GSN	PRDX1	#N/A	NEFH	AKAP12
							FCGR3A/FCGR3B	#N/A	NFE2L2	#N/A	ITGAM	#N/A	FN1	#N/A	HAVCR2	#N/A	PRKCB	#N/A	PAK1	AKIP1
							FGL2	#N/A	NFKBIZ	#N/A	ITGB1	#N/A	FOS	#N/A	HCAR2	#N/A	PRKCD	#N/A	PDCD4	AKIRIN2
							FN1	#N/A	NFU1	#N/A	ITGB2	#N/A	FOXP1	#N/A	HDAC2	#N/A	PRKDC	#N/A	PDGFRB	AKR1B1
							FOS	#N/A	NPM1	#N/A	JUN	JUN	G6PC3	#N/A	HIPK2	#N/A	PSMB10	#N/A	PEA15	AKR1B10
							FOXP1	#N/A	NR1H3	#N/A	JUND	#N/A	G6PD	#N/A	HMGB1	#N/A	PSMB8	#N/A	PLAT	AKT1
							G6PC3	#N/A	NR3C1	#N/A	KDELR1	#N/A	GADD45B	GADD45B	HMOX1	HMOX1	PTGS2	#N/A	PLCB2	AKT2
							GADD45A	GADD45A	NR4A1	#N/A	KHDRBS1	#N/A	GADD45G	#N/A	HSP90AB1	#N/A	PTK2B	#N/A	PMAIP1	AKT3
							GADD45B	GADD45B	NR4A3	#N/A	KLF10	#N/A	GAS5	#N/A	HSPA5	#N/A	PTPN2	#N/A	PPP2R5B	AKT1S1
							GADD45G	#N/A	NUPR1	#N/A	KLF2	#N/A	GBP1	#N/A	HSPD1	#N/A	PTPN6	#N/A	PPP3R1	AKTIP
							GAS5	#N/A	OLR1	#N/A	KLF6	#N/A	GDF15	#N/A	ID3	#N/A	PTPRC	#N/A	PPT1	ALB
							GBP1	#N/A	OSCAR	#N/A	KRAS	#N/A	GIMAP4	#N/A	IDH1	#N/A	PYCARD	#N/A	PRF1	ALCAM
							GDF15	#N/A	OSM	#N/A	LAMTOR2	#N/A	GNAS	#N/A	IER3	IER3	RAC2	#N/A	PSEN1	ALDH2
							GIMAP4	#N/A	PARP14	#N/A	LGALS1	#N/A	GNL3	#N/A	IFI16	#N/A	RASSF5	#N/A	PSEN2	ALDH1A1
							GNAS	#N/A	PCBP2	#N/A	LGALS3	LGALS3	GOT2	#N/A	IFIH1	#N/A	RBPJ	#N/A	PTK2	ALDH1A2
							GNL3	#N/A	PCK2	#N/A	LGALS9	#N/A	GPR34	#N/A	IFNGR1	IFNGR1	REL	#N/A	RARA	ALDH1A3
							GPR34	#N/A	PDCD1LG2	#N/A	LIMS1	#N/A	GRK2	#N/A	IL18	IL18	RHOA	#N/A	RELA	ALDH1L1
							GRK2	#N/A	PHB2	#N/A	LIPA	#N/A	GRN	#N/A	IL1A	IL1A	RHOB	RHOB	RETSAT	ALDH3A1
							GRN	#N/A	PIK3AP1	#N/A	LRP1	#N/A	GSN	GSN	IL1B	IL1B	S100A11	#N/A	RHOB	ALDOA
							GSN	GSN	PIM1	#N/A	LYN	#N/A	HAVCR2	#N/A	IL1RL1	#N/A	S100A4	#N/A	RHOT2	ALDOC
							H1-2	#N/A	PKM	#N/A	MAP3K5	#N/A	HDAC1	#N/A	IL24	#N/A	S100A8	#N/A	RNASEL	ALK
							HCAR2	#N/A	PPARD	#N/A	MAP3K8	#N/A	HDAC2	#N/A	IL7R	#N/A	S100A9	#N/A	ROCK1	ALKBH1
							HDAC2	#N/A	PPARG	#N/A	MAP4	#N/A	HIF1A	#N/A	IQGAP2	#N/A	SAV1	#N/A	SAT1	ALKBH3
							HIF1A	#N/A	PPIA	#N/A	MAPK1	#N/A	HIPK2	#N/A	IRAK3	#N/A	SERPINA1	#N/A	SATB1	ALKBH5
							HMGB1	#N/A	PPP1R15A	#N/A	MAPKAPK3	#N/A	HMGB1	#N/A	IRF1	IRF1	SFTPC	#N/A	SC5D	ALMS1
							HMOX1	HMOX1	PRDX1	#N/A	MBD4	#N/A	HMOX1	HMOX1	ISG15	#N/A	SGK1	#N/A	SLC20A1	ALOX5
							HMOX2	#N/A	PRKCD	#N/A	MDM2	#N/A	HMOX2	#N/A	ITGAM	#N/A	SH2B3	#N/A	SMAD7	ALOX12
							HSF1	#N/A	PRKDC	#N/A	MITF	#N/A	HSF1	#N/A	ITGB1	#N/A	SLC8A1	#N/A	SOD1	ALOX15
							HSP90AB1	#N/A	PSMB10	#N/A	MSR1	#N/A	HSP90AB1	#N/A	ITGB2	#N/A	SNRPD2	#N/A	SOD2	ALOX15B
							HSPD1	#N/A	PSMB8	#N/A	MTCH2	#N/A	HSPA5	#N/A	ITPR1	#N/A	SNRPD3	#N/A	SPTAN1	ALPK2
							ID3	#N/A	PTAFR	#N/A	MTDH	#N/A	HSPD1	#N/A	ITPR2	#N/A	SNRPE	#N/A	SQSTM1	ALS2
							IDH1	#N/A	PTGER4	#N/A	MYD88	#N/A	ID3	#N/A	JAK2	#N/A	SNRPF	#N/A	TAP1	ALX3
							IFI16	#N/A	PTPN22	#N/A	NAMPT	#N/A	IDH1	#N/A	JUN	JUN	SOCS3	#N/A	TGFB2	ALX4
							IFIH1	#N/A	PTPN6	#N/A	NCEH1	#N/A	IFI16	#N/A	JUND	#N/A	SOD1	SOD1	TGFBR3	ALYREF
							IFNAR1	#N/A	PTPRC	#N/A	NCF1	#N/A	IFIH1	#N/A	KDELR1	#N/A	SOX4	#N/A	TIMP1	AMBRA1
							IFNGR1	IFNGR1	PYCARD	#N/A	NCL	#N/A	IFNAR1	#N/A	KHDRBS1	#N/A	SPI1	#N/A	TIMP2	AMER1
							IL17RB	#N/A	RABGGTA	#N/A	NFKBID	#N/A	IFNGR1	IFNGR1	KLF10	#N/A	SRGN	#N/A	TIMP3	AMFR
							IL18	IL18	RABGGTB	#N/A	NFKBIZ	#N/A	IL18	IL18	KLF2	#N/A	SRSF3	#N/A	TNF	AMH
							IL1B	IL1B	RAC2	#N/A	NLRP3	#N/A	IL1A	IL1A	KLF4	#N/A	SYK	#N/A	TNFRSF12A	AMIGO2
							IL1RN	#N/A	RASSF5	#N/A	NPM1	#N/A	IL2RG	#N/A	KLF6	#N/A	THBS1	#N/A	TNFSF10	AMOT
							IL7R	#N/A	RBP4	#N/A	NQO2	#N/A	INPP5D	#N/A	LAMTOR2	#N/A	TLN1	#N/A	TOP2A	AMOTL1
							ILKAP	#N/A	RBPJ	#N/A	NR3C1	#N/A	IQGAP2	#N/A	LAPTM5	#N/A	TLR2	#N/A	TSPO	ANG
							INHBA	#N/A	RHOB	RHOB	NR4A1	#N/A	IRF1	IRF1	LGALS3	LGALS3	TMBIM6	#N/A	TXNIP	Ang4
							IQGAP2	#N/A	RIGI	#N/A	NUPR1	#N/A	IRF5	#N/A	LGALS8	#N/A	TNF	TNF	VDAC2	ANGPT1
							IRF1	IRF1	RND3	#N/A	OSCAR	#N/A	IRS2	#N/A	LGALS9	#N/A	TNFAIP3	#N/A	WEE1	ANGPT2
							IRF3	#N/A	S100A11	#N/A	PAK2	#N/A	ISG15	#N/A	LIMS1	#N/A	TNFSF10	TNFSF10	XIAP	ANGPT4
							IRF5	#N/A	S100A4	#N/A	PARP14	#N/A	ITGAM	#N/A	LIPA	#N/A	TNFSF13B	#N/A		ANGPTL1
							IRS2	#N/A	S100A8	#N/A	PCBP2	#N/A	ITGB1	#N/A	LRP1	#N/A	TXN	#N/A		ANGPTL4
							ISG15	#N/A	S100A9	#N/A	PCK2	#N/A	ITGB2	#N/A	LYN	#N/A	TYMP	#N/A		ANKLE2
							ITGAM	#N/A	SCD	#N/A	PDGFC	#N/A	ITPR2	#N/A	MAP1LC3B	#N/A	UCP2	#N/A		ANKRD1
							ITGB1	#N/A	SDHC	#N/A	PDIA3	#N/A	JUN	JUN	MAP3K1	#N/A	VEGFA	#N/A		ANKRD13C
							ITGB2	#N/A	SERPINA1	#N/A	PELI1	#N/A	JUND	#N/A	MAP3K2	#N/A	XRCC5	#N/A		ANKZF1
							ITPR2	#N/A	SFTPC	#N/A	PHB1	#N/A	KDELR1	#N/A	MAPK1	#N/A	XRCC6	#N/A		ANO6
							JUN	JUN	SKIL	#N/A	PHB2	#N/A	KHDRBS1	#N/A	MIF	#N/A	YBX1	#N/A		ANP32A
							JUND	#N/A	SLC39A10	#N/A	PIK3CB	#N/A	KLF10	#N/A	MITF	#N/A	ZBTB16	#N/A		Anp32b
							KDELR1	#N/A	SLC8A1	#N/A	PIM1	#N/A	KLF13	#N/A	MSR1	#N/A		#N/A		ANPEP
							KHDRBS1	#N/A	SMAD7	SMAD7	PKM	#N/A	KLF2	#N/A	MTCH2	#N/A		#N/A		ANTXR1
							KLF10	#N/A	SNRPD2	#N/A	PLEKHO2	#N/A	KLF4	#N/A	MTDH	#N/A		#N/A		ANTXR2
							KLF2	#N/A	SNRPE	#N/A	PLP2	#N/A	KLF6	#N/A	MYD88	#N/A		#N/A		ANXA1
							KLF4	#N/A	SNRPG	#N/A	PLXNB2	#N/A	LAMTOR2	#N/A	NCEH1	#N/A		#N/A		ANXA2
							KLF6	#N/A	SOCS1	#N/A	PPARG	#N/A	LAPTM5	#N/A	NCF1	#N/A		#N/A		ANXA4
							KSR1	#N/A	SOCS3	#N/A	PPIA	#N/A	LGALS3	LGALS3	NCL	#N/A		#N/A		ANXA5
							LAMTOR2	#N/A	SOD1	SOD1	PRDX1	#N/A	LGALS8	#N/A	NFKBIA	#N/A		#N/A		ANXA6
							LAPTM5	#N/A	SOX4	#N/A	PRDX6	#N/A	LGALS9	#N/A	NLRP3	#N/A		#N/A		ANXA7
							LGALS3	LGALS3	SPARC	#N/A	PRELID1	#N/A	LILRB1	#N/A	NPC1	#N/A		#N/A		ANXA11
							LGALS8	#N/A	SPI1	#N/A	PRKCD	#N/A	LIMS1	#N/A	NPM1	#N/A		#N/A		ANXA2R-OT1
							LGALS9	#N/A	SRGN	#N/A	PRKDC	#N/A	LIPA	#N/A	NR3C1	#N/A		#N/A		AOPEP
							LIMS1	#N/A	SRSF3	#N/A	PSMB10	#N/A	LRP1	#N/A	NR4A1	#N/A		#N/A		AP2A2
							LIPA	#N/A	STAT1	#N/A	PSMB8	#N/A	LYN	#N/A	NR4A3	#N/A		#N/A		AP2M1
							LRP1	#N/A	STAT3	#N/A	PTAFR	#N/A	MAP1LC3B	#N/A	NUPR1	#N/A		#N/A		APAF1
							LYN	#N/A	STK17B	#N/A	PTGER4	#N/A	MAP2K1	#N/A	ODC1	#N/A		#N/A		APBB1
							MAP1LC3B	#N/A	SUMO1	#N/A	PTGS2	#N/A	MAP3K1	#N/A	OLR1	#N/A		#N/A		APBB2
							MAP3K2	#N/A	SYK	#N/A	PTPN6	#N/A	MAP3K2	#N/A	OSCAR	#N/A		#N/A		APBB3
							MAP3K5	#N/A	TGM2	#N/A	PTPRC	#N/A	MAP3K5	#N/A	P2RX7	#N/A		#N/A		APC
							MAP3K8	#N/A	THBS1	#N/A	PYCARD	#N/A	MAP3K8	#N/A	PAK2	#N/A		#N/A		APC2
							MAP4	#N/A	TIMP1	TIMP1	RABGGTB	#N/A	MAP4	#N/A	PARL	#N/A		#N/A		APCS
							MAPK1	#N/A	TLN1	#N/A	RAC2	#N/A	MAPK1	#N/A	PARP14	#N/A		#N/A		Apela
							MAPK9	#N/A	TLR2	#N/A	RALBP1	#N/A	MAPK9	#N/A	PCBP2	#N/A		#N/A		APEX1
							MAPKAPK2	#N/A	TMBIM6	#N/A	RBCK1	#N/A	MAPKAPK2	#N/A	PCK2	#N/A		#N/A		APH1A
							MAPKAPK3	#N/A	TMEM258	#N/A	RBP4	#N/A	MAPKAPK3	#N/A	PDE4D	#N/A		#N/A		APH1B
							MCL1	MCL1	TNFAIP8L2	#N/A	RBPJ	#N/A	MAX	#N/A	PDIA3	#N/A		#N/A		API5
							MDM2	#N/A	TNFSF10	TNFSF10	RCAN1	#N/A	MBD4	#N/A	PDPK1	#N/A		#N/A		APIP
							MIF	#N/A	TNFSF13B	#N/A	RHOA	#N/A	MCL1	MCL1	PHB1	#N/A		#N/A		APLN
							MITF	#N/A	TREM2	#N/A	RHOB	RHOB	MIF	#N/A	PHB2	#N/A		#N/A		APOA1
							MSR1	#N/A	TSC22D3	#N/A	S100A11	#N/A	MITF	#N/A	PIK3AP1	#N/A		#N/A		APOBEC3A
							MTCH2	#N/A	TXNRD1	#N/A	S100A4	#N/A	MSR1	#N/A	PIK3CG	#N/A		#N/A		APOBEC3B
							MTDH	#N/A	VEGFB	#N/A	S100A9	#N/A	MTCH2	#N/A	PIM1	#N/A		#N/A		APOC1
							MUC20-OT1	#N/A	XRCC5	#N/A	SDHC	#N/A	MTDH	#N/A	PIN1	#N/A		#N/A		APOC3
							MYC	#N/A	YBX1	#N/A	SEL1L	#N/A	MUC20-OT1	#N/A	PKM	#N/A		#N/A		APOE
							MYD88	#N/A	ZMPSTE24	#N/A	SEPTIN2	#N/A	MYC	#N/A	PLEKHO2	#N/A		#N/A		APOL1
							NBN	#N/A		#N/A	SERPINA1	#N/A	MYD88	#N/A	PLP2	#N/A		#N/A		APOL6
							NCEH1	#N/A		#N/A	SFTPA2	#N/A	NCEH1	#N/A	PML	#N/A		#N/A		Apol7a (includes others)
							NCF1	#N/A		#N/A	SGK1	#N/A	NCF1	#N/A	PPARD	#N/A		#N/A		APP
							NCL	#N/A		#N/A	SH3BP2	#N/A	NCL	#N/A	PPARG	#N/A		#N/A		APPL1
							NFE2L2	#N/A		#N/A	SH3GLB1	#N/A	NFE2L2	#N/A	PPIA	#N/A		#N/A		AQP1
							NFKBIA	#N/A		#N/A	SKIL	#N/A	NFKBID	#N/A	PRDX1	#N/A		#N/A		AQP2
							NFKBID	#N/A		#N/A	SLC39A10	#N/A	NFU1	#N/A	PRDX6	#N/A		#N/A		AQP3
							NFKBIZ	#N/A		#N/A	SLC6A6	#N/A	NLRP3	#N/A	PRELID1	#N/A		#N/A		AQP7
							NFU1	#N/A		#N/A	SLC8A1	#N/A	NOC2L	#N/A	PRKCB	#N/A		#N/A		AQP11
							NLRP1	#N/A		#N/A	SMAD7	SMAD7	NPM1	#N/A	PRKCD	#N/A		#N/A		AR
							NOC2L	#N/A		#N/A	SNRPB	#N/A	NQO2	#N/A	PRKDC	#N/A		#N/A		ARAF
							NPM1	#N/A		#N/A	SNRPD3	#N/A	NR3C1	#N/A	PRMT2	#N/A		#N/A		ARC
							NR3C1	#N/A		#N/A	SNRPE	#N/A	NR4A1	#N/A	PROCR	#N/A		#N/A		AREG
							NR4A1	#N/A		#N/A	SNRPG	#N/A	NR4A3	#N/A	PSMB10	#N/A		#N/A		AREL1
							NR4A3	#N/A		#N/A	SOAT1	#N/A	NUPR1	#N/A	PSMB8	#N/A		#N/A		ARF1
							NUPR1	#N/A		#N/A	SOCS3	#N/A	ODC1	#N/A	PTAFR	#N/A		#N/A		ARF4
							ODC1	#N/A		#N/A	SOD1	SOD1	OLR1	#N/A	PTGER4	#N/A		#N/A		ARF6
							OLR1	#N/A		#N/A	SOD2	SOD2	OPA1	#N/A	PTGS2	#N/A		#N/A		ARG1
							OPA1	#N/A		#N/A	SPARC	#N/A	OSCAR	#N/A	PTPN2	#N/A		#N/A		ARG2
							OSCAR	#N/A		#N/A	SPI1	#N/A	OSM	#N/A	PTPN22	#N/A		#N/A		ARHGAP1
							P2RX7	#N/A		#N/A	SPN	#N/A	P2RX7	#N/A	PTPN6	#N/A		#N/A		ARHGAP4
							PAK2	#N/A		#N/A	SRSF3	#N/A	PAK1	PAK1	PTPRC	#N/A		#N/A		ARHGAP10
							PARL	#N/A		#N/A	ST14	#N/A	PAK2	#N/A	PYCARD	#N/A		#N/A		ARHGAP18
							PARP1	#N/A		#N/A	STAT1	#N/A	PARL	#N/A	QKI	#N/A		#N/A		ARHGAP35
							PCBP2	#N/A		#N/A	STAT5A	#N/A	PARP1	#N/A	RABGGTA	#N/A		#N/A		ARHGDIA
							PCK2	#N/A		#N/A	STAT6	#N/A	PARP14	#N/A	RABGGTB	#N/A		#N/A		ARHGDIB
							PDGFC	#N/A		#N/A	STK4	#N/A	PCBP2	#N/A	RAC1	#N/A		#N/A		ARHGEF1
							PDIA3	#N/A		#N/A	STOML2	#N/A	PCK2	#N/A	RAC2	#N/A		#N/A		ARHGEF3
							PECAM1	#N/A		#N/A	STUB1	#N/A	PDE4D	#N/A	RASSF5	#N/A		#N/A		ARHGEF6
							PHB1	#N/A		#N/A	SUMO1	#N/A	PDGFC	#N/A	RBCK1	#N/A		#N/A		ARHGEF7
							PHB2	#N/A		#N/A	SWAP70	#N/A	PDIA3	#N/A	RBPJ	#N/A		#N/A		ARHGEF10
							PIK3AP1	#N/A		#N/A	SYK	#N/A	PECAM1	#N/A	REL	#N/A		#N/A		ARID2
							PIK3CB	#N/A		#N/A	TGFB1	#N/A	PHB1	#N/A	RHOA	#N/A		#N/A		ARID1A
							PIK3CG	#N/A		#N/A	TGFBR1	#N/A	PHB2	#N/A	RIGI	#N/A		#N/A		ARID3B
							PIM1	#N/A		#N/A	TGM2	#N/A	PIK3AP1	#N/A	RUNX1	#N/A		#N/A		ARID5B
							PIN1	#N/A		#N/A	THBS1	#N/A	PIK3CG	#N/A	S100A11	#N/A		#N/A		ARIH2
							PINK1	#N/A		#N/A	TLN1	#N/A	PIK3R1	#N/A	S100A8	#N/A		#N/A		ARL11
							PKM	#N/A		#N/A	TMBIM6	#N/A	PIM1	#N/A	S100A9	#N/A		#N/A		ARL6IP1
							PKN1	#N/A		#N/A	TMEM258	#N/A	PIN1	#N/A	SCD	#N/A		#N/A		ARL6IP5
							PLCG2	#N/A		#N/A	TNFAIP3	#N/A	PKM	#N/A	SDHC	#N/A		#N/A		ARMC10
							PLEKHO2	#N/A		#N/A	TNFSF10	TNFSF10	PKN1	#N/A	SEL1L	#N/A		#N/A		ARNT
							PLP2	#N/A		#N/A	TREM2	#N/A	PLCG2	#N/A	SEPTIN2	#N/A		#N/A		ARNT2
							PLRG1	#N/A		#N/A	TRIM44	#N/A	PLEKHO2	#N/A	SERPINA1	#N/A		#N/A		ARR3
							PLXNB2	#N/A		#N/A	TXN	#N/A	PLP2	#N/A	SFTPC	#N/A		#N/A		ARRB1
							PPARD	#N/A		#N/A	TXNRD1	#N/A	PLXNB2	#N/A	SGK1	#N/A		#N/A		ARRB2
							PPARG	#N/A		#N/A	TYMP	#N/A	PNP	#N/A	SH2B3	#N/A		#N/A		ARSA
							PPIA	#N/A		#N/A	UCP2	#N/A	PPARD	#N/A	SKIL	#N/A		#N/A		ARSB
							PPP1R15A	#N/A		#N/A	UQCRFS1	#N/A	PPARG	#N/A	SLC39A10	#N/A		#N/A		Art2a
							PRDX1	#N/A		#N/A	VAV1	#N/A	PPIA	#N/A	SLC8A1	#N/A		#N/A		Art2b
							PRDX6	#N/A		#N/A	VDAC1	#N/A	PPP1R15A	#N/A	SMAD7	SMAD7		#N/A		ARVCF
							PRELID1	#N/A		#N/A	VEGFA	#N/A	PPP3CB	#N/A	SMARCA5	#N/A		#N/A		ASAH1
							PRKCD	#N/A		#N/A	VEGFB	#N/A	PRDX1	#N/A	SMARCC1	#N/A		#N/A		ASAH2
							PRKCE	#N/A		#N/A	XIAP	XIAP	PRDX6	#N/A	SNRPB	#N/A		#N/A		ASB2
							PRKDC	#N/A		#N/A	XRCC5	#N/A	PRELID1	#N/A	SNRPD1	#N/A		#N/A		ASB11
							PROS1	#N/A		#N/A	YBX1	#N/A	PRKACA	#N/A	SNRPD2	#N/A		#N/A		ASCL1
							PSEN1	PSEN1		#N/A	YY1	#N/A	PRKCD	#N/A	SNRPD3	#N/A		#N/A		ASIC1
							PSMA3-AS1	#N/A		#N/A	ZBTB16	#N/A	PRKCE	#N/A	SNRPE	#N/A		#N/A		ASIC2
							PSMB10	#N/A		#N/A	ZMPSTE24	#N/A	PRKDC	#N/A	SNRPF	#N/A		#N/A		ASIC3
							PSMB8	#N/A		#N/A		#N/A	PSMA3-AS1	#N/A	SNRPG	#N/A		#N/A		ASNS
							PTAFR	#N/A		#N/A		#N/A	PSMB10	#N/A	SOAT1	#N/A		#N/A		ASPN
							PTCRA	#N/A		#N/A		#N/A	PSMB8	#N/A	SOCS1	#N/A		#N/A		ASS1
							PTEN	#N/A		#N/A		#N/A	PTAFR	#N/A	SOCS3	#N/A		#N/A		ASTN1
							PTGER4	#N/A		#N/A		#N/A	PTEN	#N/A	SOD1	SOD1		#N/A		ATAD2
							PTPN1	#N/A		#N/A		#N/A	PTGER4	#N/A	SPI1	#N/A		#N/A		ATAD5
							PTPN2	#N/A		#N/A		#N/A	PTGS1	#N/A	SPN	#N/A		#N/A		ATAD3A
							PTPN22	#N/A		#N/A		#N/A	PTGS2	#N/A	SRSF1	#N/A		#N/A		ATAT1
							PTPN6	#N/A		#N/A		#N/A	PTPN2	#N/A	SRSF3	#N/A		#N/A		ATE1
							PTPRC	#N/A		#N/A		#N/A	PTPN22	#N/A	ST14	#N/A		#N/A		ATF1
							PYCARD	#N/A		#N/A		#N/A	PTPN6	#N/A	STAT1	#N/A		#N/A		ATF2
							QKI	#N/A		#N/A		#N/A	PTPRC	#N/A	STAT3	#N/A		#N/A		ATF3
							RABGGTA	#N/A		#N/A		#N/A	PYCARD	#N/A	STAT6	#N/A		#N/A		ATF4
							RABGGTB	#N/A		#N/A		#N/A	QKI	#N/A	STK17B	#N/A		#N/A		ATF5
							RAC1	#N/A		#N/A		#N/A	RABGGTA	#N/A	STK4	#N/A		#N/A		ATF6
							RAC2	#N/A		#N/A		#N/A	RABGGTB	#N/A	STOML2	#N/A		#N/A		ATF7
							RALBP1	#N/A		#N/A		#N/A	RAC1	#N/A	STUB1	#N/A		#N/A		ATG3
							RARRES1	#N/A		#N/A		#N/A	RAC2	#N/A	SUMO1	#N/A		#N/A		Atg5
							RASSF5	#N/A		#N/A		#N/A	RALBP1	#N/A	SYK	#N/A		#N/A		ATG5
							RB1CC1	#N/A		#N/A		#N/A	RASSF5	#N/A	TGFBR1	#N/A		#N/A		ATG7
							RBCK1	#N/A		#N/A		#N/A	RBCK1	#N/A	TGM2	#N/A		#N/A		ATG10
							RBL2	#N/A		#N/A		#N/A	RBL2	#N/A	THBS1	#N/A		#N/A		ATG12
							RBP4	#N/A		#N/A		#N/A	RBP4	#N/A	TLN1	#N/A		#N/A		ATG16L1
							RBPJ	#N/A		#N/A		#N/A	RBPJ	#N/A	TLR2	#N/A		#N/A		ATM
							RDX	#N/A		#N/A		#N/A	RCAN1	#N/A	TMBIM6	#N/A		#N/A		ATMIN
							REL	#N/A		#N/A		#N/A	REL	#N/A	TMEM109	#N/A		#N/A		ATN1
							RHOA	#N/A		#N/A		#N/A	RHOA	#N/A	TMEM258	#N/A		#N/A		ATOH1
							RHOB	RHOB		#N/A		#N/A	RHOB	RHOB	TNF	TNF		#N/A		ATOX1
							RND3	#N/A		#N/A		#N/A	RIGI	#N/A	TNFAIP3	#N/A		#N/A		ATP11C
							RPS6KB2	#N/A		#N/A		#N/A	RPS6KB2	#N/A	TNFAIP8	#N/A		#N/A		ATP1A1
							RUNX1	#N/A		#N/A		#N/A	RUNX1	#N/A	TNFRSF10B	#N/A		#N/A		ATP1A2
							S100A11	#N/A		#N/A		#N/A	S100A11	#N/A	TNFSF10	TNFSF10		#N/A		ATP1B3
							S100A4	#N/A		#N/A		#N/A	S100A4	#N/A	TNFSF13B	#N/A		#N/A		ATP2A1
							S100A8	#N/A		#N/A		#N/A	S100A8	#N/A	TRADD	#N/A		#N/A		ATP2B2
							S100A9	#N/A		#N/A		#N/A	S100A9	#N/A	TRAF1	#N/A		#N/A		ATP2B4
							SAV1	#N/A		#N/A		#N/A	SCD	#N/A	TREM2	#N/A		#N/A		ATP2C1
							SCD	#N/A		#N/A		#N/A	SDHC	#N/A	TRIM44	#N/A		#N/A		ATP5PO
							SCGB1A1	#N/A		#N/A		#N/A	SEL1L	#N/A	TXN	#N/A		#N/A		ATP6AP2
							SDHC	#N/A		#N/A		#N/A	SEPTIN2	#N/A	TYMP	#N/A		#N/A		ATP6V0D2
							SEPTIN2	#N/A		#N/A		#N/A	SERPINA1	#N/A	UCP2	#N/A		#N/A		ATP6V1G2
							SERPINA1	#N/A		#N/A		#N/A	SFTPC	#N/A	UQCRFS1	#N/A		#N/A		ATP7A
							SFTPC	#N/A		#N/A		#N/A	SH2B3	#N/A	USP10	#N/A		#N/A		ATR
							SH2B3	#N/A		#N/A		#N/A	SH3BP2	#N/A	USP16	#N/A		#N/A		ATRX
							SH3BP2	#N/A		#N/A		#N/A	SH3GLB1	#N/A	VAV3	#N/A		#N/A		ATXN1
							SH3GLB1	#N/A		#N/A		#N/A	SIVA1	#N/A	VDAC1	#N/A		#N/A		ATXN2
							SIVA1	#N/A		#N/A		#N/A	SKI	#N/A	VEGFB	#N/A		#N/A		ATXN3
							SKI	#N/A		#N/A		#N/A	SKIL	#N/A	XBP1	#N/A		#N/A		AURKA
							SKIL	#N/A		#N/A		#N/A	SLC39A10	#N/A	XIAP	XIAP		#N/A		AURKAIP1
							SLC39A10	#N/A		#N/A		#N/A	SLC8A1	#N/A	XRCC5	#N/A		#N/A		AURKB
							SLC8A1	#N/A		#N/A		#N/A	SLK	#N/A	XRCC6	#N/A		#N/A		AVEN
							SLK	#N/A		#N/A		#N/A	SLU7	#N/A	YBX1	#N/A		#N/A		AVP
							SLU7	#N/A		#N/A		#N/A	SMAD7	SMAD7	YY1	#N/A		#N/A		AXIN1
							SMAD7	SMAD7		#N/A		#N/A	SMARCA5	#N/A	ZBTB16	#N/A		#N/A		AXIN2
							SMARCA5	#N/A		#N/A		#N/A	SMARCB1	#N/A	ZMPSTE24	#N/A		#N/A		AXL
							SMARCB1	#N/A		#N/A		#N/A	SMARCC1	#N/A		#N/A		#N/A		AY074887
							SMARCC1	#N/A		#N/A		#N/A	SNRPB	#N/A		#N/A		#N/A		AZI2
							SNRPB	#N/A		#N/A		#N/A	SNRPD1	#N/A		#N/A		#N/A		AZU1
							SNRPD1	#N/A		#N/A		#N/A	SNRPD2	#N/A		#N/A		#N/A		B2M
							SNRPD2	#N/A		#N/A		#N/A	SNRPD3	#N/A		#N/A		#N/A		B3GALT5
							SNRPD3	#N/A		#N/A		#N/A	SNRPE	#N/A		#N/A		#N/A		B4GALNT1
							SNRPE	#N/A		#N/A		#N/A	SNRPF	#N/A		#N/A		#N/A		B4GALT1
							SNRPF	#N/A		#N/A		#N/A	SNRPG	#N/A		#N/A		#N/A		B4GALT5
							SNRPG	#N/A		#N/A		#N/A	SOCS1	#N/A		#N/A		#N/A		BAALC
							SOCS1	#N/A		#N/A		#N/A	SOCS3	#N/A		#N/A		#N/A		BABAM2
							SOCS3	#N/A		#N/A		#N/A	SOD1	SOD1		#N/A		#N/A		BACE1
							SOD1	SOD1		#N/A		#N/A	SOD2	SOD2		#N/A		#N/A		BACH1
							SOD2	SOD2		#N/A		#N/A	SPARC	#N/A		#N/A		#N/A		BACH2
							SOX4	#N/A		#N/A		#N/A	SPI1	#N/A		#N/A		#N/A		BAD
							SPARC	#N/A		#N/A		#N/A	SPN	#N/A		#N/A		#N/A		BAG1
							SPI1	#N/A		#N/A		#N/A	SREBF1	#N/A		#N/A		#N/A		BAG2
							SPN	#N/A		#N/A		#N/A	SRSF1	#N/A		#N/A		#N/A		BAG3
							SRSF3	#N/A		#N/A		#N/A	SRSF3	#N/A		#N/A		#N/A		BAG4
							STAT1	#N/A		#N/A		#N/A	ST14	#N/A		#N/A		#N/A		BAG5
							STAT3	#N/A		#N/A		#N/A	ST3GAL1	#N/A		#N/A		#N/A		BAG6
							STAT5A	#N/A		#N/A		#N/A	STAT1	#N/A		#N/A		#N/A		BAK1
							STAT6	#N/A		#N/A		#N/A	STAT3	#N/A		#N/A		#N/A		BANCR
							STING1	#N/A		#N/A		#N/A	STAT6	#N/A		#N/A		#N/A		BANP
							STK17B	#N/A		#N/A		#N/A	STING1	#N/A		#N/A		#N/A		BAP1
							STK4	#N/A		#N/A		#N/A	STK17B	#N/A		#N/A		#N/A		BARD1
							STOML2	#N/A		#N/A		#N/A	STK4	#N/A		#N/A		#N/A		BARHL1
							STUB1	#N/A		#N/A		#N/A	STOML2	#N/A		#N/A		#N/A		BASP1
							SUMO1	#N/A		#N/A		#N/A	STUB1	#N/A		#N/A		#N/A		BAX
							SWAP70	#N/A		#N/A		#N/A	SUMO1	#N/A		#N/A		#N/A		BAZ1A
							SYK	#N/A		#N/A		#N/A	SWAP70	#N/A		#N/A		#N/A		BBC3
							TGFB1	#N/A		#N/A		#N/A	SYK	#N/A		#N/A		#N/A		BBS2
							TGFBR1	#N/A		#N/A		#N/A	TGFB1	#N/A		#N/A		#N/A		BBS4
							TGM2	#N/A		#N/A		#N/A	TGFBR1	#N/A		#N/A		#N/A		BBS10
							THBS1	#N/A		#N/A		#N/A	TGM2	#N/A		#N/A		#N/A		BCAP31
							TLE4	#N/A		#N/A		#N/A	THBS1	#N/A		#N/A		#N/A		BCAR1
							TLN1	#N/A		#N/A		#N/A	TLN1	#N/A		#N/A		#N/A		BCAR4
							TMBIM6	#N/A		#N/A		#N/A	TLR2	#N/A		#N/A		#N/A		BCAS2
							TMEM109	#N/A		#N/A		#N/A	TLR4	#N/A		#N/A		#N/A		BCKDK
							TMEM258	#N/A		#N/A		#N/A	TMBIM6	#N/A		#N/A		#N/A		BCL2
							TMF1	#N/A		#N/A		#N/A	TMEM109	#N/A		#N/A		#N/A		BCL3
							TNF	TNF		#N/A		#N/A	TMEM258	#N/A		#N/A		#N/A		BCL6
							TNFAIP8L2	#N/A		#N/A		#N/A	TMF1	#N/A		#N/A		#N/A		BCL10
							TNFRSF10B	#N/A		#N/A		#N/A	TNFAIP3	#N/A		#N/A		#N/A		BCL11A
							TNFRSF1A	#N/A		#N/A		#N/A	TNFAIP8L2	#N/A		#N/A		#N/A		BCL11B
							TNFRSF1B	#N/A		#N/A		#N/A	TNFRSF10B	#N/A		#N/A		#N/A		BCL2A1
							TNFSF13B	#N/A		#N/A		#N/A	TNFSF10	TNFSF10		#N/A		#N/A		BCL2L1
							TOP2B	#N/A		#N/A		#N/A	TNFSF13B	#N/A		#N/A		#N/A		BCL2L2
							TPP2	#N/A		#N/A		#N/A	TRADD	#N/A		#N/A		#N/A		BCL2L10
							TRADD	#N/A		#N/A		#N/A	TREM1	#N/A		#N/A		#N/A		BCL2L11
							TREM1	#N/A		#N/A		#N/A	TREM2	#N/A		#N/A		#N/A		BCL2L12
							TREM2	#N/A		#N/A		#N/A	TRIM44	#N/A		#N/A		#N/A		BCL2L13
							TRIM27	#N/A		#N/A		#N/A	TXNRD1	#N/A		#N/A		#N/A		BCL2L14
							TRIM44	#N/A		#N/A		#N/A	TYMP	#N/A		#N/A		#N/A		BCL6B
							TXNRD1	#N/A		#N/A		#N/A	UCP2	#N/A		#N/A		#N/A		BCLAF1
							UQCRFS1	#N/A		#N/A		#N/A	UQCRFS1	#N/A		#N/A		#N/A		BCOR
							USP16	#N/A		#N/A		#N/A	USP10	#N/A		#N/A		#N/A		BCR
							VAV1	#N/A		#N/A		#N/A	USP16	#N/A		#N/A		#N/A		BCYRN1
							VDAC1	#N/A		#N/A		#N/A	VAV1	#N/A		#N/A		#N/A		BDKRB1
							VDR	#N/A		#N/A		#N/A	VDAC1	#N/A		#N/A		#N/A		BDKRB2
							VEGFB	#N/A		#N/A		#N/A	VDR	#N/A		#N/A		#N/A		BDNF
							WAS	#N/A		#N/A		#N/A	VEGFA	#N/A		#N/A		#N/A		BDNF-AS
							XBP1	#N/A		#N/A		#N/A	VEGFB	#N/A		#N/A		#N/A		BECN1
							XPA	#N/A		#N/A		#N/A	WAS	#N/A		#N/A		#N/A		BEX2
							XRCC5	#N/A		#N/A		#N/A	XBP1	#N/A		#N/A		#N/A		BEX3
							XRCC6	#N/A		#N/A		#N/A	XPA	#N/A		#N/A		#N/A		Bex3
							YBX1	#N/A		#N/A		#N/A	XRCC5	#N/A		#N/A		#N/A		BFAR
							YWHAZ	#N/A		#N/A		#N/A	XRCC6	#N/A		#N/A		#N/A		BGLT3
							YY1	#N/A		#N/A		#N/A	YBX1	#N/A		#N/A		#N/A		BGN
							ZBTB16	#N/A		#N/A		#N/A	YWHAZ	#N/A		#N/A		#N/A		BHLHE23
							ZMPSTE24	#N/A		#N/A		#N/A	YY1	#N/A		#N/A		#N/A		BHLHE40
												#N/A	ZBTB16	#N/A		#N/A		#N/A		BHLHE41
												#N/A	ZMPSTE24	#N/A		#N/A		#N/A		BID
																				BIK
																				BIN1
																				BIRC2
																				BIRC3
																				BIRC5
																				BIRC6
																				BIRC7
																				BLID
																				BLK
																				BLM
																				BLNK
																				BLOC1S2
																				BLVRA
																				BMF
																				BMI1
																				BMP1
																				BMP2
																				BMP4
																				BMP5
																				BMP6
																				BMP7
																				BMP10
																				BMP15
																				BMP8A
																				Bmp8b
																				BMPR2
																				BMPR1A
																				BMPR1B
																				BMX
																				Bmyc
																				BNIP1
																				BNIP2
																				BNIP3
																				BNIP3L
																				BNIPL
																				BOK
																				BOLL
																				BPI
																				BPIFA1
																				BPIFB1
																				BRAF
																				BRAT1
																				BRCA1
																				BRCA2
																				BRD1
																				BRD4
																				BRD7
																				BRD9
																				BRDT
																				BRF1
																				BRMS1
																				BSG
																				BTBD18
																				BTC
																				BTF3
																				BTG1
																				BTG2
																				BTK
																				BTRC
																				BUB1
																				BUB3
																				BUD23
																				BUD31
																				C3
																				C5
																				C5
																				C6
																				C19orf12
																				C1GALT1
																				C1GALT1C1
																				C1QA
																				C1QBP
																				C1QL1
																				C1QTNF1
																				C1QTNF9
																				C1QTNF9B
																				C3AR1
																				C3orf38
																				C4A/C4B
																				C4bp
																				C5AR1
																				C8orf76
																				C8orf44-SGK3/SGK3
																				CA3
																				CA4
																				CAB39L
																				CABIN1
																				CABLES1
																				CABLES2
																				CACFD1
																				CACNA1A
																				CACNA1C
																				CACNA1F
																				CACNA2D2
																				CADM1
																				CALB1
																				CALCA
																				CALCB
																				CALCR
																				CALCRL
																				CALHM2
																				CALR
																				CAMK1
																				CAMK4
																				CAMK1D
																				CAMK2A
																				CAMK2B
																				CAMK2D
																				CAMK2G
																				CAMK2N2
																				CAMKK2
																				CAMLG
																				CAMP
																				CANX
																				CAPN1
																				CAPN2
																				CAPN3
																				CAPN6
																				CAPN10
																				CAPNS1
																				CAPRIN1
																				CAPRIN2
																				CARD8
																				CARD9
																				CARD14
																				CASC8
																				CASP1
																				CASP2
																				CASP3
																				CASP4
																				CASP5
																				CASP6
																				CASP7
																				CASP8
																				CASP9
																				CASP10
																				Casp12
																				CASP12
																				CASP14
																				CASP8AP2
																				CASQ2
																				CASR
																				CAST
																				CASZ1
																				CAT
																				CAV1
																				CAV3
																				CAVIN3
																				CBFB
																				CBL
																				CBLB
																				CBLC
																				CBS/LOC102724560
																				CBX2
																				CBX3
																				CBX4
																				CBX5
																				CCAR1
																				CCAR2
																				CCAT1
																				CCAT2
																				CCBE1
																				CCDC6
																				CCDC8
																				CCDC12
																				CCDC47
																				CCDC80
																				CCDC86
																				CCDC88A
																				CCDC88B
																				CCHCR1
																				CCK
																				CCKBR
																				CCL1
																				Ccl2
																				CCL2
																				CCL3
																				CCL4
																				CCL5
																				Ccl6
																				Ccl9
																				CCL11
																				CCL19
																				CCL21
																				CCL24
																				CCL25
																				CCL27
																				CCL3L3
																				CCN1
																				CCN2
																				CCN3
																				CCN4
																				CCN5
																				CCN6
																				CCNA1
																				CCNA2
																				CCNB1
																				CCNC
																				CCND1
																				CCND2
																				CCND3
																				CCNE1
																				CCNG1
																				CCNI
																				CCNT1
																				CCR2
																				CCR5
																				CCR6
																				CCR7
																				CCR8
																				CCT2
																				CCT4
																				CD2
																				CD4
																				CD5
																				CD6
																				CD9
																				CD14
																				CD19
																				CD22
																				CD24
																				CD27
																				CD28
																				CD33
																				CD36
																				CD38
																				CD40
																				CD44
																				CD47
																				CD48
																				CD53
																				CD55
																				CD59
																				CD69
																				CD70
																				CD74
																				CD80
																				CD82
																				CD99
																				CD151
																				CD160
																				CD164
																				CD200
																				CD226
																				CD247
																				CD274
																				CD1D
																				Cd24a
																				CD2AP
																				CD3E
																				CD40LG
																				Cd59a
																				CD5L
																				CD79B
																				CDC6
																				CDC7
																				CDC20
																				CDC34
																				CDC37
																				CDC42
																				Cdc42
																				CDC45
																				CDC73
																				CDC25A
																				CDC25B
																				CDC25C
																				CDC42EP3
																				CDCA2
																				CDCP1
																				CDH1
																				CDH2
																				CDH3
																				CDH4
																				CDH5
																				CDH11
																				CDIP1
																				CDK1
																				CDK2
																				CDK3
																				CDK4
																				CDK5
																				CDK6
																				CDK8
																				CDK9
																				CDK12
																				CDK19
																				CDK11A
																				CDK2AP1
																				CDK5R1
																				CDK5RAP3
																				CDKN3
																				CDKN1A
																				CDKN1B
																				CDKN1C
																				Cdkn1c
																				CDKN2A
																				CDKN2AIP
																				CDKN2B-AS1
																				CDKN2C
																				CDKN2D
																				CDON
																				CDX1
																				CDX2
																				CEACAM1
																				CEACAM5
																				CEACAM6
																				CEBPA
																				CEBPA-DT
																				CEBPB
																				CEBPD
																				CEBPE
																				CECR2
																				CELA2A
																				CELF1
																				CEMIP
																				CENPA
																				CENPB
																				CENPE
																				CENPF
																				CENPJ
																				CENPL
																				CENPN
																				CEP55
																				CERKL
																				CERS1
																				CERS2
																				CERS6
																				CERT1
																				CES1
																				CFB
																				CFDP1
																				CFH
																				CFL1
																				CFLAR
																				CFTR
																				CGA
																				CGAS
																				CHAC1
																				CHAF1A
																				CHCHD1
																				CHD1
																				CHD5
																				CHD8
																				CHD1L
																				CHEK1
																				CHEK2
																				CHGA
																				CHI3L1
																				CHIA
																				CHKA
																				CHL1
																				CHMP5
																				CHRM1
																				CHRM3
																				CHRNA1
																				CHRNA4
																				CHRNB2
																				CHST11
																				CHTF18
																				CHUK
																				CIAPIN1
																				CIB1
																				CIBAR1
																				CIDEA
																				CIDEB
																				CIDEC
																				CIITA
																				CIRBP
																				CIT
																				CITED1
																				CITED2
																				CKAP2
																				CKAP5
																				CKMT1A/CKMT1B
																				CKS2
																				CKS1B
																				CLASP1
																				CLC
																				CLCA2
																				Clca3a1/Clca3a2
																				CLCF1
																				CLCN2
																				CLDN7
																				CLDN10
																				CLEC11A
																				CLEC14A
																				CLEC2A
																				CLEC4E
																				CLEC5A
																				CLIC4
																				CLIP3
																				CLK3
																				CLN3
																				CLN8
																				CLPB
																				CLPTM1L
																				CLTC
																				CLU
																				CMIP
																				CNGA3
																				CNKSR1
																				CNN2
																				CNOT2
																				CNP
																				CNR1
																				CNR2
																				CNTF
																				CNTFR
																				COA8
																				COL18A1
																				COL1A1
																				COL25A1
																				COL2A1
																				COL4A1
																				COL4A2
																				COL4A3
																				COL4A4
																				COL5A3
																				COLGALT2
																				COMMD3-BMI1
																				COMP
																				COP1
																				COPA
																				COPS5
																				COPZ1
																				COQ6
																				COQ9
																				COQ8A
																				CORO1A
																				COX10-DT
																				COX5A
																				COX6B1
																				COX7A2L
																				CPE
																				CPEB1
																				CPEB2
																				CPEB4
																				CPLX1
																				CR2
																				CR1L
																				CRABP2
																				CRADD
																				CREB1
																				CREB5
																				CREB3L2
																				CREBBP
																				CREBL2
																				CREG1
																				CRELD1
																				CREM
																				CRH
																				CRHR1
																				CRIP1
																				CRIP2
																				CRK
																				CRKL
																				CRLF1
																				CRLF3
																				CRMP1
																				CRNDE
																				CRP
																				CRTC2
																				CRYAA/LOC102724652
																				CRYAB
																				CRYBA1
																				CRYBB2
																				CS
																				CSE1L
																				CSF1
																				CSF2
																				CSF3
																				CSF1R
																				CSF2RA
																				CSF2RB
																				CSF3R
																				CSH1/CSH2
																				CSHL1
																				CSK
																				CSNK1A1
																				CSNK1E
																				CSNK2A1
																				CSNK2A2
																				CSPG4
																				CSRNP1
																				CSRNP3
																				CST3
																				CST5
																				CSTA
																				CSTB
																				CTBP1
																				CTBP2
																				CTCF
																				CTCFL
																				CTF1
																				CTH
																				CTLA4
																				CTNNA1
																				CTNNB1
																				CTNNBIP1
																				CTNNBL1
																				CTNND1
																				CTNS
																				CTPS1
																				CTRB2
																				CTSA
																				CTSB
																				CTSD
																				CTSE
																				CTSG
																				CTSH
																				CTSK
																				CTSL
																				CTSS
																				CTSV
																				CTSZ
																				CTTN
																				CUEDC2
																				CUL1
																				CUL2
																				CUL3
																				CUL5
																				CUL7
																				CUL9
																				CUL4A
																				CUL4B
																				CUX1
																				CWC15
																				CX3CL1
																				CXADR
																				CXCL1
																				CXCL2
																				CXCL8
																				CXCL10
																				CXCL12
																				CXCR1
																				CXCR2
																				CXCR3
																				CXCR4
																				CYBA
																				CYBB
																				CYCS
																				Cyct
																				CYFIP2
																				CYGB
																				CYLD
																				CYLD-AS1
																				CYP11A1
																				CYP19A1
																				CYP1B1
																				CYP24A1
																				CYP26A1
																				CYP26B1
																				CYP27B1
																				CYP2C9
																				CYP2E1
																				CYP2F1
																				CYP2J2
																				CYP3A4
																				CYP7A1
																				CYSLTR1
																				CYTOR
																				DAB2
																				DAB2IP
																				DACH1
																				DAD1
																				DAG1
																				DANCR
																				DAO
																				DAP
																				DAP3
																				DAPK1
																				DAPK2
																				Dapk2
																				DAPK3
																				DAXX
																				DBH-AS1
																				DCAF1
																				DCAF7
																				DCC
																				DCK
																				DCLK1
																				DCLRE1C
																				DCN
																				DCPS
																				DCT
																				DCTN1
																				DCUN1D3
																				DDAH2
																				DDB1
																				DDB2
																				DDIAS
																				DDIT3
																				DDIT4
																				DDN
																				DDR1
																				DDR2
																				DDRGK1
																				DDX5
																				DDX11
																				DDX17
																				DDX20
																				DDX21
																				DDX25
																				DDX41
																				DDX42
																				DDX43
																				DDX47
																				DDX53
																				DDX19A
																				DDX3X
																				DECR1
																				DEDD
																				DEDD2
																				DEFA5
																				DEFB1
																				Defb2
																				DEFB103A/DEFB103B
																				DEGS1
																				DEK
																				DELE1
																				DENR
																				DEPDC1
																				DEPP1
																				DEPTOR
																				DES
																				DESI2
																				DFFA
																				DFFB
																				DGAT1
																				DGCR5
																				DGCR8
																				DGKD
																				DGKE
																				DHCR24
																				DHFR
																				DHODH
																				DHPS
																				DHRS2
																				DHX9
																				DHX33
																				DHX58
																				DIABLO
																				DICER1
																				DIDO1
																				DIO3
																				DIP2A
																				DIRAS3
																				DKK1
																				DKK2
																				DKK3
																				DKK4
																				DKKL1
																				DLAT
																				DLC1
																				DLD
																				DLEU2
																				DLEU7
																				DLG1
																				DLG4
																				DLL1
																				DLL4
																				DLX1
																				DLX2
																				DLX6-AS1
																				DMC1
																				DMGDH
																				DMP1
																				DMPK
																				DMRT1
																				DMRTB1
																				DMRTC2
																				DNAJA1
																				DNAJA3
																				DNAJB1
																				DNAJC3
																				DNAJC5
																				DNAJC15
																				DNAJC24
																				DNASE1
																				DNASE2
																				DNASE1L3
																				DNM1
																				DNM2
																				DNM1L
																				DNMT1
																				DNMT3A
																				DNMT3B
																				DOCK8
																				DOP1B
																				DOT1L
																				DPEP1
																				DPF1
																				DPF2
																				DPH1
																				DPH2
																				DPH5
																				DPH7
																				DPM3
																				DPP3
																				DPP4
																				DPP7
																				DPP9
																				DR1
																				DRAM1
																				DRAXIN
																				DRD2
																				DRD3
																				DRD4
																				DSC2
																				DSG1
																				DSG2
																				DSG3
																				DSP
																				DSTYK
																				DTD2
																				DTL
																				DTX1
																				DTYMK
																				DUOX1
																				DUSP1
																				DUSP2
																				DUSP4
																				DUSP5
																				DUSP6
																				DUSP10
																				DUSP5P1
																				DUT
																				DUX4
																				Duxbl1
																				DVL1
																				DVL2
																				DYNAP
																				DYNC1H1
																				DYNLL1
																				DYNLT2
																				DYRK3
																				E130307A14Rik
																				E2F1
																				E2F2
																				E2F3
																				E2F4
																				E2F6
																				E2F7
																				E2F8
																				E4F1
																				EAF2
																				EBAG9
																				EBF1
																				EBF4
																				ECE1
																				ECEL1
																				ECHS1
																				ECSCR
																				ECT2
																				EDA
																				EDA2R
																				EDIL3
																				EDN1
																				EDNRA
																				EDNRB
																				EEA1
																				EEF1A1
																				EEF1A2
																				EEF1A1P22
																				EEF1B2
																				EEF1D
																				EEF1E1
																				EEF2K
																				EFEMP1
																				EFEMP2
																				EFHC1
																				EFNA1
																				EFNB1
																				EFNB2
																				EGF
																				EGFR
																				EGLN1
																				EGLN2
																				EGLN3
																				EGOT
																				EGR1
																				EGR2
																				EGR3
																				EGR4
																				EHD1
																				EHD3
																				EHD4
																				EHF
																				EHMT1
																				EHMT2
																				EI24
																				EIF6
																				EIF2A
																				EIF2AK1
																				EIF2AK2
																				EIF2AK3
																				EIF2AK4
																				EIF2B5
																				EIF2S1
																				EIF3B
																				EIF3C
																				EIF3F
																				EIF3H
																				EIF3I
																				EIF3M
																				EIF4A1
																				EIF4B
																				EIF4E
																				EIF4EBP1
																				EIF4G1
																				EIF4G2
																				EIF5A
																				ELANE
																				ELAVL1
																				ELAVL4
																				ELF5
																				ELK1
																				ELL
																				ELMO1
																				ELOA
																				ELOC
																				ELOVL1
																				ELOVL4
																				ELP1
																				ELP3
																				EMD
																				EMILIN2
																				EMP3
																				EMX2
																				EN1
																				EN2
																				ENC1
																				ENDOG
																				ENG
																				ENO1
																				ENPP1
																				ENPP2
																				ENTPD1
																				ENTPD5
																				EP300
																				EP400
																				EPAS1
																				EPC1
																				EPCAM
																				EPDR1
																				EPHA2
																				EPHA3
																				EPHA4
																				EPHA7
																				EPHB2
																				EPHB4
																				EPHB6
																				EPHX1
																				EPHX2
																				EPM2A
																				EPO
																				EPOR
																				ERBB2
																				ERBB3
																				ERBB4
																				ERC1
																				ERCC1
																				ERCC2
																				ERCC3
																				ERCC5
																				ERCC6
																				ERCC6L
																				EREG
																				ERF
																				ERG
																				ERN1
																				ERP29
																				ERRFI1
																				ESPL1
																				ESR1
																				ESR2
																				ETHE1
																				ETS1
																				ETS2
																				ETV2
																				ETV5
																				ETV6
																				EVA1C
																				EWSR1
																				Ewsr1
																				EXO1
																				EXOC2
																				EXOC5
																				EXOC6B
																				EXOG
																				EYA1
																				EYA2
																				EZH2
																				EZR
																				F2
																				F3
																				F7
																				F2R
																				F2RL1
																				F2RL3
																				FABP1
																				FADD
																				FAF1
																				FAF2
																				FAH
																				FAIM
																				Faim
																				FAIM2
																				FALEC
																				FAM111A
																				FAM111B
																				FAM162A
																				FAM72A
																				FANCA
																				FANCC
																				FANCF
																				FANCI
																				FANK1
																				FAP
																				FAS
																				FASLG
																				FASN
																				FASTK
																				FASTKD2
																				FAT1
																				FAT4
																				FATE1
																				FAU
																				FAUP4
																				FBL
																				FBLIM1
																				FBLN1
																				FBN1
																				FBP1
																				FBXL2
																				FBXL5
																				FBXL20
																				FBXO2
																				FBXO5
																				FBXO10
																				FBXO11
																				FBXO25
																				FBXO31
																				FBXO32
																				FBXO43
																				FBXO44
																				FBXW7
																				FCAR
																				FCER2
																				FCER1A
																				FCER1G
																				FCGR1A
																				FCGR2B
																				FCGR3A/FCGR3B
																				FCHSD1
																				FCHSD2
																				FCMR
																				Fcr
																				FDXR
																				FEM1B
																				FEN1
																				FER
																				FES
																				FEZF2
																				FFAR3
																				FFAR4
																				FGA
																				FGD5-AS1
																				FGF1
																				FGF2
																				FGF4
																				FGF5
																				FGF8
																				FGF9
																				FGF10
																				FGF12
																				FGF13
																				FGF19
																				FGF20
																				FGF21
																				FGFR1
																				FGFR2
																				FGFR3
																				FGFR4
																				FGFRL1
																				FGL2
																				FGR
																				FH
																				FHIT
																				FHL1
																				FHL2
																				FIGLA
																				FIGNL1
																				FIP1L1
																				FIS1
																				FKBP4
																				FKBP5
																				FKBP8
																				FKBP1A
																				FLCN
																				FLI1
																				FLNA
																				FLNB
																				FLOT2
																				FLT1
																				FLT3
																				FLT4
																				FLT3LG
																				FMN2
																				FMOD
																				FMR1
																				FN1
																				FNDC1
																				FNDC3A
																				FNIP1
																				FNIP2
																				FNTA
																				Folh1
																				FOS
																				FOSB
																				FOSL1
																				FOXA1
																				FOXA2
																				FOXB1
																				FOXC2
																				FOXD2-AS1
																				FOXE3
																				Foxe3
																				FOXF1
																				FOXF2
																				FOXG1
																				FOXI1
																				FOXI3
																				FOXK2
																				FOXL2
																				FOXM1
																				FOXO1
																				FOXO3
																				FOXO4
																				FOXO6
																				Foxp1
																				FOXP1
																				FOXP3
																				FOXS1
																				FRAT1
																				FRS2
																				FRZB
																				FSHR
																				FSIP1
																				FST
																				FSTL1
																				FSTL3
																				FTH1
																				FTO
																				FUBP1
																				FUNDC2
																				FURIN
																				Fus
																				FUS
																				FUT4
																				FUZ
																				FXN
																				FXR1
																				FYN
																				FZD2
																				FZD9
																				FZR1
																				G0S2
																				G2E3
																				G3BP1
																				G6PC1
																				G6PC3
																				G6PD
																				GAB1
																				GAB2
																				GABARAP
																				GABBR1
																				GABPB1
																				GABRA5
																				GABRB2
																				GABRB3
																				GACAT1
																				GADD45A
																				GADD45B
																				GADD45G
																				GADD45GIP1
																				GAL
																				GAL3ST1
																				GALE
																				GALNT3
																				GALNT10
																				GALR2
																				GAPDH
																				GAS1
																				GAS2
																				GAS5
																				GAS6
																				GAS7
																				GAST
																				GATA1
																				GATA2
																				GATA3
																				GATA4
																				GATA5
																				GATA6
																				GATA3-AS1
																				GATAD2A
																				GBA1
																				GBA2
																				GBE1
																				GBP1
																				GBP5
																				GCDH
																				GCG
																				Gcg
																				GCGR
																				GCK
																				GCLC
																				GCLM
																				GCM2
																				GDF2
																				GDF3
																				GDF5
																				GDF11
																				GDF15
																				GDNF
																				GEM
																				GFER
																				GFI1
																				GFI1B
																				GFPT1
																				GFRA1
																				GFRA3
																				GFRAL
																				GGT1
																				GH1
																				GHR
																				GHRH
																				GHRHR
																				GHRL
																				GHSR
																				GIMAP1
																				GIMAP4
																				GIMAP5
																				GIMAP6
																				GIMAP1-GIMAP5
																				GINS1
																				GIP
																				GIPR
																				GJA1
																				GJA8
																				GJB1
																				GJB2
																				GJC1
																				GJD2
																				GLCCI1
																				GLI1
																				GLI2
																				GLI3
																				GLIPR1
																				GLIS2
																				GLIS3
																				GLO1
																				GLP1R
																				GLP2R
																				GLRX
																				GLS
																				GLS2
																				GLUD1
																				Gm5524
																				Gm14461
																				Gm15645
																				Gm45924
																				Gm13288 (includes others)
																				Gm21596/Hmgb1
																				Gm4836 (includes others)
																				GMCL1
																				GMDS
																				GMEB1
																				GMFB
																				GML
																				GMNN
																				GMPPA
																				GNA11
																				GNA12
																				GNA13
																				GNAI2
																				GNAL
																				GNAO1
																				GNAQ
																				GNAS
																				GNAT1
																				GNAZ
																				GNB1
																				GNB2
																				GNB5
																				GNE
																				GNG2
																				GNG5
																				GNGT1
																				GNL1
																				GNL3
																				GNLY
																				GNMT
																				GNPNAT1
																				GNPTG
																				GNRH1
																				GNRH2
																				GNRHR
																				GOLGA4
																				GOLPH3
																				GON4L
																				GOT1
																				GOT2
																				GP2
																				GPAM
																				GPAT2
																				GPBAR1
																				GPC3
																				GPD1L
																				GPER1
																				GPI
																				GPLD1
																				GPM6B
																				GPNMB
																				GPR17
																				GPR18
																				GPR34
																				GPR37
																				GPR65
																				GPR132
																				GPR152
																				GPR158
																				GPRASP3
																				GPS2
																				GPX1
																				GPX2
																				GPX3
																				GPX4
																				GPX7
																				GRAP2
																				GRB7
																				GRB10
																				GREM1
																				GRHL2
																				GRIA2
																				GRIA3
																				GRID2
																				GRIK2
																				GRIK5
																				GRIN1
																				GRIN2A
																				GRIN2B
																				GRK1
																				GRK2
																				GRK5
																				GRM1
																				GRM2
																				GRM3
																				GRM4
																				GRM5
																				GRM7
																				GRN
																				Gsdma2/Gsdma3
																				GSDMB
																				GSK3A
																				GSK3B
																				GSKIP
																				GSN
																				GSR
																				GSTA1
																				GSTA2
																				GSTM5
																				GSTP1
																				Gstt1
																				GSTZ1
																				GTSE1
																				GUCA2A
																				GUCA2B
																				GUCY2C
																				GUCY2D
																				GZMA
																				GZMB
																				Gzmb
																				GZMH
																				GZMM
																				H19
																				H1-2
																				H1-7
																				H1f4
																				H1f7
																				H2AB3 (includes others)
																				H2al2a (includes others)
																				H2AX
																				H2AZ1
																				H2BC1
																				HABP2
																				HADH
																				HAND2
																				HAP1
																				HAPLN1
																				HAR1A
																				HAS1
																				HAS2
																				HAS3
																				HAS2-AS1
																				HAT1
																				HAUS1
																				HAVCR2
																				HAX1
																				HBA1/HBA2
																				HBB
																				HBEGF
																				HCAR2
																				HCFC1
																				HCG11
																				HCG15
																				HCG18
																				HCK
																				HCLS1
																				HCRT
																				HCRTR1
																				HCST
																				HDAC1
																				HDAC2
																				HDAC3
																				HDAC4
																				HDAC5
																				HDAC6
																				HDAC8
																				HDAC9
																				HDAC11
																				HDGF
																				HEBP2
																				HEIH
																				HELLS
																				HERPUD1
																				HES1
																				HES5
																				HEXB
																				HEXIM1
																				HEY1
																				HEY2
																				HEYL
																				HFE
																				HGF
																				HHIP
																				HIC1
																				HIF1A
																				HIF1A-AS1
																				HIF1AN
																				HIGD1A
																				HIGD2A
																				HINT1
																				HIP1
																				HIP1R
																				HIPK1
																				HIPK2
																				HIPK3
																				HJURP
																				HK1
																				HK2
																				HLA-B
																				HLA-DMA
																				HLA-DQB1
																				HLA-DRB4
																				HLA-G
																				HMGA1
																				HMGA2
																				Hmgb1
																				HMGB1
																				HMGB2
																				HMGB4
																				HMGCR
																				HMGN5
																				HMMR
																				HMOX1
																				HMOX2
																				HNF1A
																				HNF1B
																				HNF4A
																				HNRNPA1
																				HNRNPC
																				HNRNPH1
																				HNRNPK
																				HNRNPU
																				HOMER1
																				HOMER3
																				HOMER3-AS1
																				HORMAD1
																				HORMAD2
																				HOTAIR
																				HOTAIRM1
																				HOTTIP
																				HOXA1
																				HOXA3
																				HOXA5
																				HOXA9
																				HOXA11
																				HOXA13
																				HOXA-AS2
																				HOXA-AS3
																				HOXA10-AS
																				HOXA11-AS
																				HOXB1
																				HOXB7
																				HOXB9
																				HOXB13
																				HOXC6
																				HOXC11
																				HOXD11
																				HPCA
																				HPGD
																				HPGDS
																				HPN
																				HPSE
																				HR
																				HRAS
																				HRG
																				HRH2
																				Hrk
																				HRK
																				HS1BP3
																				HSD11B2
																				HSD17B7
																				HSD17B10
																				HSF1
																				HSF2
																				HSH2D
																				HSP90AA1
																				HSP90AB1
																				HSP90B1
																				HSPA2
																				HSPA4
																				HSPA5
																				HSPA8
																				HSPA9
																				HSPA1A/HSPA1B
																				Hspa1b
																				HSPB1
																				HSPB2
																				HSPB6
																				HSPB8
																				HSPBP1
																				HSPD1
																				HSPE1
																				HSPG2
																				HSPH1
																				HTATIP2
																				HTR1D
																				HTR2B
																				HTRA1
																				HTRA2
																				HTT
																				HULC
																				HUNK
																				HUS1
																				HUWE1
																				HYAL1
																				HYAL2
																				HYOU1
																				HYPK
																				IAPP
																				ICAM2
																				ICAM3
																				ICMT
																				ICMT-DT
																				ICOS
																				ICOSLG/LOC102723996
																				ID1
																				ID2
																				ID3
																				IDE
																				IDH1
																				IDO1
																				IER3
																				IER3IP1
																				IFI6
																				IFI16
																				IFI27
																				Ifi202b
																				IFI27L1
																				IFI27L2
																				Ifi27l2a/Ifi27l2b
																				IFIH1
																				IFIT2
																				IFIT3
																				IFNA2
																				IFNA4
																				IFNA1/IFNA13
																				IFNAR1
																				IFNAR2
																				IFNB1
																				IFNE
																				IFNG
																				IFNGR1
																				IFNK
																				IFNL1
																				IFNL4
																				IFNW1
																				IFT57
																				IFT88
																				IGF1
																				IGF2
																				IGF1R
																				IGF2-AS
																				IGF2BP1
																				IGF2BP2
																				IGF2BP3
																				IGF2R
																				IGFBP1
																				IGFBP3
																				IGFBP4
																				IGFBP5
																				IGFBP6
																				IGFBP7
																				IGHE
																				IGHG1
																				IGHM
																				IHH
																				IKBKB
																				IKBKE
																				IKBKG
																				IKZF1
																				IKZF3
																				IL2
																				Il3
																				IL3
																				IL4
																				IL5
																				IL6
																				IL7
																				IL9
																				IL10
																				IL11
																				IL13
																				IL15
																				IL18
																				IL19
																				IL21
																				IL22
																				IL24
																				IL25
																				IL27
																				IL32
																				IL33
																				IL37
																				IL10RA
																				IL12A
																				IL12B
																				IL15RA
																				IL17A
																				IL17B
																				IL17RB
																				IL17RD
																				IL1A
																				IL1B
																				IL1R1
																				IL1RL1
																				IL1RN
																				IL23R
																				IL27RA
																				IL2RA
																				IL2RB
																				IL2RG
																				IL36G
																				IL36RN
																				IL4R
																				IL5RA
																				IL6R
																				IL6ST
																				IL7R
																				IL9R
																				ILF3
																				ILK
																				ILKAP
																				IMMT
																				INCA1
																				ING1
																				ING2
																				ING3
																				ING4
																				ING5
																				INHA
																				INHBA
																				INHBB
																				INPP4A
																				INPP5D
																				INPP5E
																				INPPL1
																				INS
																				Ins1
																				INSL3
																				INSL6
																				INSM1
																				INSM2
																				INSR
																				INTS1
																				INTS6
																				INVS
																				IP6K2
																				IPO4
																				IPPK
																				IQGAP2
																				IRAK1
																				IRAK2
																				IRAK3
[truncated: 2,601 more rows]
