# Supplementary material for: Cell type- and time-dependent biological responses in ex vivo perfused lung grafts
Source: Front Immunol. 2023 Jul 3;14:1142228. doi: 10.3389/fimmu.2023.1142228 (PMC10351384; doi:10.3389/fimmu.2023.1142228)
Supplement: Supplementary file 1 [file DataSheet_1.zip › Additional file-Data Sheet 1/Additional file 12-Leading Edges.xlsx]

## Sheet: Legend
Additional file 12. Leading Edges of the GSEA functional enrichments (Hallmark geneset) between 4 h and 0 h and between 10 h and 0 h, for the 2 donors (D1 and D2), one tab per analyzed identity and timing (26 tabs in total). The genes mentionned in the main text are on an orange background.

## Sheet: AMs-4h
HALLMARK_TNFA_SIGNALING_VIA_NFKB		HALLMARK_INFLAMMATORY_RESPONSE	HALLMARK_HYPOXIA	HALLMARK_HYPOXIA		HALLMARK_IL2_STAT5_SIGNALING		HALLMARK_INTERFERON_GAMMA_RESPONSE		HALLMARK_EPITHELIAL_MESENCHYMAL_TRANSITION		HALLMARK_KRAS_SIGNALING_UP		HALLMARK_P53_PATHWAY		HALLMARK_APOPTOSIS		HALLMARK_ANDROGEN_RESPONSE		HALLMARK_MTORC1_SIGNALING		HALLMARK_UNFOLDED_PROTEIN_RESPONSE		HALLMARK_MYC_TARGETS_V1		HALLMARK_MYC_TARGETS_V2		HALLMARK_INTERFERON_ALPHA_RESPONSE		HALLMARK_OXIDATIVE_PHOSPHORYLATION
D1	D2	D1	D2	D1	D2	D1	D2	D1	D2	D1	D2	D1	D2	D1	D2	D1	D2	D1	D2	D1	D2	D1	D2	D1	D2	D1	D2	D1	D2	D1	D2
TNFSF9	SPHK1	IFNGR2	NAMPT	CHST3	P4HA1	BCL2	CSF1	RIPK1	IFIT1	TNFRSF12A	CCN1	PPBP	SPRY2	PRKAB1	FOS	CASP9	CASP7	AKAP12	TMPRSS2	CD9	BTG2	EIF4EBP1	IFIT1	VDAC1	SRSF7	NPM1	HSPE1	LY6E	LY6E	VDAC1	LDHB
CCL2	TAP1	OSMR	CD40	CAVIN3	ANXA2	SPRY4	ST3GAL4	HLA-DRB1	LY6E	FERMT2	DST	FGF9	SPP1	VDR	JUN	BMP2	ERBB3	STEAP4	XRCC6	TFRC	CD9	SDAD1	CEBPB	COX5A	HSP90AB1	HSPD1	HSPD1	IFIT3	IFITM3	LDHB	COX6A1
GEM	FOSL2	IL18R1	CX3CL1	SDC3	SLC2A3	LTB	BCL2L1	CD74	IFITM3	IGFBP2	P3H1	GADD45G	PTBP2	CYFIP2	BTG2	CD14	BID	GNAI3	PLPP1	TOMM40	DDIT3	CEBPB	EIF4A2	PSMA6	HSPE1	NDUFAF4	DUSP2	IFI30	IFIT3	NDUFB5	COX17
TRAF1	TNIP2	TNFSF9	SELENOS	BCL2	EGFR	IL18R1	CCNE1	NFKB1	XAF1	VCAN	LAMC1	RABGAP1L	TSPAN1	CTSF	PHLDA3	EGR3	TAP1	XRCC6	UBE2J1	PRDX1	GLRX	NPM1	NABP1	CYC1	HSPD1	HSPE1	TCOF1	ISG15	OAS1	SLC25A5	ATP1B1
BMP2	FUT4	CCL2	CSF1	VLDLR	KDELR3	TRAF1	P4HA1	CMKLR1	IFIT3	PCOLCE2	CD59	ADGRA2	ITGA2	IP6K2	DDIT3	PLCB2	RARA	RAB4A	ANKH	HSPD1	NUPR1	IMP3	ATF3	PSMD8	H2AZ1	EXOSC5	WDR74	NMI	IFIT2	COX7A2	MRPS15
EGR3	CXCL1	HIF1A	LCP2	NDST2	NFIL3	BMP2	POU2F1	CD38	IFIT2	LAMC2	COPA	RBP4	ANKH	TNFSF9	NUPR1	PSEN1	CD44	SLC38A2	ZMIZ1	IFI30	HSPE1	PAIP1	SDAD1	MRPS18B	SRSF3	PA2G4	PPAN	HLA-C	MX1	COX5A	DECR1
CCL4	NFAT5	CD14	CCL24	PLAC8	IDS	PRKCH	TNFRSF9	IL10RA	MX1	PTX3	SDC1	PRELID3B	ADAM17	BMP2	LDHB	GNA15	ANKH	FADS1	RAB4A	ATP6V1D	PPP1R15A	SPCS1	EIF4EBP1	PCNA	RPS3	FARSA	NDUFAF4	IRF2	IFI44L	ATP1B1	ATP5MC2
EFNA1	CD44	PIK3R5	TNFRSF9	AKAP12	FOSL2	SPRED2	CTLA4	GBP4	IFI44L	FBN1	CRLF1	MMD	KLF4	MKNK2	CASP1	SOD1	BMP2	NKX3-1	ELOVL5	FDXR	HSPD1	EXOSC5	DNAJA4	NDUFAB1	TCP1	DCTPP1	NPM1	PSMB9	IRF7	ATP5F1B	MGST3
F3	ICOSLG	AHR	IRAK2	WSB1	NDST1	AHR	SLC2A3	IRF4	IRF7	GEM	SNTB1	MTMR10	TOR1AIP2	DNTTIP2	PPP1R15A	TNF	APP	TSC22D1	HMGCR	ACTR3	IFRD1	EXOSC4	EIF4A3	NPM1	PSMA7	AIMP2	EXOSC5	GMPR	SAMD9L	ATP5F1C	BAX
CXCL1	KLF4	CCL22	SCN1B	MAP3K1	LXN	TGM2	SPRED2	ICAM1	TNFSF10	SNAI2	FBLN1	CBL	RETN	PROCR	ATF3	ATF3	MCL1	SCD	SEC24D	EIF2S2	ITGB2	SEC11A	SEC11A	SERBP1	MRPS18B	PPAN	DDX18	IFIH1	ISG15	COX4I1	NQO2
PLK2	ICAM1	F3	IL4R	PRKCA	NDST2	SYT11	IL4R	IFITM2	SAMD9L	MFAP5	LOXL1	ADAM17	BMP2	SERTAD3	BAX	CFLAR	GPX3	PTK2B	AKAP12	BHLHE40	CTSC	HSP90B1	KIF5B	HSPD1	IFRD1	DDX18	NOP56	UBE2L6	PARP9	ATP5MC3	ALAS1
BIRC2	OLR1	IL15	CXCR6	EFNA1	HDLBP	IL10	GPR65	IRF1	ISG15	CXCL1	FZD8	YRDC	FUCA1	CEBPA	SLC3A2	CD38	ROCK1	DHCR24	KRT19	HSPE1	LTA4H	KIF5B	SPCS1	SRSF7	HNRNPA2B1	MRTO4	RRP9	IFIT2	SP110	COX8A	ECH1
JAG1	F3	IL10	IFNAR1	F3	SDC3	NFKBIZ	NFIL3	TRIM25	SP110	TGM2	QSOX1	AKAP12	IL2RG	RRAD	IER5	BNIP3L	TNFRSF12A	NDRG1	DNAJB9	GAPDH	SEC11A	PDIA6	EXOSC4	NME1	SSB	IMP4	MPHOSPH10	IRF9	EIF2AK2	CYC1	NDUFS3
NFAT5	NFKB2	SLC1A2	SPHK1	TGM2	CSRP2	SERPINB6	PLPP1	VAMP5	EIF2AK2	IL15	DPYSL3	TRAF1	GPNMB	PLK2	RPL18	PDCD4	ETF1	ITGAV	MAP7	TXNRD1	EIF2S2	IFIT1	IMP3	EIF2S2	RPS5	CBX3	PA2G4	EIF2AK2	IRF2	COX7B	ATP5PD
TNF	NFKBIE	PSEN1	SRI	ALDOC	PFKL	IL2RA	ECM1	GCH1	IRF2	FZD8	COL7A1	BMP2	GYPC	FBXW7	SERTAD3	SLC20A1	SLC20A1	ACSL3	PTK2B	GLRX	SLC1A5	EIF4A1	TARS1	PSMA7	PTGES3	TBRG4	TBRG4	WARS1	IFIH1	ISCU	ISCU
DENND5A	BMP2	GNAI3	OPRK1	NEDD4L	F3	MUC1	MYO1C	PTGS2	OAS2	SPARC	SGCB	MMP10	PIGR	H2AJ	HBEGF	CD2	PPT1	HMGCR	SCD	ENO1	FADS1	YIF1A	NPM1	HSPE1	SERBP1	WDR74	NOLC1	PARP14	CASP1	NDUFS3	MRPS22
JUNB	RCAN1	GNA15	MET	KLF7	PGK1	XBP1	CD44	TNFAIP6	IFIH1	DPYSL3	VIM	TMEM176B	CXCL10	CSRNP2	RACK1	BCL2L11	CYLD	HMGCS1	VAPA	USO1	SQSTM1	TARS1	EIF4A1	PSMD7	RPL14	UNG	NOP16	PARP12	RSAD2	ATP6AP1	MTX2
MSC	NFKBIA	KIF1B	ICOSLG	PDK1	BCL2	SLC39A8	MUC1	OASL	CASP1	ITGA5	VCAM1	MAP3K1	IKZF1	DEF6	NOL8	CTH	ANXA1	SAT1	PDLIM5	CCNG1	GLA	SRPRB	EXOSC5	CCT5	RPS10	NOP56	SORD	PSMB8	SAMD9	NDUFS8	RHOT1
NFKB1	MCL1	ITGA5	ICAM1	HK1	MAFF	TNFRSF21	SPP1	FGL2	RSAD2	WNT5A	ECM1	TMEM176A	AKAP12	EPHA2	FAM162A	IRF1	LMNA	B4GALT1	INSIG1	ITGB2	PSMA4	CALR	NOP56	EXOSC7	RPL18	WDR43	NOP2	PSME2	IFI44	NDUFA4	HTRA2
CCNL1	CLCF1	FZD5	OLR1	UGP2	AKAP12	DENND5A	BMP2	PTPN1	OAS3	CD59	ABI3BP	MMP9	PRELID3B	RHBDF2	ISCU	SC5D	CTNNB1	UAP1	HPGD	SEC11A	DDX39A	EIF2S1	CKS1B	APEX1	RAN	TCOF1	FARSA	PSMA3	BST2	MDH2	NDUFA8
ATF3	CEBPD	SLAMF1	F3	HAS1	CAVIN3	TNFRSF1B	SOCS1	SERPING1	IFI44	QSOX1	PDLIM4	MAP4K1	MPZL2	ATF3	CCND3	PMAIP1	SOD2	IDI1	B4GALT1	PSMB5	PSMA3	ERO1A	RPS14	PTGES3	RACK1	MPHOSPH10	GNL3	SAMD9L	CMPK2	ATP6V1F	SUCLG1
SNN	TNIP1	FFAR2	NFKBIA	SDC2	ENO1	NRP1	BATF	IRF8	BST2	ITGB5	CXCL1	PIGR	NRP1	TCHH	IER3	CYLD	PTK2	INSIG1	MAF	HSP90B1	BHLHE40	EIF4A2	RRP9	RAN	HDDC2	SORD	NIP7	IFITM3	IRF9	UQCRH	COX15
CFLAR	CXCL11	TNFRSF1B	TNFSF15	ATF3	SERPINE1	IL1R2	IKZF2	RIPK2	CMPK2	TAGLN	CD44	TOR1AIP2	TSPAN13	TSC22D1	ABAT	DNAJA1	GADD45A	ARID5B	SAT1	DDIT3	PPA1	SEC31A	LSM4	ACP1	EIF2S2	SRM	HK2	PARP9	LGALS3BP	SDHD	ACADM
TLR2	CXCL10	NFKB1	SEMA4D	LDHA	NOCT	CD48	BCL2	TXNIP	IRF9	PMP22	CALU	TNFRSF1B	MAP7	TM4SF1	PCNA	WEE1	SPTAN1	ELL2	TSC22D1	LGMN	IFI30	EXOSC10	EIF2S1	PA2G4	TRA2B	GNL3	IMP4	RTP4	PLSCR1	BAX	NDUFA7
NR4A1	MAFF	CMKLR1	CXCL11	NOCT	PFKP	KLF6	CXCL10	HLA-DQA1	LGALS3BP	NOTCH2	SPP1	NRP1	IL10RA	RGS16	CDKN2AIP	PEA15	CD38	SGK1	ACSL3	TPI1	CORO1A	EXOSC1	NFYB	PRDX3	DUT	GRWD1	GRWD1	PLSCR1	TRIM21	MRPL34	ATP6V1G1
TUBB2A	KYNU	TLR2	CXCL10	BNIP3L	XPNPEP1	IL10RA	LRRC8C	PNP	PLSCR1	LGALS1	ITGA2	MPZL2	C3AR1	HBEGF	IFI30	GCH1	GCH1		UAP1	PPA1	RRP9	XPOT	BANF1	TUFM	HNRNPU	MYC	TFB2M	OGFR	EPSTI1	UQCRC2	MDH2
DNAJB4	MYC	CD48	ADGRE1	KLF6	HK1	GBP4	MAFF	SOCS1	PIM1	PVR	NNMT	CMKLR1	TLR8	NDRG1	DCXR	ANXA1	CFLAR		ITGAV	GLA	NMT1	CEBPG	NOLC1	RSL1D1	DDX21	TFB2M	DCTPP1	TRIM21	USP18	MDH1	NDUFS2
EDN1	SERPINE1	CSF3R	SLC11A2	JMJD6	KLF7	IRF4	CDC42SE2	STAT3	PTPN6	ITGAV	MGP	LAPTM5	SLPI	PTPRE	RXRA	RHOB	WEE1		FKBP5	GSR	PSMC4	NOP56	H2AX	PSMA4	EIF3D	LAS1L	TMEM97	TAP1	TRIM5	SDHB	SLC25A5
TSC22D1	GPR183	EDN1	SLAMF1	SLC25A1	CP	TLR7	MYC	FPR1	SOCS3	RHOB	PCOLCE2	IL10RA	CMKLR1	STOM	CEBPA	LMNA	BIRC3		ELL2	TRIB3	PSPH	POP4	BAG3	BUB3	LSM2	BYSL	BYSL	CSF1	IFITM2	NDUFA1	MDH1
KLF6	BIRC2	KLF6	MYC	NDRG1	NEDD4L	HIPK2	NRP1	IL6	CD69	GADD45A	FUCA1	IL1RL2	CTSS	ZFP36L1	DDB2	GADD45A	CDKN1A		ARID5B	PSMA4	DHCR7	HSPA9	EXOSC9	SNRPB2	NPM1	CDK4	SRM	OAS1	DDX60	MRPL15	MRPL34
RELB	TNFAIP2	SLC31A2	SERPINE1	GAA	PNRC1	PRNP	AHR	SECTM1	TRIM21	VEGFA	TNFRSF12A	SLPI	PPBP	TSPYL2	TNFSF9	ETF1	TXNIP		SGK1	CACYBP	ADD3	NHP2	EEF2	PWP1	EIF4A1	NOC4L	MRTO4	IFI44	PSMB8	ATP6V0B	SDHD
DUSP2	DENND5A	IL10RA	GPR183	ANGPTL4	KLF6	RGS16	TWSG1	CDKN1A	EPSTI1	ANPEP	TPM1	TFPI	PECAM1	ZBTB16	PLK2	TXNIP	NEDD9			STIP1	STIP1	NOP14	SRPRA	EIF4A1	RPS6	RRP9	CBX3	EPSTI1	TMEM140	COX5B	VDAC1
SLC16A6	GEM	ATP2A2	IL15	PFKFB3	BTG1	NDRG1	PNP	PDE4B	MX2	BASP1	FLNA	RGS16	CFH	HEXIM1	SP1	NEDD9	RHOB			PSMC2	GMPS	MTREX	CNOT4	AP3S1	PSMA4	PRMT3	RCL1	TMEM140	NCOA7	VDAC2	ATP5MF
ICAM1	RIPK2	IL1R1	ABI1	TES	GPI	ITGAV	FURIN	SOD2	USP18	LRP1	PLOD1	RETN	LCP1	GADD45A	TPRKB	MCL1	GNA15			EPRS1	G6PD	EXOC2	YIF1A	EIF3D	RSL1D1	HK2	CDK4	PNPT1	TENT5A	ACAA1	POR
IRF1	SNN	SEMA4D	AHR	ZFP36	TIPARP	MAPKAPK2	CD86	PELI1	IFITM2	SAT1	SERPINE1	HBEGF	DNMBP	DDIT4	MAPKAPK3	BIRC3	IL1A			BTG2	ALDOA	EEF2	NOP14	EPRS1	DDX18	MAP3K6	LAS1L	NUB1	HELZ2	NDUFAB1	MTRF1
SERPINB8	SOD2	ICAM1	SLC1A2	VEGFA	PDK1	RHOB	IL10RA	NAMPT	RNF213	SDC4	COLGALT1	USP12	TFPI	IER5	NOTCH1	SAT1	SAT1			PSMG1	PIK3R3	ATF6	XPOT	VDAC3	NOP56			IFI44L	PARP14	COX6A1	IDH3B
CLCF1	FOSL1	IRF1	IL1R1	DDIT4	CDKN1A	FGL2	DENND5A	ARID5B	DDX60	IL6	IL15	DUSP6	BIRC3	TXNIP	RPS12	EMP1	IL6			WARS1	COPS5	IARS1	NFYA	SSBP1	PCNA			ADAR	NMI	MRPL35	ATP6AP1
DUSP4	DRAM1	RGS16	IL10RA	ACKR3	TGFBI	GPR65	FGL2	SOCS3	PSMB8	CXCL8	GEM	PECAM1	ANGPTL4	SOCS1	COQ8A	IER3	BTG3			CALR	ATP6V1D	PREB	EXOSC1	ERH	PPM1G			SP110	IFI35	ATP5F1A	PDHA1
HBEGF	GADD45A	HBEGF	CSF3	DUSP1	ANGPTL4	GABARAPL1	SWAP70	BTG1	LYSMD2	GADD45B	ITGA5	MAFB	USP12	PPP1R15A	POLH	IL6	TIMP1			GMPS	IMMT	SPCS3	NHP2	AIMP2	PSMD8			MX1	OGFR	SLC25A6	OXA1L
FOSB	DUSP4	AXL	CD82	IRS2	TES	RHOH	IL3RA	ARL4A	ZBP1	AREG	GADD45A	IKZF1	LAPTM5	NINJ1	IRAK1	EREG	PEA15			LTA4H	STARD4	EXOSC9	PAIP1	C1QBP	CCT7			TRIM5	RTP4	NDUFB2	VDAC3
PTPRE	PNRC1	PTPRE	RIPK2	PPP1R15A	IL6	IRF8	IRF4	NFKBIA	HELZ2	THBS1	MMP14	G0S2	TNFAIP3	SAT1	PPM1D	BTG3	EMP1			EEF1E1	DAPP1	DDX10	EXOC2	DDX18	IMPDH2			IRF7	PNPT1	ATP6V1C1	SLC25A11
GCH1	SERPINB8	CSF3	ITGA5	SLC2A3	TNFAIP3	PNP	SYNGR2	TNFAIP3	PARP14	TNFAIP3	CXCL8	ANGPTL4	DUSP6	POM121	TGFB1	CDKN1A	EREG			TCEA1	SLC9A3R1	PSAT1		EIF2S1	KPNB1			TDRD7	PSMB9	NDUFA8	SLC25A6
NFKBIE	TNFAIP6	ITGB8	C3AR1	SDC4	SDC4	ITGAE	SNX9	MT2A	NMI		ITGB5	PTGS2	EMP1	IER3	TRIB3	GADD45B	IL1B			ERO1A	SORD	RRP9		TXNL4A	RPL6			CASP1	PARP12	ATP5PD	ATP6V1D
G0S2	KLF6	PVR	MMP14	MAFF	VEGFA	SOCS1	ITGA6		IFI35		WNT5A	DNMBP	PRDM1	CDKN1A	CYFIP2	SOD2				PSMC6	TPI1	CKS1B		DEK	RPS2			PSME1	ADAR	ATP6V1D	IMMT
PTGS2	GCH1	GCH1	CXCL9	IER3	CXCR4	SLC2A3	KLF6		OGFR		LGALS1	EPB41L3	TMEM176A	MXD1	XPC	IL1A				SKAP2	CACYBP	EXOSC2		UBA2	RRP9			CMPK2	GMPR	ATP5PB	NDUFB4
NFKB2	BTG1	TNFAIP6	RGS1	IL6	ERRFI1	PHLDA1	TNFRSF21		RTP4		GLIPR1	PRDM1	CXCR4	SLC19A2	TGFA	IL1B				PSMA3	HK2	SLC30A5		PSMC6	RPL22			DDX60	HLA-C	NDUFS7	SDHB
SLC2A6	TIPARP	GPR183	CMKLR1	CDKN1A	FOXO3	EMP1	SMPDL3A		PNPT1		PVR	IRF8	EREG	FOXO3						NMT1	ACTR3	SSR1		PSMB2	PSMC4			CASP8	PSMA3	ATP6V1E1	POLR2F
MARCKS	CFLAR	GPR132	CXCL8	FOSL2	SDC2	MAFF	ITGAE		MARCHF1		BASP1	BIRC3	IL1B	KLF4						CTSC	PSMB5			SSB	VDAC1			BST2	TRIM14	MRPS22	COX8A
TNFAIP6	PDLIM5	RNF144B	TNFAIP6	ERRFI1	ADM	GADD45B	ARL4A		PSMB9		VCAN	PPP1R15A	TMEM176B	BTG1						UNG	PSMC2			CBX3	CCT2			MVB12A	OASL	TIMM13	TOMM22
PFKFB3	REL	RIPK2	KIF1B	FOXO3	MT1E	MXD1	SLC39A8		PARP12		MFAP5	EMP1	CCL20	IL1A						DDX39A	LDLR			PRPS2	CCT5			IFI35	BATF2	NDUFB3	NDUFS7
RHOB	IL6ST	ATP2B1	KLF6	MT1E	MT2A	NFIL3	GABARAPL1		ADAR		TGFBI	TRIB1	IL7R							COPS5	TRIB3			MRPL9	PA2G4			HERC6	IFI30	UQCRC1	MRPS30
GPR183	MAP2K3	ADGRE1	GCH1	BTG1		ARL4A	PLEC		PSMA3		RHOB	EREG	EPB41L3							M6PR	FADS2			TCP1	USP1			SAMD9	CCRL2	NDUFB8	ECI1
ZFP36	BIRC3	SGMS2	SLC31A2	ADM		MAP3K8	PTGER2		TRIM14		TPM4	IL7R								SHMT2	EPRS1			XPOT	EIF2S1			B2M	UBE2L6	COX6C	ATP5MC3
MAP2K3	B4GALT1	CD55	PIK3R5	NFIL3			RHOB		OASL		SAT1	KLF4								NFYC	PNO1			CCT7	SET			STAT2	DHX58	UQCR10	NDUFS8
EHD1	CDKN1A	FPR1	PVR	TIPARP			AHNAK		BATF2		IL6	TNFAIP3								SQSTM1	PSMD14			COPS5	VDAC3				SELL	MRPS30	MRPL35
FOSL1	DUSP5	IL6	HIF1A	PNRC1			MXD1		SSPN		AREG	CCL20								HSPA9	TMEM97			PSMA2	ILF2				PSME1	OXA1L	COX7A2L
GADD45A	ABCA1	CXCL8	ATP2A2	TNFAIP3			PRNP		IFI30		TNFAIP3	CXCR4								SORD	UCHL5			LSM2	COPS5				TRIM25	ATP5F1D	NDUFB5
BCL6	RHOB	EREG	CDKN1A	MT2A			PHLDA1		UBE2L6		TIMP1	IL1B								CANX	SDF2L1			IMPDH2	BUB3				HERC6	TIMM8B	UQCRC2
TGIF1	IL1A	IL7R	CYBB	CXCR4			EMP1		CD274		SDC4									G6PD	GOT1			HDAC2	EIF1AX				SLC25A28	MPC1	ALDH6A1
RCAN1	SAT1	CDKN1A	ABCA1				ITGAV		DHX58		VEGFA									PSMD14	PPIA			NOP56	NOLC1					TCIRG1	GPX4
VEGFA	IL6	OLR1	PTGER2				MAP3K8		PML		EMP3									HPRT1	FKBP2			HNRNPR	NOP16					SDHC	COX11
BCL3	NFKB1	PDE4B	GNA15						SERPING1		ITGAV									PFKL				GOT2	PSMA2					ATP5PF	MRPL15
KDM6B	CD80	MXD1	IL1A						GZMA		IGFBP2									GCLC				PHB2	PCBP1					SDHA	NDUFB3
DUSP5	TSC22D1	NAMPT	IL6						RBCK1		THBS1									PSMC4				VBP1	EXOSC7					PRDX3	NDUFA5
RIPK2	AREG	LDLR	NFKB1						PSME1		ANPEP									GOT1				RPS5	APEX1					NDUFA9	ATP5PF
IL6ST	RELB	C5AR1	TAPBP						TRIM25		PMP22									ATP5MC1				CLNS1A	RPL34					COX17	PHB2
IER5	BTG3	ADM	ITGB8						ST3GAL5		FN1									CCT6A				SRM	SSBP1					ATP6V0E1	PDHB
ACKR3	TNFAIP3	NLRP3	TIMP1						HERC6											SLC6A6				CANX	GNL3					MRPS12	NDUFB8
DUSP1	MXD1	NFKBIA	GPR132						SLC25A28											IDH1				NHP2	ERH					NDUFS1	COX4I1
IRS2	IFNGR2	IL1A	AQP9						PSMA2											UCHL5				SET	VBP1					UQCRFS1	ATP5F1B
HES1	ETS2	CCL20	MXD1																	PIK3R3				PCBP1	MCM7					ATP5MF	ATP5F1C
B4GALT5	TLR2	IL1B	IFNGR2																	PSMD13				CCT2	CLNS1A					PDHA1	ATP6V1E1
MCL1	ZC3H12A		TLR2																	ARPC5L				PSMD14	ABCE1					SUCLG1	FXN
ATP2B1	SDC4		PDE4B																	PNO1				PSMD1	SF3B3					PDHB	ATP6V1C1
BIRC3	VEGFA		EMP3																	UFM1				HPRT1	XPOT					DECR1	SURF1
PPP1R15A	PHLDA1		ATP2B1																	PGK1				PRDX4	PSMA1					ATP5MG	NDUFB6
NINJ1	SLC16A6		FPR1																	NUFIP1				ABCE1	NHP2					ETFA	MRPS12
SAT1	PDE4B		EREG																	PSAT1				XPO1	PHB2					VDAC3	TIMM50
SLC2A3	SLC2A6		C5AR1																	HSPA4				GNL3	MRPL9					COX7C	OGDH
KLF9	NINJ1		IL1B																	RPN1				YWHAE	EPRS1					DLAT	TIMM9
CXCL2	B4GALT5		CCL20																	HMBS				PSMC4	NME1					ACAT1	TOMM70
PER1	ATP2B1		ADM																	RRP9				PPM1G	PSMD14					COX7A2L	IDH3G
SDC4	MARCKS		SGMS2																	IMMT				UBE2L3	XPO1					NDUFA5	NDUFB7
B4GALT1	PER1		IL7R																	ABCF2				CCT3	ACP1					ECH1	NDUFS4
PHLDA1	IL1B		NLRP3																	SLC1A5				KARS1	EEF1B2					ATP5PO	DLD
NR4A2	CCL20		RNF144B																	PITPNB				MYC	PPIA					MTX2	SDHA
NR4A3	IL7R																			SSR1				CCT4	SRM					RHOT1	COX5A
MAFF	KLF9																			GTF2H1				RACK1	UBA2					UQCRQ	ATP5PB
IER3	SGK1																			GSK3B				SLC25A3	CBX3					AFG3L2	MRPS11
REL	MAP3K8																			HK2				EIF3J	POLE3					NDUFA2	NDUFB1
IL6																								CDK4	TOMM70					NDUFB4	NDUFV2
TRIB1																								IARS1	FAM120A					NDUFS2	NDUFAB1
BTG3																								PSMB3	CDK4					FDX1	COX7A2
NFE2L2																								PGK1	TUFM					FH	ETFA
IL7R																								PSMA1	COX5A					SUCLA2	PHYH
CDKN1A																								DDX21	NCBP2					HADHB	ABCB7
FOSL2																								NCBP1	NDUFAB1					NDUFB7	ATP5F1A
OLR1																								USP1	TRIM28					MRPS15
PDE4B																								PRPF31	NCBP1					ACAA2
GADD45B																								SRSF3	CSTF2					TIMM50
MXD1																								RRP9	CNBP					COX6B1
SOD2																								NCBP2	PRPF31					ECHS1
NAMPT																								UBE2E1						ECI1
KLF4																								RPS3						IDH2
SOCS3																								TOMM70						ALAS1
LDLR																														SLC25A11
CXCL3																														NNT
BTG1																														NDUFS6
ETS2																														POLR2F
NFIL3																														NDUFA7
TIPARP																														ACO2
ZC3H12A																														GOT2
PNRC1																														ATP5MC2
AREG																														PHYH
NFKBIA																														PHB2
IL1A																														HSPA9
SGK1																														MGST3
TNFAIP3																														MRPS11
MAP3K8																														AIFM1
CCL20																														COX15
IL1B																														NDUFS4
																														ATP6V1G1
																														NDUFV1
																														TOMM22
																														TIMM10
																														TIMM9
																														COX11
																														IDH3G
																														HTRA2
																														MTRF1
																														ACADM
																														ATP5MC1
																														LRPPRC
																														IDH1
																														ABCB7
																														SLC25A3
																														COX10
																														HADHA
																														NDUFC2
																														IDH3A
																														ATP5F1E

## Sheet: AMs-10h
HALLMARK_TNFA_SIGNALING_VIA_NFKB		HALLMARK_INFLAMMATORY_RESPONSE	HALLMARK_HYPOXIA	HALLMARK_HYPOXIA		HALLMARK_IL2_STAT5_SIGNALING		HALLMARK_INTERFERON_GAMMA_RESPONSE		HALLMARK_EPITHELIAL_MESENCHYMAL_TRANSITION		HALLMARK_KRAS_SIGNALING_UP		HALLMARK_P53_PATHWAY		HALLMARK_APOPTOSIS		HALLMARK_ANDROGEN_RESPONSE		HALLMARK_MTORC1_SIGNALING		HALLMARK_UNFOLDED_PROTEIN_RESPONSE		HALLMARK_MYC_TARGETS_V1		HALLMARK_MYC_TARGETS_V2		HALLMARK_INTERFERON_ALPHA_RESPONSE		HALLMARK_OXIDATIVE_PHOSPHORYLATION
D1	D2	D1	D2	D1	D2	D1	D2	D1	D2	D1	D2	D1	D2	D1	D2	D1	D2	D1	D2	D1	D2	D1	D2	D1	D2	D1	D2	D1	D2	D1	D2
HBEGF	FOS	CCR7	GCH1	GCNT2	FOS	CAPG	ST3GAL4	FCGR1A	TNFSF10	NT5E	FLNA	CD37	CA2	HBEGF	NDRG1	CD14	RETSAT	PMEPA1	PA2G4	LTA4H	CCT6A	NPM1	DKC1	RSL1D1	HSPE1	NPM1	HSPE1	LY6E	IFIT2	SLC25A6	ATP5MC2
EGR2	ZFP36	CHST2	IL18R1	TPBG	ZFP36	BHLHE40	NDRG1	LY6E	IFIT1	PPIB	DAB2	HBEGF	HBEGF	ISCU	MXD4	BTG2	VDAC2	DHCR24	LMAN1	TFRC	MTHFD2L	EIF4EBP1	ATF6	NPM1	HNRNPA2B1	EXOSC5	HSPD1	WARS1	IFIT3	NDUFB5	SDHD
BTG2	EGR1	TNFSF9	CSF3	SLC2A3	JUN	CD81	TWSG1	SAMHD1	SOCS3	COL4A1	CD59	GYPC	GLRX	BTG2	TP53	SMAD7	BCL2L2	PGM3	NDRG1	CTSC	SLC2A1	EXOSC5	DDIT4	DUT	HSPD1	MYC	DUSP2	IFI30	SAMD9L	ISCU	NDUFB3
PLEK	JUN	SLC4A4	EDN1	PHKG1	ATF3	RNH1	PUS1	VAMP8	IFIT2	ITGB3	TGFB1	ITGB2	PLAU	CD81	RETSAT	IL18	NEDD9	SCD	CDC14B	ITGB2	CCNF	EEF2	CXXC1	RACK1	DUT	TCOF1	TCOF1	IFIT3	OAS1	ACAA1	ISCU
BHLHE40	JUNB	PDE4B	P2RX7	CSRP2	GLRX	IL3RA	CD81	LYSMD2	IFIT3	PFN2	TPM1	ACE	PLAUR	VAMP8	SLC35D1	VDAC2	PLAT	LMAN1	RRP12	BTG2	POLR3G	SPCS1	LSM1	EIF3D	HSP90AB1	DUSP2	CBX3	HLA-C	MX1	SLC25A5	MDH1
LITAF	BTG2	ITGB3	IRAK2	SDC3	CITED2	CD83	NCS1	MYD88	SAMD9L	MGP	QSOX1	ID2	ID2	RACK1	CD81	LGALS3	SLC20A1	ABCC4	ZBTB10	BHLHE40	TUBA4A	SEC11A	CNOT4	RPS10	TRA2B	PPAN	EXOSC5	IFIT2	EPSTI1	NDUFS3	NDUFB5
IL18	IER2	TPBG	ABI1	CCNG2	BHLHE40	CTSZ	P2RX4	WARS1	MX1	GEM	SERPINE1	INHBA	INHBA	NUPR1	PERP	TIMP2	CREBBP	ELK4	AKAP12	CD9	IMMT	ATF3	CALR	CYC1	IFRD1	HSPD1	HK2	SP110	IFIH1	ATP5MC2	COX17
ID2	SOCS3	CXCR6	PTGER2	GPC3	TGM2	DHRS3	TIAM1	MARCHF1	SAMHD1	HTRA1	TPM4	GPNMB	KLF4	BAX	RCHY1	BAX	GADD45A	ALDH1A3	XRCC6	NUPR1	HMGCS1	CEBPB	KIF5B	APEX1	PPIA	PA2G4	WDR74	PSMB8	IFI30	ATP1B1	NDUFB1
INHBA	IER5	TNFRSF9	IL1R1	ENO2	NAGK	ALCAM	PLPP1	PTPN6	XAF1	LAMA1	COPA	TLR8	LY96	FOS	H2AJ	TSPO	MADD	NKX3-1	PLPP1	WARS1	PSMD13	ATP6V0D1	CNOT6	RPL14	PCBP1	MRTO4	PRMT3	PSME1	PLSCR1	OXA1L	SLC25A5
JUNB	HBEGF	ABCA1	IL15RA	SLC2A1	PLAUR	ANXA4	MXD1	IFI30	EPSTI1	ENO2	BASP1	DOCK2	TRIB1	IFI30	BAIAP2	JUN	EREG	MAP7	HMGCS1	IFI30	SLC2A3	IMP3	FKBP14	HDDC2	PABPC1	MCM5	MCM5	ISG15	CASP1	VDAC2	NDUFA3
IER2	CCNL1	GPC3	SERPINE1	EGFR	ACKR3	TGM2	IL1R2	HLA-B	IFIH1	DPYSL3	NNMT	PLAU	CTSS	IER5	SDC1	ATF3	DNM1L	AZGP1	SLC38A2	SEC11A	DHCR24	LSM4	EIF4G1	PHB2	HDDC2	SRM	TFB2M	SAMD9L	SP110	ATP6AP1	ATP1B1
EIF1	ATF3	IL6	SLAMF1	IL6	WSB1	CD44	GSTO1	CIITA	IFI30	CADM1	VEGFA	CTSS	PDCD1LG2	JUN	TSPYL2	PLCB2	GSN	TMPRSS2	APPBP2	GLRX	TUBG1	IFIT1	PREB	CLNS1A	SRSF3	DDX18	UNG	PNPT1	IFI44L	NDUFA1	BAX
PTGER4	EGR2	CLEC5A	TAPBP	NDST2	IRS2	PIM1	SLC2A3	HLA-DMA	PLSCR1	FSTL3	NOTCH2	LY96	CD37	ATF3	NOTCH1	CD44	BIK	PDLIM5	DHCR24	PFKL	GMPS	EIF4A2	SLC1A4	SRSF7	SSB	WDR43	UTP20	GMPR	IFI44	NDUFS7	NDUFS3
PLAU	IFIT2	IL18RAP	ACVR1B	SAP30	PLAC8	MYC	CCNE1	PSMB10	CASP1	SERPINE2	AREG	LAT2	DOCK2	CTSD	GADD45A	GSN	GCH1	STEAP4	SLC26A2	CCNG1	DDIT4	SDAD1	ARFGAP1	COX5A	PTGES3	WDR74	SRM	NMI	IRF2	SDHD	ATP5F1C
FOS	NR4A1	KIF1B	NFKB1	PFKFB3	PIM1	TLR7	FAH	IFIT3	LYSMD2	IL6	LGALS1	GLRX	GPNMB	TRIAP1	MXD1	DDIT3	SOD2	SELENOP	MAP7	PRDX1	GTF2H1	NHP2	CHAC1	NAP1L1	RPS10	NDUFAF4	NOLC1	RTP4	PARP9	CYC1	SUCLG1
CD83	CEBPB	IFITM1	GPR132	CAV1	BTG1	GPX4	NRP1	TNFAIP2	SP110	FBN1	PMP22	ENG	G0S2	GM2A	IP6K2	GPX4	TNF	UAP1	PIAS1	DDIT3	PSME3	BANF1	GOSR2	RPS3	SRSF7	RRP9	MCM4	BST2	IFITM3	UQCRC2	ALAS1
IER5	FOSB	IRAK2	PTPRE	AK4	HEXA	NFKBIZ	IL18R1	RBCK1	CD69	IGFBP4	IL15	PSMB8	TLR8	ABAT	ABHD4	H1-0	SC5D	CCND1	ELK4	LGMN	PGM1	SERP1	FUS	PABPC1	CCT5	LAS1L	TBRG4	IRF1	SAMD9	ATP5F1C	SDHB
TNFAIP2	CD83	ABI1	LPAR1	WSB1	DUSP1	CYFIP1	CDCP1	LCP2	OAS2	MEST	CALU	LCP1	CLEC4A	DDB2	RAD9A	FDXR	CASP7	CDK6	CDK6	FDXR	HSPA4	PAIP1	DCP2	C1QBP	CLNS1A	TBRG4	DCTPP1	DDX60	CMPK2	NDUFB7	PRDX3
JUN	KLF2	RGS16	SLC31A2	SRPX	PGM2	IL10RA	RORA	IFIT2	NAMPT	LUM	ITGAV	CLEC4A	FUCA1	TGFB1	RAB40C	PPT1	LGALS3	HMGCS1	NKX3-1	ACTR3	SC5D	EXOSC10	SPCS3	NDUFAB1	PRDX3	MPHOSPH10	SUPV3L1	IFI35	IRF7	BAX	ACAT1
EGR1	BHLHE40	PDPN	CDKN1A	IER3	NFIL3	AHCY	ALCAM	XAF1	IFI44L	TAGLN	ITGA5	FUCA1	PSMB8	FUCA1	DDIT4	BNIP3L	BCL10	B4GALT1	INSIG1	TPI1	CALR	EXOSC1	EIF2AK3	RPL6	PCNA	TFB2M	NPM1	LGALS3BP	NMI	MPC1	NDUFA1
ATF3	PTGER4	CALCRL	RELA	PAM	FAM162A	RRAGD	MAPKAPK2	SP110	IFI44	PMEPA1	PVR	PLAUR	C3AR1	S100A4	ZMAT3	IRF1	CYLD	SPCS3	TPD52	COPS5	PHGDH	RPS14	HYOU1	MYC	TCP1	CBX3	RABEPK	MX1	DDX60	MDH2	ATP6V1D
CEBPB	PLAU	FZD5	IL1A	P4HA2	DDIT3	CCND3	PRNP	PSMB8	MX2	PLOD2	SNTB1	MAFB	FCER1G	CCNG1	IRAK1	MGMT	WEE1	TPD52	RPS6KA3	PPIA	PSMD14	RRP9	IARS1	SRSF3	HNRNPU	AIMP2		CMPK2	LAP3	SDHB	SDHC
IFIT2	IFIH1	PIK3R5	KIF1B	EFNA1	NR3C1	TNFSF10	SPRED2	PIM1	STAT1	FERMT2	SAT1	SDCCAG8	ITGB2	FAM162A	PLK3	DPYD	ISG20	KRT8	ELOVL5	ATP5MC1	GBE1	EXOSC9	SHC1	PABPC4	ERH	RCL1		TRIM21	BST2	ATP5MG	DECR1
CD44	PLAUR	CD48	IFNAR1	HK1	PNRC1	SYNGR2	MYO1C	PSME1	FCGR1A	TPM1	THBS1	PECAM1	CPE	DDIT3	PRMT2	PSEN2	ADD1	TSC22D1	TSC22D1	SERP1	INSIG1	CKS1B	TUBB2A	SERBP1	SNRPG	MCM4		IFIH1	EIF2AK2	MDH1	ATP5F1A
CCNL1	BCL2A1	RASGRP1	PSEN1	FOXO3	GAA	SERPINB6	IL1RL1	ISG15	IRF2	CALD1	TNFRSF12A	IL10RA	MPZL2	RALGDS	PRKAB1	RARA	EBP	SLC26A2	IDI1	NFYC	NIBAN1	PARN	VEGFA	CNBP	RAN	HSPE1		IFI44	GBP4	UQCRH	ATP5PD
REL	CD69	ROS1	ATP2A2	PDK3	RBPJ	PLEC	PHTF2	SAMD9L	IFITM3	TFPI2	SDC4	ZNF277	SDCCAG8	TAX1BP3	HDAC3	TNFSF10	RARA	KRT19	SPCS3	PIK3R3	PDAP1	EXOSC4	EIF4E	TUFM	COPS5	FARSA		IL4R	ISG15	COX8A	MTX2
KDM6B	DUSP2	LPAR1	ADRM1	CCN2	TGFBI	IL4R	PTGER2	PNPT1	MYD88	TGFBR3	ANPEP	NIN	LAT2	FDXR	RHBDF2	PAK1	CDKN1A	SLC38A2	HMGCR	HSPD1	SLC1A4	POP4	WIPI1	ERH	CBX3	NOP56		LPAR6	USP18	MRPS15	COX8A
NR4A1	ID2	GPR132	SEMA4D	STC1	HMOX1	GLIPR2	ITGA6	TAPBP	VAMP8	PTX3	EMP3	IKZF1	HSD11B1	TOB1	TGFB1	CASP1	RELA	DNAJB9	RAB4A	GPI	ELOVL5	NOP14	CEBPG	RPL22	RPL6	RRP12		CASP1	IRF9	NDUFS4	NDUFS4
MYC	NAMPT	DCBLD2	ATP2B1	KLF6	DTNA	MAFF	LRRC8C	NMI	MARCHF1	CCN2		GADD45G	CBX8	RPL18	AEN	TNF	IL1A	ELOVL5	SRP19	SKAP2	IDI1	NOP56	XBP1	SLC25A3	PHB2	IMP4		EIF2AK2	PSMB8	PHB2	NDUFB4
PLAUR	ACKR3	GABBR1	ADM	CP	HK2	BMPR2	ITIH5	IFIT1	CMPK2	NOTCH2		MPZL2	ACE	PLK3	CCNK	RNASEL	GPX3	ELL2	B4GALT1	QDPR	SQLE	MTREX	DCP1A	SSBP1	APEX1	NOC4L		PSMB9	PNPT1	ATP5PB	NDUFA8
ICOSLG	INHBA	KLF6	NFKBIA	CCN1	IL6	GBP4	SWAP70	CSF2RB	PIM1	GADD45B		CSF2RA	LCP1	PCNA	FBXW7	CASP8	BIRC3	PTK2B	PGM3	M6PR	UFM1	DCTN1	WFS1	PRDX3	CCT4	HK2		IFI44L	TRIM21	ATP5MF	COX6A1
IRF1	LITAF	SEMA4D	SELENOS	NDST1	ATP7A	IGF2R	IL3RA	RTP4	IRF7	CXCL1		WDR33	MAFB	VDR	SESN1	ROCK1	KRT18	ACSL3	PTK2B	PSMG1	EBP	KIF5B	MTHFD2	CCT5	NDUFAB1	GRWD1		CASP8	PSMB9	ATP5F1B	NDUFA2
NR4A2	KDM6B	GNA15	NLRP3	F3	MAP3K1	CISH	IKZF2	BST2	BTG1	LAMC2		TRIB1	GYPC	RAP2B	CEBPA	BCAP31	BCAP31	AKAP12	GSR	PGK1	TRIB3	ATF6	DNAJC3	MRPL23	RPL22	SORD		NUB1	LPAR6	ATP5F1A	NDUFS7
IRS2	OLR1	GCH1	IL15	GPC1	CDKN1B	LTB	NCOA3	IRF1	HLA-DMA	CCN1		TMEM158	MAP3K1	BLCAP	RPL18	IGF2R	PEA15	FKBP5	ADRM1	SLC9A3R1	ADIPOR2	KHSRP	HERPUD1	PSMD8	FAM120A	SLC19A1		PARP12	STAT2	ATP5PO	ATP5MF
DUSP2	KLF4	LAMP3	IL1B	CAVIN1	TPI1	SOCS1	SNX9	DDX60	NMI	VCAN		CA2	ADAM8	CCND3	TSC22D1	DAP3	GSR	SEC24D	UAP1	DDX39A	HMGCR	PDIA6	DNAJB9	COPS5	MCM2	PES1		GBP4	PSME1	COX5A	NDUFC1
PTPRE	IRS2	ATP2B1	SPHK1	ENO1	CHST2	PTGER2	POU2F1	IFI35	DDX60	GPC1		ANKH	PPP1R15A	EPHX1	POM121	APP	PSEN1	SGK1	SEC24D	SHMT2	TCEA1	DKC1	YWHAZ	EXOSC7	CYC1	DCTPP1		ADAR	RTP4	COX7A2L	COX15
IFIH1	PLEK	F3	GNA15	ERRFI1	PPP1R15A	CA2	RRAGD	IL10RA	LAP3	IL32		CBX8	CXCL10	IRAG2	ACVR1B	FAS	BCL2L1	SAT1	UBE2J1	RRP9	TBK1	NFYB	ATF4	EEF1B2	SSBP1	MYBBP1A		HERC6	SELL	COX4I1	ECH1
TNF	TRIB1	LDLR	CCL20	BCL2	TIPARP	FGL2	TNFRSF21	LGALS3BP	BST2	CXCL8			CCND2	XPC	ALOX15B	CASP4	XIAP	ITGAV	ZMIZ1	GMPS	CDKN1A	CNOT2	HSPA5	RPL18	CCT7	GNL3		UBA7	B2M	COX5B	MDH2
RNF19B	BTG1	SLC7A2	ITGA5	RORA	ANKZF1	DCPS	ODC1	CD40	RNF213	LAMC1				PTPRE	DGKA	ANKH	IL1B	ARID5B	ACSL3	ATP6V1D	PDK1	EIF4A1		NHP2	IMPDH2	TMEM97		EPSTI1	CCRL2	MRPL11	NDUFA4
MAFF	IL18	AQP9	ADORA2B	VLDLR		TIAM1	SLC1A5	RNF213	EIF2AK2	SERPINH1				MXD4	ZBTB16	CREBBP	ROCK1	HPGD	ELL2	EPRS1	VLDLR	YIF1A		HNRNPA1	H2AZ1	PRMT3		CCRL2	TRIM5	ATP5F1D	RHOT1
BTG1	G0S2	C5AR1	PVR	ADM		CSF1	PRKCH	MX1	HLA-DQA1	ITGA2				RPS27L	TRIB3		CFLAR		SGK1	IFRD1	UBE2D3	EIF4A3		PPIA	SRSF1	PUS1		IRF2	DHX58	NDUFV1	ETFA
CEBPD	HES1	TNFAIP6	SLC7A1	TPD52		GSTO1	CD86	CMPK2	GBP4	PVR				COQ8A	PTPRE		DNAJC3		ITGAV	ALDOA	ME1	HERPUD1		HNRNPR	RPS3	UTP20		IL7	TRIM14	TOMM22	PDHB
OLR1	DUSP1	CXCL8	C5AR1	ANGPTL4		HK2	FURIN	TNFSF10	CASP4	NNMT				TM7SF3	DCXR		GNA15		PDLIM5	PSPH	RDH11	DDX10		KARS1	TARDBP	SUPV3L1		CSF1	HERC6	COX6B1	ATP5F1B
TRIB1	CCL5	PVR	FPR1	FOSL2		SNX9	PNP	TRIM21	ISG15	RHOB				RPL36	MAPKAPK3		ETF1		DNAJB9	PSMC2	RPN1	EIF2S1		RPS5	MAD2L1	CDK4		RIPK2	TDRD7	UQCRFS1	NDUFA5
CCRL2	GADD45B	MET	ITGB8	ETS1		FLT3LG	PLIN2	IFIH1	USP18	GJA1				CASP1	CDKN1A		BTG3		ARID5B	DHFR	TOMM40	DDIT4		SSB	HPRT1	UNG		LAP3	IFI35	NDUFA2	ATP5MC1
	TGIF1	EREG	IFNGR2	CXCR4		TNFRSF1B	GABARAPL1	IFI44	IRF9	TIMP1				RNF19B	IL1A		BID		SAT1	MCM4	CANX			MRPL9	PRDX4			SAMD9	LY6E	ECHS1	MRPL35
	NR4A2	ADM	PIK3R5	CA12			PHLDA1	IL4R	CCL5	IL15				BTG1	TRAF4		ANXA1		HPGD	HSPE1	SLC7A11			VDAC1	RRM1			DHX58	UBE2L6	UQCRC1	PHB2
	NFIL3	CCL2	CSF1	VEGFA			XBP1	CASP1	PSMB8	SNTB1				CEBPA	SLC7A11		SAT1		FKBP5	GGA2	NFKBIB			PCNA	MCM5			IRF9	GMPR	NDUFAB1	COX6C
	EIF1	TIMP1	CD82	ADORA2B			BCL2L1	EIF2AK2	PNPT1	VEGFA				TPD52L1	BAK1		TNFRSF12A			PPA1	SLC1A5			RPS2	EIF3D			USP18	HELZ2	PDHB	NDUFA7
	RNF19B	MXD1	TLR2	GPC4			CDC42SE2	PSMB9	TRIM21	TNFRSF12A				APP	PLXNB2		LMNA			FGL2	ENO1			MRPS18B	VDAC3				IFITM2	UQCRB	ECHS1
	PNRC1	IL15	IL7R	SLC6A6			MYO1E	IFI44L	PSMB9	CALU				H1-2	CGRRF1		TXNIP			EEF1E1	RAB1A			AP3S1	SRM				IL7	SURF1	MRPS22
	CXCL3	SLAMF1	RNF144B	TES			ITGAV	CASP8	OAS3	PDLIM4				PLXNB2	HINT1		EMP1			EBP	PNP			SF3A1	NOLC1				CD74	SDHC	OXA1L
	CCRL2	CSF3	EMP3	GBE1			MAP3K8	HLA-A	STAT2	TNFAIP3				STEAP3	TM4SF1					HK2	YKT6			FBL	MCM4				LAMP3	NDUFA9	ATP5ME
	CCL2	NLRP3	SGMS2	GAPDH			BATF3	BTG1	PSME1	SAT1				FAS	HRAS					SORD	GSR			PCBP1	MCM7				CASP8	TIMM9	ACAA1
	PLK2	OSMR		ISG20			CKAP4	PARP12	HLA-A	EMP3				TPRKB	SEC61A1					HMBS	XBP1			TXNL4A	MRPL9				BATF2	SUCLG1	ATP5MC3
	NR4A3	ADORA2B		PFKP			TTC39B	GBP4	RTP4	ITGAV				RAD51C	KIF13B					DAPP1	ATP2A2			HSPD1	LSM7				IRF1	TIMM13	UQCRC2
	EHD1	IL18R1		DUSP1			CSF1	ADAR	GZMA	ANPEP				SOCS1	S100A10						MAP2K3			PRPF31					TENT5A	ATP5MC3	ACADM
	DNAJB4	IL1R1		TNFAIP3			HIPK2	HERC6	HIF1A	LGALS1				NOL8	OSGIN1						GCLC			EIF4H					CXCL10	COX7C	ATP5PB
		IL1A		NEDD4L			ARL4A	EPSTI1	HLA-B	SDC4				PLK2	SPHK1						MTHFD2			PA2G4					UBA7	SLC25A11	POLR2F
		SPHK1		AKAP12			PLEC	IRF5	B2M	BASP1				NUDT15	EI24						GAPDH			PTGES3					ADAR	NDUFA8	ALDH6A1
		NFKBIA		HSPA5			AHNAK	PTPN2	CCL2	AREG				DEF6	DNTTIP2						ACSL3			HNRNPA2B1						GPX4	NDUFAB1
		ATP2A2		SDC4			EMP1	IRF2	DHX58	THBS1					PHLDA3						BCAT1			VDAC3						NDUFC1	MTRF1
		IL1B		PLIN2				STAT1	TRIM14						FOXO3						CXCR4			EIF3B						NDUFA3	NDUFS2
		CD82		MT1E				FAS	HERC6						UPP1						ETF1			PRDX4						IDH3G	SLC25A11
		CD55		SDC2				SOCS1	TDRD7						SLC3A2						ARPC5L			MCM5						NDUFB8	TIMM8B
		SGMS2		MT2A				CASP4	SOCS1						SAT1						SLC6A6			SRM						COX6A1	UQCR11
		EMP3						FGL2	ST3GAL5						MDM2						PSMD12			RAN						SLC25A3	MRPS15
		NAMPT						SRI	HLA-DRB1						NINJ1						RIT1			DDX18						NDUFA7	COX7A2L
		GPR183						IL7	IFI35						CD82						HSPA5			PGK1						ACAT1	NDUFV2
		RNF144B						NUP93	LY6E						STOM						SDF2L1			PWP1						ATP5ME	UQCRQ
		TLR2							FGL2						TXNIP						TES			TRA2B						PRDX3	TOMM22
		MSR1							PSMB10												TXNRD1			SNRPB2						NDUFA5	CYC1
		CCL20							IL2RB															ACP1						NDUFS8	MPC1
		FPR1							UBE2L6															RRP9						MRPL15	UQCR10
		ITGB8							CD274															CCT7						UQCR10	AIFM1
		IL7R							HELZ2															RANBP1						ACAA2	LRPPRC
									CD40															SNRPA						COX17	NDUFA9
									ICAM1															UBA2						ACO2	ATP5PF
									IFITM2															CBX3						PDHA1	FH
									PTPN6															FAM120A						ATP6V1F	BDH2
									IL7															XRCC6						NDUFA4	CS
									IL6															EPRS1						MRPS12	ATP5MG
									CD74															IMPDH2						ATP5MC1	SUCLA2
									SRI															IFRD1						FH	ATP6V0E1
									SLAMF7															DDX21						VDAC1	SLC25A6
									CASP8															SMARCC1						ATP5PD	SDHA
									BATF2															AIMP2						TIMM8B	VDAC3
									IRF1															SNRPD2						LRPPRC	ATP6V1E1
									RBCK1															PRPS2						NDUFB4	PDHA1
									NOD1															MCM4						NDUFB1	PHYH
									ZBP1															HSPE1						NDUFS1	TIMM13
									CXCL10															PSMB3						SDHA	ATP5PO
																								RNPS1						MRPS30	NDUFV1
																								SNRPD1						AFG3L2	FXN
																								NOP56						ALAS1	ATP5F1E
																								POLD2						TCIRG1	NDUFS1
																								MAD2L1						CYB5R3	LDHB
																								UBE2L3						UQCRQ	SUPV3L1
																								PPM1G						ETFA	SLC25A20
																								HNRNPD						IDH2	NNT
																								GOT2						MTX2	DLAT
																								NCBP2						ECI1
																								CCT3						ATP6V1E1
																								DEK						NDUFB2
																								TCP1						MRPS22
																								RRM1						GPI
																								HPRT1						UQCR11
																								ABCE1						SUCLA2
																								RPS6						IDH3B
																								GNL3						VDAC3
																														NDUFS2
																														NDUFB3
																														COX11
																														NDUFS6
																														TIMM10
																														HADHA
																														FXN
																														TIMM50
																														MRPL35
																														HSD17B10
																														COX6C
																														DLAT
																														PMPCA
																														COX7A2
																														ATP6V1D
																														POLR2F
																														AIFM1
																														PHYH
																														ATP5PF
																														MRPL34
																														ATP5F1E
																														COX10
																														ECH1
																														MRPS11
																														ACADM
																														NDUFV2
																														NDUFC2

## Sheet: MoMacs-4h
HALLMARK_TNFA_SIGNALING_VIA_NFKB		HALLMARK_INFLAMMATORY_RESPONSE	HALLMARK_HYPOXIA	HALLMARK_HYPOXIA		HALLMARK_IL2_STAT5_SIGNALING		HALLMARK_INTERFERON_GAMMA_RESPONSE		HALLMARK_EPITHELIAL_MESENCHYMAL_TRANSITION		HALLMARK_KRAS_SIGNALING_UP		HALLMARK_P53_PATHWAY		HALLMARK_APOPTOSIS		HALLMARK_ANDROGEN_RESPONSE		HALLMARK_MTORC1_SIGNALING		HALLMARK_UNFOLDED_PROTEIN_RESPONSE		HALLMARK_MYC_TARGETS_V1		HALLMARK_MYC_TARGETS_V2		HALLMARK_INTERFERON_ALPHA_RESPONSE		HALLMARK_OXIDATIVE_PHOSPHORYLATION
D1	D2	D1	D2	D1	D2	D1	D2	D1	D2	D1	D2	D1	D2	D1	D2	D1	D2	D1	D2	D1	D2	D1	D2	D1	D2	D1	D2	D1	D2	D1	D2
TNFRSF9	IER2	CD82	MET	ALDOC	ZFP36	TNFRSF18	NFIL3	LY6E	ISG15	IGFBP4	NNMT	TOR1AIP2	ERO1A	JUN	JUN	MMP2	JUN	SEC24D	ADAMTS1	CD9	DDIT3	ATF3	CEBPB	CYC1	HSP90AB1	TCOF1	DUSP2	LY6E	CCRL2	BAX	ALAS1
LITAF	CCRL2	ICAM4	IFNAR1	MXI1	CSRP2	APLP1	SERPINB6	IFI30	XAF1	FZD8	ITGA5	PLAT	ABCB1	FOS	SLC3A2	PLAT	IFITM3	ZMIZ1	NDRG1	IFI30	SQSTM1	SPCS1	ATF3	VDAC1	SRSF7	HSPE1	HSPE1	IFI30	ISG15	ATP5MC3	POR
CXCL3	EGR1	SLC7A2	SLC31A2	DUSP1	EXT1	TNFRSF4	ARL4A	SAMHD1	LY6E	SERPINE2	FBN2	MPZL2	IL10RA	IFI30	ATF3	WEE1	ATF3	TMPRSS2	PLPP1	CTSC	BTG2	EIF4EBP1	IFIT1	PSMA6	HSPE1	DCTPP1	HSPD1	IFIT3	LY6E	MDH1	ATP6V0B
MSC	JUN	GABBR1	IL4R	AKAP12	FAM162A	CST7	IL4R	IFIT3	MX1	SDC1	CXCL12	IRF8	SPARCL1	BAX	DDIT3	CD38	DDIT3	SELENOP	DBI	ITGB2	PPP1R15A	SDAD1	EIF4A3	PSMA7	PSMA7	HSPD1	GNL3	LGALS3BP	MX1	NDUFS3	COX17
DUSP1	BCL2A1	CCL5	GNA15	SLC2A5	TPST2	FURIN	ST3GAL4	LGALS3BP	IFIT3	TNFRSF12A	WNT5A	TSPAN7	ETS1	LDHB	BTG2	CREBBP	SQSTM1	RRP12	MAP7	ATP6V1D	HSPE1	CALR	NABP1	PSMD8	SERBP1	EXOSC5	NOLC1	PSME2	IFIT3	ATP5PD	ACADVL
NFKB2	CEBPB	PROK2	TLR3	BCL2	FOSL2	TLR7	NDRG1	XAF1	IFITM3	FERMT2	PDLIM4	TMEM176B	TSPAN1	NOL8	IER3	DCN	BTG2	RAB4A	ABCC4	PRDX1	IFI30	EXOSC5	ATP6V0D1	COX5A	KPNB1	MRTO4	DDX18	ISG15	IFITM3	ATP5F1C	ATP6V1F
IER5	CD83	CCR7	CSF3	NEDD4L	P4HA1	NT5E	PLPP1	FCGR1A	IRF7	PMEPA1	LAMC1	GPRC5B	CFB	RPS27L	PPP1R15A	SPTAN1	IER3	PMEPA1	CDK6	HSPE1	SLC1A5	IFIT1	ATF4	SRSF7	RACK1	NDUFAF4	NIP7	SAMD9L	IRF7	CYC1	SLC25A3
EIF1	DUSP2	PTGIR	MYC	TES	GPI	PTGER2	MYO1E	PSME2	IFIT2	ABI3BP	GADD45A	ADGRA2	RGS16	ATF3	PTPRE	PDCD4	DNAJA1	TNFAIP8	KRT8	ACTR3	CTSC	HSP90B1	TARS1	HSPE1	TCP1	WDR74	RRP9	PARP9	IFIT2	VDAC1	ECH1
EGR3	NR4A1	CCL7	ATP2B1	NOCT	AKAP12	IL2RA	SCN9A	ISG15	IFIT1	MMP2	PLOD2	IL1RL2	NIN	ISCU	FOS	GPX3	TNFSF10	CENPN	DNAJB9	GLA	SERP1	EIF4A1	SERP1	CCT5	SRSF3	FARSA	CBX3	MX1	EIF2AK2	ATP6V1D	ATP6V1G1
TNFAIP2	EIF1	GNAI3	SEMA4D	PDGFB	TPBG	TNFRSF9	RORA	SAMD9L	EIF2AK2	CCN1	FERMT2	JUP	IL2RG	CD81	IFI30	HGF	CASP1	SCD	XRCC6	EPRS1	HSPD1	BANF1	SEC11A	NME1	RPS3	IMP4	TCOF1	NMI	IFI44L	ATP6V1F	ECI1
SERPINB8	ATF3	OSMR	CCL5	PDK1	TMEM45A	SPRED2	MYC	MX1	IFI44L	LGALS1	CAPG	MAP4K1	PTBP2	HMOX1	RACK1	CASP9	VDAC2	GNAI3	RPS6KA3	DDIT3	FADS1	ATP6V0D1	XBP1	MRPS18B	HNRNPA2B1	AIMP2	IMP4	HLA-C	OAS1	ATP6V0E1	SLC25A6
PLK2	EGR2	EDN1	MMP14	PPP1R15A	PFKL	SNX9	TIAM1	PTPN6	PIM1	DCN	MMP14	RETN	PLEK2	DDIT3	RPL18	LUM	HMOX1	HMGCS1	HOMER2	CALR	SEC11A	TARS1	EIF4A1	TUFM	RPL18	PA2G4	NDUFAF4	BST2	RSAD2	MGST3	VDAC2
BCL6	IFIT2	IFNGR2	OSMR	F3	PAM	CDC42SE2	PHTF2	STAT1	RSAD2	APLP1	FZD8	AKAP12	ETV5	RAP2B	CEBPA	PTK2	MCL1	VAPA	SLC26A2	SKAP2	XBP1	PDIA6	EIF4EBP1	VDAC3	SLC25A3	CDK4	PPAN	IRF9	CMPK2	COX6A1	MGST3
TRAF1	SQSTM1	CSF3	NAMPT	PLAC8	KDELR3	SELL	CAPG	NMI	CMPK2	SLC6A8	IGFBP2	ADAMDEC1	AKT2	TRIAP1	IER5	GUCY2D	TSPO	NKX3-1	IQGAP2	EIF2S2	STARD4	LSM4	EEF2	APEX1	SSB	GRWD1	FARSA	SP110	SP110	LDHB	BAX
BIRC2	BTG2	STAB1	ICAM1	EFNA1	IDS	GPR65	IL2RA	OAS3	SP110	COL4A2	PMEPA1	RGS16	JUP	DDB2	UPP1	TIMP1	XIAP	AKAP12	AKAP12	TFRC	CD9	SEC11A	NOLC1	EPRS1	H2AZ1	MPHOSPH10	NOP56	NUB1	SAMD9L	NDUFS8	HSPA9
GEM	IER3	RAF1	TPBG	JMJD6	TPD52	RGS16	SYT11	HLA-DMA	TNFSF10	VCAN	EFEMP2	TMEM176A	SATB1	CTSD	CASP1	NEDD9	BAX	DNAJB9	NKX3-1	ENO1	GLRX	EIF4A2	HSPA5	PPM1G	HSPD1	NOP56	GRWD1	PARP14	PARP9	NDUFA4	COX6A1
LAMB3	PPP1R15A	PTGER2	IL10	ACKR3	SLC2A1	MUC1	LRRC8C	HLA-DRB1	SAMD9L	WNT5A	BASP1	TFPI	MAP7	S100A10	HMOX1	EGR3	TNF	UBE2J1	AKT1	IMMT	TXNRD1	SEC31A	HSPA9	EIF2S2	EIF1AX	MYBBP1A	NOP2	UBE2L6	IFI30	DECR1	ATP5MC3
CCL4	PTPRE	LAMP3	CSF3R	HAS1	SCARB1	BCL2	P4HA1	CD40	IFI30	NT5E	VIM	PIGR	CFH	VAMP8	BAX	GNA15	ETF1	SLC38A2	PMEPA1	G6PD	GLA	EXOSC4	DNAJA4	SSB	APEX1	CBX3	WDR74	OGFR	TRIM25	ATP6AP1	NDUFA7
CD44	FOS	TNFRSF9	TNFSF15	IL6	LXN	TRAF1	MUC1	BST2	TRIM25	GJA1	TPM1	TRAF1	ZNF639	SLC3A2	TRIB3	CYLD	IGF2R	UAP1	RAB4A	HSPD1	NUFIP1	IMP3	IMP3	HSPD1	CCT5	NOC4L	NPM1	TRIM21	IRF2	MRPL34	NQO2
SNN	G0S2	PIK3R5	ITGB8	NDRG1	TES	TNFRSF1B	IL10	IRF9	OAS2	LUM	CALU	MAFB	PIGR	XPC	HBEGF	PMAIP1	LGALS3	IDI1	TPD52	PPIA	M6PR	SPCS3	ERN1	PRDX3	EIF4A1	TBRG4	NOP16	IFIH1	IRF9	COX7A2	ATP5MC2
OLR1	KLF10	TIMP1	CD40	ANGPTL4	LDHA	CD44	AHR	IFIT1	IRF2	FSTL3	MMP1	TNFRSF1B	AKAP12	RALGDS	NOL8	CD2	BCAP31	ITGAV	ZMIZ1	HSP90B1	EIF2S2	MTREX	BANF1	HSP90AB1	GNL3	SRM	AIMP2	IFIT2	PARP14	COX5A	ATP6V1D
CFLAR	PLAUR	SELL	AHR	ERRFI1	AMPD3	TNFRSF21	IKZF2	SP110	IRF9	TIMP1	MMP2	SLPI	MMD	TM7SF3	PLK3	CD44	DAP3	ARID5B	B4GALT1	TPI1	IFRD1	KIF5B	EDEM1	PPIA	PPM1G	UTP20	CDK4	EPSTI1	USP18	SLC25A5	MRPS15
DUSP2	EHD1	MET	CXCL11	DDIT4	CDKN1A	ITGAV	CXCL10	PARP14	OAS3	PVR	SPARC	PRDM1	MAP4K1	MDM2	IL1A	TXNIP	IL1A	B4GALT1	MAF	PSMA4	HSPA5	YIF1A	KIF5B	EIF4A1	DDX21	PRMT3	PRMT3	GMPR	OASL	ATP6V0B	DECR1
LDLR	TANK	RGS16	IL18	IRS2	SLC2A5	MAPKAPK2	GBP4	UBE2L6	PARP14	DPYSL3	FAS	LAPTM5	GYPC	PHLDA3	PHLDA3	SLC20A1	EGR3	NDRG1	SEC24D	PSMB5	TRIB3	SRPRB	RRP9	BUB3	PSMA6	IPO4	UTP20	OAS1	IFI35	MDH2	UQCRH
SERPINB2	KLF2	PVR	CD82	BTG1	SDC4	IL1R2	TLR7	VAMP8	RNF213	GEM	SDC4	MMP9	SLPI	FDXR	PPM1D	CTH	CTNNB1	ACSL3	CCND1	PSMD14	LDLR	SRPRA	EIF4A2	C1QBP	RPS2	PPAN	DCTPP1	IFI44	NCOA7	COX5B	ATP5F1B
PTX3	JUNB	GNA15	CMKLR1	SDC4	SAP30	ITGAE	ITGA6	PSMB10	USP18	CD44	AREG	PPP1R15A	PPBP	FUCA1	RXRA	BCL2L11	SC5D	PTK2B	ANKH	TXNRD1	ETF1	PAIP1	CEBPG	PSMA4	EIF2S2	DDX18	RCL1	PARP12	TRIM14	NDUFB2	SLC25A5
BTG3	IER5	SEMA4D	CXCL10	IER3	ANXA2	FGL2	CCNE1	OGFR	OASL	ANPEP	GEM	IKZF1	ADAMDEC1	TRIB3	SERTAD3	CFLAR	PMAIP1	TSC22D1	ZBTB10	CANX	HSPA9	EIF4G1	NFYA	PSMD14	NOLC1	SLC19A1	SRM	TRIM14	PSMB8	SDHB	CYCS
FOSB	PLPP3	ATP2A2	IRAK2	BNIP3L	CAVIN3	IRF4	PLEC	TRIM21	IFI35	NOTCH2	MFAP5	G0S2	CMKLR1	PLXNB2	CCNK	BTG3	CASP8	INSIG1	HPGD	TOMM40	ADIPOR2	PSAT1	RPS14	PSMD1	TRA2B	TFB2M	PUS1	IFITM3	PNPT1	SDHD	NDUFS8
PPP1R15A	CCNL1	CSF3R	IL1R1	SLC2A3	ANGPTL4	SLC39A8	BMP2	IFIH1	MX2	ITGAV	DPYSL3	ADAM8	CXCL10	GM2A	POM121	GCH1	BCL2L11	SAT1	SMS	SEC11A	G6PD	ERO1A	SDAD1	CANX	IFRD1	RCL1	BYSL	IFI35	EPSTI1	ATP5F1B	ATP6V1E1
F3	KDM6B	TNFRSF1B	KIF1B	FOXO3	KLF7	GABARAPL1	TNFRSF9	IFIT2	TRIM14	PTX3	IGFBP4	SPRY2	PDCD1LG2	TAP1	TPRKB	PEA15	PSEN1	SGK1	MERTK	DAPP1	PNP	NOP56	DKC1	PWP1	ETF1	SORD	EXOSC5	PSME1	IFI44	NDUFS7	ETFDH
RELB	NR4A3	ADGRE1	CYBB	PFKFB3	HDLBP	PNP	CDC42SE2	EPSTI1	PTPN6	PMP22	FUCA1	EPB41L3	ACE	ST14	POLH	GADD45A	IFNGR1	ELL2	SELENOP	IDH1	EPRS1	POP4	EXOSC9	NDUFAB1	DDX18	WDR43	PPRC1	TDRD7	HELZ2	ATP5F1A	ATP6AP1
EFNA1	FOSB	IL1R1	NFKB1	VEGFA	PFKFB3	NDRG1	CD48	TNFSF10	PSMB8	GADD45A	IL15	USP12	RBP4	PCNA	SP1	IL6	GADD45B		SCD	NMT1	PSMB5	NOP14	NOP56	TCP1	EEF1B2	RRP9	TFB2M	PSMB8	SAMD9	NDUFB8	COX7A2
CLCF1	MCL1	HIF1A	TNFRSF9	NFIL3	NEDD4L	PRNP	BCL2L1	ST3GAL5	PNPT1	IL6	TNFAIP3	EMP1	PRDM1	PLK3	RNF19B	MCL1	IL1B		ITGAV	GLRX	ACTR3	EIF2S1	EXOSC4	SLC25A3	PTGES3	SLC29A2	RABEPK	IRF2	CASP1	TCIRG1	ATP6V0E1
G0S2	YRDC	IRAK2	C5AR1	FOSL2	SLC2A3	EMP1	SLC2A3	RNF213	EPSTI1	GADD45B	ANPEP	ANGPTL4	MMP9	STEAP3	RCHY1	ETF1	GPX4		VAPA	LTA4H	PSMA4	PREB	SRPRA	EXOSC7	HNRNPU	MYC		PSMA3	PLSCR1	ATP5PF	PHB2
PTPRE	IFIH1	FPR1	CD48	PNRC1	TNFAIP3	CD48	GABARAPL1	IFI44	IFI44	CXCL8	TGFBI	PTGS2	BIRC3	CDKN2AIP	TM7SF3	EMP1	CASP6		PTK2B	SQSTM1	ATP6V1D	NHP2	NPM1	PTGES3	RPLP0	HK2		CMPK2	NMI	ISCU	TOMM22
SPHK1	PLAU	OLR1	CCR7	MT1E	PDK1	GADD45B	SYNGR2	PARP12	HELZ2	SDC4	GLIPR1	KLF4	PECAM1	COQ8A	TP53	GADD45B	SMAD7		SAT1	USO1	DDX39A	HSPA5	GEMIN4	PSMA2	EPRS1	UNG		PSMB9	IFIH1	ATP5MF	LRPPRC
ACKR3	PLEK	LDLR	IFNGR2	ADM	ACKR3	SOCS1	FURIN	OAS2	RBCK1	SPARC	ITGAV	DNMBP	BMP2	SERTAD3	HEXIM1	BIRC3	GSR		INSIG1	M6PR	SHMT2	EXOSC10	SPCS3	SERBP1	MRPS18B	PUS1		IFI44L	BST2	SDHA	ACAA2
TLR2	TNF	ITGB8	CDKN1A	CDKN1A	TGFBI	IL10	IRF4	TRIM14	UPP1	VEGFA	EMP3	BIRC3	ADAM8	CEBPA	VWA5A	EREG	MADD		ARID5B	HSPA4	SQLE	HYOU1	NHP2	CCT7	CNBP	NOP2		PNPT1	TENT5A	VDAC3	SLC25A11
GCH1	LDLR	F3	ABI1	MAFF	MAFF	RHOH	NCS1	LYSMD2	CASP1	SAT1	IL32	TRIB1	ANKH	CASP1	PLK2	IER3	H1-0		TSC22D1	FDXR	NMT1	NFYB	XPOT	SSBP1	PSMD8	BYSL		DHX58	DDX60	UQCRC2	HTRA2
NR4A2	CCL4	PTPRE	ATP2A2	TIPARP	BNIP3L	ARL4A	MAFF	IFITM3	PLSCR1	BASP1	ITGB5	EREG	CTSS	CCNG1	PROCR	IL1A			ELL2	TRIB3	EEF1E1	DDX10	LSM4	PSMD7	PSMA4	PES1		B2M	HLA-C	NDUFA1	ETFA
GADD45A	HBEGF	SPHK1	GABBR1	CXCR4	SDC2	MXD1	TNFRSF21	IFI35	NMI	THBS1	SAT1	IL1B	ANGPTL4	BLCAP	TRIAP1	BNIP3L			SGK1	PSMC4	PSMD14	CEBPG	CKS1B	RANBP1	XPO1	NPM1		TRIM5	TDRD7	NDUFB5	ACADM
IL6	TRAF1	TLR2	PIK3R5	TNFAIP3	VEGFA	PHLDA1	ITGAV	PSMA2	MYD88	AREG	THBS1	CCL20	TMEM176B	H1-2	VDR	SOD2			FKBP5	FADS1	EDEM1	PARN	MTHFD2	CCT2	SET	LAS1L		TAP1	STAT2	UQCRC1	MRPL34
ICAM1	PTGS2	GCH1	HIF1A	MT2A	PDGFB	SLC2A3	MXD1	RBCK1	IFIH1	TNFAIP3	VEGFA	CXCR4	SPRY2	ZMAT3	PMM1	SAT1				PSMA3	STIP1	CCL2	MTREX	PSMC4	PSMA2	MCM5		RTP4	ADAR	POR	IDH3B
CXCL2	IL1A	SGMS2	IL15		CXCR4	NFIL3	AHNAK	PSME1	BST2		TPM4	TNFAIP3	GPNMB	SEC61A1	PITPNC1	CDKN1A				UCHL5	COPS5	HSPA9	LSM1	TXNL4A	CCT4			SAMD9	GMPR	NDUFS2	MTX2
MCL1	NFKBIE	IL6	SLAMF1		TIPARP	MAFF	CTSZ	TDRD7	DDX60		PMP22		FUCA1	BTG2	BAK1	IL1B				PSMC2	RRP9	RRP9	EXOSC10	MRPL23	RAN			EIF2AK2	IFITM2	MRPL15	UQCRFS1
B4GALT1	CXCL3	ICAM1	TAPBP		ADM	MAP3K8	EMP1	PSMB8	PNP		DST		KLF4	TGFB1	CDKN2AIP					SHMT2	PSMG1	TATDN2	YIF1A	HDDC2	TUFM			USP18	PSMB9	ALAS1	MRPS12
MARCKS	EGR3	CD55	EREG		FOXO3		FGL2	APOL6	CD274		RHOB		TNFAIP3	APP	DDIT4					COPS5	NFKBIB	EXOC2	NOP14	SNRPB2	SSBP1			TENT5A	CSF1	SUCLG1	SDHB
CEBPD	PHLDA2	SLAMF1	CXCL9		SDC3		SLC39A8	IRF2	TDRD7		LGALS1		TFPI	ACVR1B	MAPKAPK3					GSR	FADS2	XPOT	SPCS1	EIF3D	PSMD14			CASP1	BATF2	COX8A	GPX4
KDM6B	CSF1	CD48	EMP3		ERRFI1		SNX9	PSMA3	PSMA2		CD59		EREG	PRMT2	NOTCH1					SDF2L1	DHCR7	PDIA5	DNAJC3	MRPL9	ODC1			CD74	TRIM5	MRPL35	NDUFA8
NINJ1		ATP2B1	C3AR1		MT1E		PRNP	CMPK2	PTGS2		ECM1		DNMBP	S100A4	TNFSF9					PFKL	PSMC4	ATF6	DDIT4	KPNB1	COPS5			STAT2	CASP8	ATP1B1	MRPL35
MAP2K3		IL10	MXD1		S100A4		RHOB	PSMB9	STAT2		FN1		TMEM176A	SP1	RAP2B					PGK1	SC5D	EEF2	EXOSC5	ERH	RPS5			ADAR	PARP12	IMMT	SDHD
GADD45B		TNFAIP6	TLR2		MT2A		SMPDL3A	IFI44L	ADAR				C3AR1	HINT1	TPD52L1					CACYBP	LTA4H	IARS1	PSAT1	PSMB3	HDAC2			DDX60	DHX58	NDUFA8	PDHA1
ATP2B1		CXCL8	SGMS2				ECM1	CD69	APOL6				EMP1	PROCR	ABAT					NFYC	TPI1	WIPI1	HYOU1	AIMP2	RRP9			IRF7	WARS1	NDUFA9	ATP6V1C1
FOSL1		NFKB1	GPR132				MAP3K8	PNPT1	ZBP1				USP12	RRP8	FDXR					ATP5MC1	CORO1A		CCL2	GOT2	ILF2			CSF1	PSMA3	PRDX3	OXA1L
NR4A3		RIPK2	PDE4B					DHX58	IFITM2				LAPTM5	DCXR	ABHD4					QDPR	ENO1		DDX10	FAM120A	HDDC2			PROCR	HERC6	UQCRQ	MDH2
TNFAIP6		PDE4B	ADM					B2M	PSMB9				CXCR4	VWA5A	TGFB1					GAPDH	WARS1		PREB	PRDX4	CBX3			PLSCR1	TRIM21	NDUFS1	NDUFS3
PTGS2		MXD1	RNF144B					SPPL2A	BATF2				EPB41L3	RXRA	LDHB					PDAP1	ITGB2		IARS1	COPS5	PSMD7			WARS1	LGALS3BP	NDUFB7	MRPS11
NFE2L2		NFKBIA	ABCA1					TAP1	CASP8					MAPKAPK3	RRAD					RPN1	DAPP1		SHC1	SRSF3	PSMC4			RNF31	OGFR	UQCR10	IMMT
TGIF1		EREG	MARCO					RTP4	PARP12					MXD4	CTSD					ACTR2	PSMA3		CHAC1	PA2G4	PHB2			CASP8	RTP4	PDHA1	NDUFS7
BCL3		IL1A	RGS1					TAPBP	IFNAR2					TAX1BP3	WRAP73					BHLHE40	PSPH		PARN	PCNA	RPS10			CNP	TMEM140	NDUFA7	MRPL15
NFKB1		RNF144B	GPR183					EIF2AK2	DHX58					WRAP73	DEF6					CORO1A	GTF2H1			VBP1	RPS6			MVB12A	PROCR	COX4I1	TIMM9
DUSP5		C5AR1	NLRP3					MARCHF1	WARS1					FAM162A	ERCC5					PSAT1	USO1			CDK4	SRSF1			RSAD2	UBE2L6	ECH1	RHOT1
IL6ST		GPR132						USP18	PSMA3					TCN2	HRAS					ERO1A	IDI1			PGK1	SNRPG			TMEM140		ACAA1	COX8A
TSC22D1		ADM						MVP	HERC6					ABAT	RPS12					CCNG1	GGA2			CLNS1A	EIF4G2					TIMM8B	ATP5MC1
IRS2		CDKN1A						IL10RA	STAT1					RAB40C	HDAC3					SLC6A6	PHGDH			USP1	PSMD3					MRPS15	NDUFB3
EHD1		IL1B						CASP1	LYSMD2					EPHX1	PIDD1					STIP1	CACYBP			CCT3	HNRNPA3					NDUFA3	CYC1
KLF4		NAMPT						IRF5	TRIM21					PPM1D	CCNG1					PPA1	PNO1			HNRNPR	CCT7					NDUFB3	ACAA1
B4GALT5		CCL20						CD74	CD86					IRAK1	TAP1					GPI	GSR			UBE2L3	HNRNPD					ACADM	VDAC3
RIPK2		GPR183						ISOC1	PML					AK1	CCND2					PIK3R3	CANX			RAN	PWP1					NDUFAB1	CPT1A
HES1		NLRP3						STAT2	IRF5					WWP1	RALGDS					BTG2	IMMT			CCT4	DHX15					ACO2	ATP5F1A
REL								ADAR	NFKBIA					CCND3	COQ8A					PSMG1	MTHFD2			DUT	EXOSC7					IDH1	ATP1B1
PDE4B								TOR1B	LGALS3BP					HRAS						PSMC6	PSMC6			HDAC2	C1QBP					NDUFA6	COX7A2L
BTG1								DDX60	LCP2					PITPNC1						EEF1E1	ATP5MC1			XPO1	VBP1					ACAT1	NDUFA9
PER1								PSMB2	OGFR					EPS8L2						CCT6A	PPA1			CAD	SRSF2					COX6C	DLD
RCAN1								IRF7	NOD1					APAF1						HSPA5	PSMC2			ACP1	NOP56					ETFA	MTRF1
BIRC3								CD86	RTP4					EI24						TUBG1	TOMM40			NCBP1	RSL1D1					SLC25A3	SUCLA2
MXD1								SRI						CYFIP2						WARS1	CCT6A			NOP56	PSMA1					SLC25A6	TIMM13
TRIB1								HLA-B						FAS						LGMN	DDIT4			PCBP1	RPL6					ATP6V1E1	ATP5PF
PHLDA1														RAD9A						PGM1	PSAT1			HNRNPA2B1	SF3B3					VDAC2	IDH1
NFKBIA														DRAM1						SC5D	PGM1			CBX3	NPM1					COX6B1	LDHB
SDC4														TRAFD1						SYTL2	TUBG1			YWHAE	UBA2					LRPPRC	TOMM70
DUSP4														PVT1						FADS2	FDXR			EIF2S1	IMPDH2					AIFM1	SLC25A4
IER3														TP53						ALDOA	CYB5B			PSMB2	CTPS1					ACADVL	GRPEL1
IL1A														ELP1						GOT1	PPIA			NCBP2	NOP16					SDHC	ATP6V0C
SLC2A3																				GCLC	IDH1			NHP2	PCBP1					NDUFA5	MDH1
KLF9																				PSMD13	PDAP1			UBA2	PABPC1					ACAA2	IDH3A
ZC3H12A																				FKBP2	PIK3R3			LSM2	USP1					TIMM50	HSD17B10
PFKFB3																				ARPC5L				IMPDH2	SNRPD2					UQCRH	MRPS22
VEGFA																				SORD				TRA2B	NHP2					ECHS1	ATP5F1D
SOCS3																				HSPA9				PSMC6	NME1					UQCRFS1	NDUFC1
NFIL3																				RRP9				PSMD3	AIMP2					ATP6V1C1	VDAC1
FOSL2																				HMBS				SRM	CANX					OXA1L	HCCS
ETS2																				GMPS				EIF3J	TRIM28					ATP5PB	MRPS30
SOD2																				DDX39A				RUVBL2	CDK4					MPC1	COX10
SAT1																				DHFR				PHB2	XPOT					HSD17B10	NDUFS1
PNRC1																				ABCF2				SF3B3	ERH					COX7B	PDHB
SGK1																				IFRD1				DDX18	CCT2					TIMM10	TIMM8B
CDKN1A																								PSMA1	EIF3D					ATP5F1D	AFG3L2
IL1B																								PRPF31	LSM7					GOT2	COX5B
MAFF																								ABCE1	PSMC6					MRPS12	FH
NAMPT																								MCM7	RPL14					MTX2	PHYH
CCL20																								RRP9	CYC1					NDUFB6	UQCRC2
TIPARP																								TOMM70	SRM					HADHA	IDH3G
AREG																								HNRNPD	ABCE1					GLUD1	COX5A
GPR183																								GSPT1	CCT3					POLR2F	HADHA
TNFAIP3																								STARD7	VDAC3					HADHB
MAP3K8																								PRPS2	TARDBP					NDUFC2
																								IFRD1						DLD
																								MYC						TIMM13
																								XPOT						FH
																								SNRPA1						ATP5MC1
																								RRM1						SLC25A11
																								DEK						SUCLA2
																								LSM7						AFG3L2
																								KARS1						OGDH
																								IARS1						NDUFB4
																								RFC4						NQO2
																								RSL1D1						ATP5MC2
																														IDH2
																														RHOT1
																														DLAT
																														HTRA2
																														NNT
																														ABCB7
																														GPI
																														PDHB
																														COX7A2L
																														MRPS22
																														ATP6V1G1
																														CYB5R3
																														COX7C
																														ECI1
																														NDUFS4
																														MRPS30
																														PHB2
																														NDUFV1
																														IDH3G
																														SURF1
																														ATP5PO
																														NDUFA2
																														IDH3A
																														TOMM22
																														IDH3B
																														UQCR11
																														NDUFS6
																														COX15
																														MTRF1
																														COX10
																														MRPS11
																														TIMM17A
																														ALDH6A1
																														ATP5MG
																														HSPA9
																														MRPL11
																														TOMM70
																														ETFB

## Sheet: MoMacs-10h
HALLMARK_TNFA_SIGNALING_VIA_NFKB		HALLMARK_INFLAMMATORY_RESPONSE	HALLMARK_HYPOXIA	HALLMARK_HYPOXIA		HALLMARK_IL2_STAT5_SIGNALING		HALLMARK_INTERFERON_GAMMA_RESPONSE		HALLMARK_EPITHELIAL_MESENCHYMAL_TRANSITION		HALLMARK_KRAS_SIGNALING_UP		HALLMARK_P53_PATHWAY		HALLMARK_APOPTOSIS		HALLMARK_ANDROGEN_RESPONSE		HALLMARK_MTORC1_SIGNALING		HALLMARK_UNFOLDED_PROTEIN_RESPONSE		HALLMARK_MYC_TARGETS_V1		HALLMARK_MYC_TARGETS_V2		HALLMARK_INTERFERON_ALPHA_RESPONSE		HALLMARK_OXIDATIVE_PHOSPHORYLATION
D1	D2	D1	D2	D1	D2	D1	D2	D1	D2	D1	D2	D1	D2	D1	D2	D1	D2	D1	D2	D1	D2	D1	D2	D1	D2	D1	D2	D1	D2	D1	D2
CEBPD	SNN	ATP2A2	CCL24	NDST2	PAM	IL2RB	TGM2	SAMHD1	XAF1	COL7A1	MCM7	ITGB2	ADAM8	CD81	CTSD	TSPO	TSPO	CCND1	HMGCR	LTA4H	HSPE1	EIF4EBP1	CCL2	APEX1	HSPE1	NPM1	HSPE1	LY6E	ISG15	SLC25A6	NDUFB2
IL6	IL23A	MSR1	TNFRSF9	EFNA1	CHST2	IFNGR1	CTSZ	VAMP8	ISG15	PDLIM4	PMP22	CD37	PECAM1	VAMP8	IFI30	JUN	TNFSF10	AZGP1	KRT8	CTSC	CTSC	NPM1	EIF4A3	HDDC2	HSP90AB1	HSPE1	HSPD1	IFI30	MX1	MDH2	SDHD
BCL6	GCH1	BEST1	P2RY2	P4HA2	RORA	MAP3K8	CAPG	LY6E	SAMHD1	FBLN5	FBLN1	GPNMB	CSF2	JUN	VAMP8	CD14	HSPB1	FADS1	PMEPA1	ITGB2	LTA4H	NHP2	ATP6V0D1	C1QBP	HSPD1	SRM	SRM	IFI35	LAP3	ATP5MF	COX8A
CCN1	BCL3	RASGRP1	KCNJ2	EFNA3	TIPARP	BCL2L1	TNFSF10	FCGR1A	MX1	TNC	DPYSL3	ID2	SCN1B	IFI30	GM2A	SMAD7	ATF3	SGK1	NKX3-1	TFRC	IFI30	LSM4	ATF3	NPM1	CCT5	HSPD1	NPM1	IFIT3	IFI30	NDUFB7	NDUFB7
TNFAIP2	NFKB1	PTGER2	GCH1	KDM3A	IRS2	SPRY4	CD81	IFI30	LAP3	VCAN	PMEPA1	CTSS	FCER1G	CTSD	ATF3	TIMP2	JUN	APPBP2	HOMER2	IFI30	HSPD1	ATP6V0D1	BANF1	HSPE1	APEX1	NOC4L	GNL3	PSME1	EPSTI1	ATP5F1C	NDUFS6
SPSB1	TANK	CSF3	ADGRE1	KLF7	MXI1	COCH	RNH1	LYSMD2	IFI30	GREM1	NNMT	LCP1	TRIB1	S100A4	FOS	LGALS3	PPT1	CDC14B	ITGAV	HSPE1	PRDX1	SPCS1	PDIA6	SRM	C1QBP	EXOSC5	RRP9	SP110	SP110	CYC1	MDH1
LAMB3	TIPARP	RIPK2	KIF1B	SIAH2	DUSP1	PNP	DHRS3	IFI35	TNFSF10	LAMC2	PCOLCE	DOCK2	SPRY2	GM2A	JUN	BAX	LGALS3	TPD52	B4GALT1	HSPD1	M6PR	ATF3	EIF4EBP1	CYC1	SSB	TCOF1	IMP4	PSME2	SAMD9L	TOMM22	NDUFB3
G0S2	SMAD3	IL15	CHST2	HDLBP	VEGFA	CCR4	ANXA4	PSMB10	CCL2	MGP	FERMT2	LAT2	MMD	BAX	CD81	PLCB2	DNAJA1	NKX3-1	RPS6KA3	EPRS1	PPIA	SDAD1	IFIT1	COX5A	TCP1	CDK4	EXOSC5	IFIT2	IFIT3	COX5A	ATP5F1E
RIPK2	IRS2	CCRL2	NFKB1	ANGPTL4	CCNG2	PRAF2	GLIPR2	IFIT3	EPSTI1	NNMT	ITGAV	PLAU	ABCB1	IER5	KLF4	IL18	SMAD7	INSIG1	SEC24D	NUPR1	TFRC	EXOSC5	HSPA9	NHP2	DUT	NDUFAF4	NOLC1	LGALS3BP	BST2	NDUFB2	ATP5MF
CCRL2	DUSP1	LPAR1	CSF3	KLHL24	NDRG1	NT5E	PIM1	PSME1	VAMP8	FZD8	GEM	ACE	F2RL1	FOS	NUPR1	HSPB1	DDIT3	SEC24D	SLC26A2	ATP5MC1	ACTR3	BANF1	DNAJA4	HSPD1	PPIA	MRTO4	MYBBP1A	BST2	PARP9	BAX	HSPA9
PDLIM5	VEGFA	ABI1	PSEN1	IL6	CAVIN3	S100A1	RRAGD	SP110	SP110	PFN2	GREM1	PECAM1	AVL9	ISCU	IER5	PPT1	BAX	PDLIM5	UBE2J1	PGK1	NUPR1	EEF2	NPM1	DUT	SSBP1	RRP12	UTP20	EIF2AK2	EIF2AK2	ATP5MC3	NDUFA3
TGIF1	ZC3H12A	OSMR	CALCRL	CHST2	S100A4	ICOS	IGF2R	MARCHF1	SAMD9L	CALU	LAMC1	HBEGF	MMP10	CEBPA	RAP2B	VDAC2	BCAP31	KRT8	CCND3	ENO1	HSPA9	IMP3	NHP2	SRSF7	NDUFAB1	IMP4	DCTPP1	SAMD9L	PNPT1	SLC25A5	UQCRQ
TNFRSF9	ZBTB10	PDPN	IL15	DDIT4	SLC2A1	PTGER2	BHLHE40	TNFSF10	STAT1	TPM2	SLC6A8	IKZF1	CBL	NUPR1	ST14	TNFSF10	VDAC2	KRT19	NDRG1	TPI1	CD9	PDIA6	RRP9	DDX21	HDDC2	RCL1	MRTO4	ISG15	IFI35	UQCRH	NDUFAB1
PHLDA2	INHBA	LAMP3	INHBA	CCN1	VHL	CD86	SLC1A5	XAF1	IFIT3	IL6	QSOX1	TLR8	KCNN4	RAP2B	DDIT3	ATF3	GSN	MAP7	DNAJB9	PPA1	EPRS1	IFIT1	CALR	NME1	EPRS1	DCTPP1	TFB2M	LAP3	TRIM14	ATP5F1A	SLC25A5
MSC	RELA	ITGA5	RELA	TPD52	KLF7	SYT11	GALM	PSME2	OAS2	CCN1	BMP1	GYPC	TOR1AIP2	NOL8	CEBPA	GSN	IGF2R	ABHD2	ZBTB10	M6PR	PSMD14	YIF1A	CEBPB	LSM7	PSMD14	WDR74	PPAN	MX1	IFI44L	MRPL11	UQCR11
PTPRE	NFKB2	TNFRSF9	LDLR	ALDOC	CDKN1C	GABARAPL1	ODC1	IFIT2	BST2	NT5E	PDLIM4	ENG	ADAMDEC1	HBEGF	BAX	DDIT3	PLCB2	ZBTB10	TSC22D1	CORO1A	IFRD1	DDX10	NABP1	EPRS1	SRSF7	MYC	GRWD1	HLA-C	DDX60	MDH1	ATP5PD
NFKB1	SPSB1	PTPRE	CCR7	SRPX	MAFF	IGF1R	NFIL3	HLA-DMA	EIF2AK2	ITGA2	MMP1	RETN	INHBA	RACK1	TM7SF3	PSEN2	HMOX1	DNAJB9	VAPA	PPIA	NIBAN1	NOLC1	SDAD1	RSL1D1	NME1	UTP20	NDUFAF4	PNPT1	PSME2	ATP5MC2	NDUFB5
SMAD3	RNF19B	NFKB1	SGMS2	CSRP2	SIAH2	PLSCR1	P2RX4	LGALS3BP	FCGR1A	SDC1	FBN2	LY96	IL1RL2	STEAP3	FAM162A	MGMT	TIMP2	TMPRSS2	AKAP12	PRDX1	SKAP2	HSPA9	HSP90B1	EIF3D	RAN	MPHOSPH10	DDX18	TRIM14	LY6E	SDHB	TOMM22
IL23A	TSC22D1	HIF1A	PTPRE	GPC1	NEDD4L	MUC1	NRP1	BST2	IFIT1	IL15	SPOCK1	PSMB8	JUP	TGFB1	TRIAP1	BTG2	IL18	VAPA	SLC38A2	PNO1	DDIT3	CALR	TARS1	MRPL23	IFRD1	NOLC1	RRP12	PSMB8	PSMB9	ATP1B1	ALAS1
MAP2K3	MARCKS	TNFRSF1B	ITGA5	CDKN1B	ANGPTL4	TNFRSF9	SERPINB6	EIF2AK2	PNPT1	TGFBR3	HTRA1	CLEC4A	MAFB	ATF3	NOL8	FDXR	CTNNB1	SLC26A2	INSIG1	CD9	PSMA4	SEC11A	LSM4	RACK1	TUFM	PA2G4	NIP7	IFI44L	IFIT2	MRPS15	ATP5MC3
PTX3	LDLR	PTGIR	TIMP1	DCN	NDST2	SNX9	PRNP	SAMD9L	IFI35	ITGA5	WIPF1	IRF8	SATB1	LDHB	RPS27L	PAK1	DAP3	TNFAIP8	ELL2	ACTR3	ITGB2	KHSRP	EXOSC5	PGK1	LSM7	GRWD1	PA2G4	CMPK2	PARP14	NDUFB5	MRPS15
ICAM1	MAFF	IFNAR1	GABBR1	VLDLR	PDGFB	NRP1	SOCS1	ISG15	MYD88	CD59	VEGFA	CMKLR1	ANGPTL4	TM7SF3	ISCU	CD69	SOD1	ELOVL5	TNFAIP8	EEF1E1	CANX	EIF2S1	NOLC1	RANBP1	PSMA4	PUS1	RABEPK	HERC6	IRF9	NDUFA1	COX17
NFIL3	PTPRE	SLC7A2	CD48	SLC6A6	AKAP12	TNFRSF1B	SNX14	LAP3	TRIM14	GPC1	IL15	FUCA1	AKAP12	TRIAP1	PROCR	IRF1	CD69	FKBP5	PTK2B	SHMT2	ATP6V1D	CNOT2	EIF4A2	NDUFAB1	DDX21	IPO4	MYC	WARS1	PSMB8	SDHD	CYCS
IFNGR2	BCL2A1	ICAM1	ADM	UGP2	ADM	CCND2	PLSCR1	MX1	IFI44L	WIPF1	INHBA	TMEM176B	EMP1	DEF6	SERTAD3	RARA	SC5D	NDRG1	HPGD	QDPR	RRP9	PAIP1	SPCS3	CCT5	SRM	SORD	PPRC1	TENT5A	CMPK2	ATP5F1D	NDUFA1
ZBTB10	TNIP1	SEMA4D	MEFV	ETS1	ACKR3	NFKBIZ	TIAM1	STAT1	DDX60	FBN1	FAS		IL10RA	COQ8A	HMOX1	DNAJA1	MGMT	AKAP12	ARID5B	PFKL	CALR	FUS	SEC11A	PHB2	NPM1	SLC19A1	TBRG4	IFI44	PARP12	ISCU	ECHS1
GEM	FOSL1	IFNGR2	IL10RA	NFIL3	FOXO3	MYO1C	GADD45B	OAS3	PSME2	LUM	ITGA5		TNFRSF1B	DDB2	TP53	GPX4	CASP1	SLC38A2	SAT1	IDH1	PPA1	EIF4G1	HSPA5	PRDX3	GNL3	AIMP2	NOP2	DDX60	OAS1	ATP5MG	NDUFC1
TNIP1	MCL1	CD48	PTGER2	FOXO3	SLC6A6	TNFRSF4	SPP1	PNPT1	LY6E	HTRA1	TIMP1		CSF2RA	FAM162A	SLC3A2	CASP8	BCL2L11	TSC22D1	FKBP5	GPI	ATP5MC1	EIF4A1	SSR1	SNRPD1	CANX	PPAN	CDK4	RTP4	NMI	VDAC2	COX5B
NFKBIE	DUSP2	PSEN1	PTGIR	JMJD6	CDKN1A	NFIL3	IRF8	TRIM14	PSMB9	SLC6A8	NOTCH2		C3AR1	FUCA1	COQ8A	CASP6	RNASEL	ITGAV		BHLHE40	GLA	NOP14	HYOU1	TUFM	NHP2	NOP16	RCL1	NMI	IFI44	COX8A	NDUFS7
CDKN1A	RCAN1	CDKN1A	TNFRSF1B	CDKN1C	CXCR4	CDKN1C	BATF3	PTPN6	IFIT2	DCN	TPM4		LAPTM5	DDIT3	LDHB	RNASEL	APP	B4GALT1		PIK3R3	HSP90B1	IARS1	IMP3	EXOSC7	HNRNPA2B1	NOP2	BYSL	ADAR	UBE2L6	NDUFA9	SDHB
TNF	TNIP2	CD82	BTG2	NOCT	SLC2A3	CD48	MYC	PSMB8	RNF213	PTX3	LGALS1		DNMBP	ABAT	DRAM1	LMNA	GADD45B	ACSL3		WARS1	CACYBP	EXOSC4	YIF1A	CDK4	GSPT1	GNL3	NOP56	UBA7	USP18	TIMM8B	ATP5PF
IRS2	CLCF1	GABBR1	EMP3	SAP30	ERRFI1	NCOA3	UMPS	RBCK1	PARP14	SERPINH1	EMP3		CXCR4	SERTAD3	TPD52L1	IGF2R	BRCA1	HPGD		LGMN	TPI1	DKC1	EDEM1	ABCE1	CCT4	WDR43	TCOF1	PARP12	CD47	UQCRFS1	BAX
SQSTM1	TRIP10	KIF1B	C3AR1	GBE1	PLAUR	HOPX	DCPS	IFI44L	IRF9	PCOLCE	VCAN		PRDM1	IRAG2	TOB1	BCAP31	CASP8	PTK2B		DDIT3	ENO1	RRP9	SPCS1	VDAC1	PRDX3	TBRG4	WDR74	PSMB9	NCOA7	UQCR11	MDH2
RNF19B	ACKR3	INHBA	CDKN1A	HAS1	BTG1	RORA	BMPR2	IRF8	OAS3	GJA1	PLAUR		PLAUR	CCND3	SOCS1	NEDD9	GPX3	ARID5B		IFRD1	WARS1	POP4	EIF4A1	RPL14	RRP9	LAS1L	PES1	MOV10	RSAD2	NDUFS7	ATP1B1
MAFF	TNFAIP2	IRAK2	SEMA4D	PFKP	ISG20	CDC42SE2	BATF	ST3GAL5	PSMB8	GEM	ANPEP		USP12	BTG2	CASP1	DAP3	ETF1	ELL2		HSPA9	SCD	EIF4A3	EIF2S1	PRDX4	VDAC1	TFB2M	NOP16	NUB1	LGALS3BP	NDUFS3	ATP5F1B
CLCF1	NFE2L2	LDLR	MET	CDKN1A	MT1E	MAFF	CISH	IFIT1	CMPK2	DPYSL3	SDC4		TRAF1	FDXR	PRMT2	DFFA	CASP6	SAT1		DAPP1	NMT1	SLC30A5	EXOSC10	CCT2	COX5A	MYBBP1A	WDR43	IRF1	TENT5A	ATP5MC1	NDUFB1
BTG1	BTG2	AQP9	ICAM1	AK4	SDC4	TWSG1	CXCL10	CMPK2	PARP12	INHBA	BASP1		BIRC3	RPL36	APP	GSR	GPX4			COPS5	RPN1	MTREX	IARS1	PPIA	RANBP1	MCM5	PRMT3	UBE2L6	WARS1	ATP5F1B	TIMM8B
INHBA	EIF1	F3	ABCA1	MXI1	SAP30	RHOH	WLS	CMKLR1	LYSMD2	TPM4	CXCL8		DUSP6	RPS27L	TPRKB	CASP1	GSR			SORD	SEC11A	SRPRB	DDX10	CLNS1A	CYC1	FARSA	CBX3	CASP8	PROCR	CYCS	LRPPRC
TRAF1	PER1	CALCRL	ITGB8	RORA	PFKFB3	TRAF1	PLIN2	HERC6	NMI	SPOCK1	AREG		CCL20	TAX1BP3	ABCC5	CDC25B	CASP7			CALR	PSMA3	SEC31A	BAG3	RAN	EIF1AX	DDX18	SORD	NCOA7	ADAR	NDUFAB1	PRDX3
TNFAIP8	CDKN1A	GCH1	NAMPT	PDGFB	F3	TNFRSF21	CSF1	MYD88	APOL6	ITGB3	SAT1		TFPI	PVT1	VWA5A	RETSAT	IRF1			TOMM40	CCT6A	CCL2	ATF4	MRPS18B	HNRNPU	RRP9	PUS1	IRF9	PSMA3	TIMM13	ATP6V1D
NFKB2	SLC2A6	ITGB3	ATP2B1	IRS2	GAPDH	NDRG1	GPX4	TAPBP	IFI44	PLAUR	TNFAIP3		PPP1R15A	CTSF	EPHX1	NEFH	CD44			BTG2	HSPA5	HSPA5	MTREX	SSB	PSMA7	PES1	AIMP2	IL4R	STAT2	ATP5F1E	MGST3
B4GALT5	SLC2A3	GNA15	PLAUR	MAFF	BNIP3L	PLIN2	CYFIP1	WARS1	UBE2L6	NOTCH2	THBS1		PTGS2	PLK2	PPM1D	AIFM3	TGFB2			SEC11A	PSMG1	ALDH18A1	DKC1	PSMD8	PABPC1	PPRC1	UNG	PARP9	HLA-C	PHB2	VDAC1
BCL3	CFLAR	ADM	SPHK1	BTG1	TES	SLC39A8	NOP2	HLA-B	CD274	LGALS1			EPB41L3	XPC	PCNA	APP	PAK1			DDX39A	SSR1	TATDN2	NOP14	SLC25A3	KARS1	TMEM97	MPHOSPH10	CD74	B2M	PRDX3	ATP5PB
LDLR	PHLDA2	PLAUR	IL10	GAPDH	SDC2	IL2RA	GBP4	IFI44	USP18	TIMP1			TNFAIP3	RPL18	RALGDS	BID	CD14			NIBAN1	COPS5	SRPRA	EXOSC9	SSBP1	ERH	CBX3	SUPV3L1	LPAR6	CD74	ECHS1	ATP5F1C
SERPINB8	ICAM1	PIK3R5	IFNGR2	NDRG1	PNRC1	TNFRSF18	CD44	IRF5	RBCK1	ITGAV			EREG	PCNA	TAX1BP3	CASP7	IL6			FDXR	BHLHE40	RPS14	XPOT	SRSF3	SERBP1	MCM4	NOC4L	DHX58	HELZ2	ATP5PB	COX5A
TANK	EGR3	IL10	IRAK2	PLIN2	PPP1R15A	PHLDA1	IKZF4	DDX60	PSMB10	EMP3			IL1B	RALGDS	CCNK	HGF	TAP1			PGM1	SLC1A5	EIF4A2	NFYA	SERBP1	CCT7	HK2	SLC19A1	GMPR	GMPR	PDHA1	NDUFS3
NFE2L2	ABCA1	GPR132	C5AR1	F3	TNFAIP3	CST7	LRRC8C	RNF213	HLA-DRB1	CXCL8				BLCAP	ELP1		DPYD			CCT6A	EEF1E1	PARN	SRPRA	ACP1	HNRNPA3	NOP56	MCM4	IFI27	OASL	UQCRQ	CYC1
F3	NAMPT	TIMP1	GNA15	ADM	IER3	CKAP4	TLR7	RTP4	RSAD2	ANPEP				MAPKAPK3	POLH		PSEN2			PSMD14	GPI	NOP56	FUS	FAM120A	MRPS18B	BYSL	FARSA	USP18	TDRD7	ATP5PD	NDUFA4
MARCKS	ATP2B1	MET	GPR132	PLAUR	MT2A	NCS1	SELL	OAS2	PIM1	VEGFA				EPHX1	STOM		FDXR			PSMA4	HMBS	TARS1	NOP56	MYC	NOLC1	NIP7	HK2	RSAD2	PSME1	ATP5PF	MRPL11
GCH1	PLAUR	ATP2B1	PIK3R5	ACKR3		ARL4A	PUS1	NMI	LGALS3BP	SDC4				MXD4	DCXR		PPP3R1			DHFR	QDPR	EXOSC10	KHSRP	RPL6	SRSF3	RABEPK	IPO4	GBP4	IFIH1	NDUFV1	ATP5MC1
SLC2A6	SERPINB8	IL1A	F3	PPP1R15A		PRKCH	LTB	ADAR	WARS1	BASP1				TRIB3	IRAK1		NEFH			LDHA	PGK1	SLC1A4	PARN	RPS10	ABCE1	PRMT3	LAS1L	CASP1	UBA7	ATP6V1F	ATP5F1A
PHLDA1	KYNU	EMP3	IL1A	CCNG2		IL10	CD83	CD40	TAPBP	TNFAIP3				POLH	TAP1		CDKN1B			ATP6V1D	EIF2S2	XPOT	SEC31A	MRPL9	EIF3B		MCM5	CD47	TRIM25	VDAC1	COX7B
PLAUR	SPHK1	IL7R	MXD1	NEDD4L		SLC2A3	AHR	PARP12	ADAR	SAT1				PLK3	STEAP3					GGA2	PNO1	SERP1	EIF2AK3	EEF1B2	PRDX4			IFIH1	CASP1	NDUFA3	ATP6V1F
ACKR3	IFNGR2	SPHK1	FPR1	CA12		IL1RL1	BCL2	HLA-DRB1	PSMA3	AREG				ST14	SP1					SLC1A5	EDEM1		POP4	SYNCRIP	SET			TRIM21	CMTR1	ATP5PO	COX7A2
NFAT5	BTG1	PDE4B	CCL20	AKAP12		ITGAV	EEF1AKMT1	PSMB9	CCL7	THBS1				ELP1	IRAG2					UCHL5	PSMB5		KIF5B	PTGES3	EXOSC7			CNP	PLSCR1	UQCRC2	PHYH
CCL4	SDC4	IL1B	TNFAIP6	SLC2A3		FURIN	RABGAP1L	NUP93	STAT2					ZFP36L1	POM121					PSMG1	NUFIP1		ERO1A	EIF3B	YWHAE			OAS1	CASP8	NDUFA4	ECH1
CXCL2	TRAF1	C5AR1	CXCL8	TES		IL18R1	P4HA1	APOL6	SERPING1					VDR	AEN					HMBS	PSMC2		PAIP1	IMPDH2	COPS5			PROCR	IRF7	ATP6AP1	COX6C
PPP1R15A	PFKFB3	CXCL8	IL18R1	PFKFB3		TTC39B		PIM1	HLA-B					EI24	FDXR					HSPA4	DAPP1		MTHFD2	TXNL4A	EEF1B2			TRIM5	BATF2	NDUFA7	ISCU
CFLAR	BIRC3	NAMPT	SLAMF1	BNIP3L		MXD1		CD69	PSMB2					CASP1	SEC61A1					PSMD13	HPRT1		SLC30A5	PABPC1	CCT2			PARP14	CXCL10	HSD17B10	ETFA
FOSL1	CEBPD	SLAMF1	PDE4B	IER3		IL1R2		IRF1	B2M					KLF4	NUDT15					ALDOA	SHMT2		SLC7A5	RPL22	SNRPG			IRF2	CSF1	ACAT1	UQCRH
RELB	F3	IL18R1	GPR183	ERRFI1		EMP1		CSF2RB	HLA-DQA1					HRAS	DNTTIP2					TRIB3	NFYC			CCT7	IMPDH2			IRF7	CNP	UQCR10	VDAC2
IL6ST	TNFAIP8	FPR1	IL1R1	ISG20		HIPK2		UBE2L6	CD74					POM121	CDKN2AIP					ACACA	PFKL			LSM2	RSL1D1			OGFR	HERC6	UQCRC1	UQCR10
TRIP10	IL1A	TNFAIP6	TLR2	CXCR4				CASP8	PSMA2					SOCS1	PLK2					RRP9	USO1			HNRNPR	PSMB3				GBP4	MRPS12	ACAT1
SLC2A3	MXD1	ITGB8	EREG	VEGFA				IRF9	MX2					AEN	TRIB3					IMMT	SC5D			PRPF31	PSMB2				SAMD9	MPC1	ATP6AP1
KLF9	CCL20	MXD1	RNF144B	FOSL2				IL4R	HELZ2					PPM1D	ABAT					SCD	DDX39A			NOLC1	PSMA2				IRF1	LDHB	NDUFA9
NINJ1	DUSP4	EREG	NFKBIA	SDC4				CD74	JAK2					RETSAT	TRAFD1					PSMC2	STIP1			TCP1	TRA2B				RTP4	SLC25A3	TIMM10
ZC3H12A	TNFAIP6	NLRP3	IL1B	MT1E				SRI	CD40					NUDT15	SLC19A2					GSR	NFIL3			HSP90AB1	PRPS2				NUB1	OXA1L	NDUFA7
ATP2B1	CCL4	IL1R1	NLRP3	PNRC1				DHX58	OASL					ERCC5	RETSAT					SKAP2	LGMN			PA2G4	PGK1				DHX58	COX5B	SLC25A11
SERPINB2	NINJ1	RNF144B		TNFAIP3				IFI27	TDRD7					TNFSF9	RAD51C					NUFIP1	TOMM40			HNRNPD	PCBP1				IFI27	NDUFB8	ATP5PO
PFKFB3	ETS2	NFKBIA		SDC2				USP18	HLA-DMA					RRP8	BLCAP					HSPA5	PSMC6			KARS1	HDAC2				SELL	TIMM9	DECR1
BTG3	SLC16A6	CD55		MT2A				RSAD2	NUP93					PROCR	AK1					GLRX	PDAP1			IFRD1	EIF2S2				TRIM21	SUCLG1	ATP5MC2
TSC22D1	CXCL2	TLR2						GBP4	PML					BAK1	DEF6					TMEM97	IDH1			SET	SNRPD1				TAP1	ACO2	MRPL35
MCL1	KLF9	GPR183						CCL2	CD69					APP	HINT1					PSPH	FADS2			FBL	ODC1				TRIM5	NDUFS6	UQCRC2
B4GALT1	PNRC1	CCL20						BANK1	PSME1					IRAK1	ZMAT3					STIP1	DHFR			RPS3	PTGES3				C1S	ACADM	COX6A1
IL1A	PDE4B							CIITA	BANK1					ABCC5	JAG2					MCM4	PSMC4			CAD	EIF4G2				MOV10	IDH1	SUCLG1
BIRC3	AREG							IL18BP	IFIH1					H1-2	ERCC5					SDF2L1	GGA2			COPS5	PWP1				IRF2	LRPPRC	TIMM13
IL7R	GPR183							CASP1	SOCS3					TPRKB						NUP205	PIK3R3			VDAC3	TXNL4A				TMEM140	COX7A2L	ACO2
IER3	PPP1R15A							IL15RA	HLA-A											HK2	ETF1			PSMB3	PSMA6				LAMP3	NDUFS8	ATP5MG
SPHK1	PTGS2							SOCS1	TRIM25											CACYBP	DHCR24			NAP1L1	EIF4A1					GPI	DLAT
PDE4B	SAT1							IFIH1	SOCS1											NFYC	GTF2H1			TRA2B	POLD2					TIMM10	SDHC
IL1B	SOD2							TRIM21	SRI											EIF2S2	GLRX			PWP1	HPRT1					DECR1	ATP6V1G1
NAMPT	TNFAIP3								CASP1											ABCF2	ACLY			EIF3J	PHB2					SURF1	ATP6V0E1
SLC16A6	TLR2								CMTR1											PDAP1	GSR			PPM1G	EIF2S1					CYB5R3	GPI
PTGS2	SERPINB2								PLSCR1												SERPINH1			GOT2	PSMD8					AIFM1	MTX2
ETS2	CXCL3								ZBP1												PSPH			HNRNPA1	SYNCRIP					SDHC	NDUFB6
VEGFA	IER3								CASP8												SDF2L1			SNRPA1	PSMD1					ACAA1	ATP5ME
RCAN1	NFKBIA								IRF8												SORD			AIMP2	EIF3J					COX7B	NNT
KYNU	TNF								IRF7												PSMD13			CCT4	RPS10					FXN	AFG3L2
FOSL2	IL1B								BATF2												UNG			PSMD14	CCT3					COX6B1	FXN
TNFAIP6									PTPN2												NUP205			ERH	IARS1					COX7C	PDHB
SDC4									ST3GAL5												ACTR2			EIF2S1	CNBP					NDUFA5	COX6B1
CXCL3									CXCL10												PHGDH			UBA2	DDX18					IDH3B	NDUFV1
MXD1									PTPN6												FDXR			NOP16	SMARCC1					ECH1	FDX1
NFKBIA									HERC6												ERO1A			RPS5	PSMD3					IDH2	NDUFS4
DUSP4									CASP7												IDI1			RPL18	KPNA2					TIMM50	ATP6V1E1
SOD2									GBP4												CYB5B			PSMA4	AP3S1					NDUFS4	PHB2
PNRC1									IRF1												HSPA4			LDHA	PSMC6					IDH3A	LDHB
TNFAIP3									CSF2RB												P4HA1			EIF4A1	ACP1					TCIRG1	ACADM
SAT1									RTP4												FKBP2			POLD2	VBP1					HSPA9	NDUFB4
TLR2									ZNFX1												MCM4			SNRPA	FAM120A					COX4I1	NDUFA8
GPR183									DHX58												MTHFD2			PCNA	PA2G4					NDUFB1	IDH3A
CCL20									IL6												UCHL5			GNL3	TARDBP					AFG3L2	IDH3B
AREG									IFI27												TUBG1			SNRPB2	PSMC4					COX17	ATP5F1D
									MARCHF1												SLC7A5			CNBP	MRPL23					NDUFB3	TIMM50
									TRIM21												ME1			SNRPD3	RPS6					COX7A2	FH
									TAP1												G6PD			EIF1AX	RPL14					VDAC3	ATP6V0B
																					TRIB3			HNRNPU	MYC					NDUFC1	NDUFB8
																								IARS1	ETF1					ATP5ME	IDH1
																								SMARCC1	SRSF1					COX6C	NDUFS1
																								SF3A1	DHX15					GRPEL1	COX7A2L
																								MCM5	PPM1G					COX10	NDUFS8
																								GSPT1	SF3B3					NDUFS1	PDHA1
																								EIF4H	PCNA					GOT2	IDH2
																								SRSF2	NCBP2					SLC25A11	CYB5R3
																								RPS6	ILF2					COX11	MRPS30
																								DDX18	SLC25A3					CS	SUCLA2
																								RPS2	EIF4H					NDUFC2	MRPS12
																								PRPS2	XPOT					MRPS30	UQCRFS1
																								CTPS1	RUVBL2					ETFA	HSD17B10
																								TOMM70	CDK4					LDHA	ECI1
																								ILF2	UBA2					FH	MRPS11
																								RRP9	GOT2					ATP6V1D	NDUFC2
																								CCT3	CLNS1A					COX6A1	TIMM17A
																								STARD7	TOMM70					NDUFA6	ACAA1
																								RRM1	NOP56					IDH3G	SLC25A3
																								XRCC6	RRM1					GPX4	TIMM9
																								VBP1	LSM2					NDUFA2	COX15
																								UBE2L3	CSTF2					NDUFA8	RHOT1
																								RUVBL2	CTPS1					PDHB	DLD
																								ODC1	NOP16					ALDH6A1	GPX4
																								HNRNPA3	SNRPA					MRPL34	COX11
																									VDAC3					SUCLA2	CASP7
																									HNRNPC					MFN2	GOT2
																									SNRPD2					MRPL35	TOMM70
																									CBX3					MTX2	OPA1
																									RPL22					PMPCA	MPC1
																									SNRPD3					TIMM17A	NDUFA5
																									CAD					POLR2F	VDAC3
																									PSMA1					NNT	CS
																									PSMD7					TOMM70	SLC25A4
																									RAD23B					ACAA2	CYB5A
																									RPL6					IMMT	IDH3G
																									AIMP2					COX15	OXA1L
																									HNRNPD					NDUFB6	COX10
																									EIF3D					ALAS1	SURF1
																									SRSF2					UQCRB
																									RNPS1					DLAT
																									FBL					NDUFB4
																									MRPL9					ATP6V1G1
																									SNRPB2					NDUFV2
																									CUL1					ECI1
																									MCM4					HADHA
																									STARD7					MRPS11
																														SDHA
																														ATP6V1E1

## Sheet: AT2s-4h
HALLMARK_TNFA_SIGNALING_VIA_NFKB		HALLMARK_INFLAMMATORY_RESPONSE	HALLMARK_HYPOXIA	HALLMARK_HYPOXIA		HALLMARK_IL2_STAT5_SIGNALING		HALLMARK_INTERFERON_GAMMA_RESPONSE		HALLMARK_EPITHELIAL_MESENCHYMAL_TRANSITION		HALLMARK_KRAS_SIGNALING_UP		HALLMARK_P53_PATHWAY		HALLMARK_APOPTOSIS		HALLMARK_ANDROGEN_RESPONSE		HALLMARK_MTORC1_SIGNALING		HALLMARK_UNFOLDED_PROTEIN_RESPONSE		HALLMARK_MYC_TARGETS_V1		HALLMARK_MYC_TARGETS_V2		HALLMARK_INTERFERON_ALPHA_RESPONSE		HALLMARK_OXIDATIVE_PHOSPHORYLATION
D1	D2	D1	D2	D1	D2	D1	D2	D1	D2	D1	D2	D1	D2	D1	D2	D1	D2	D1	D2	D1	D2	D1	D2	D1	D2	D1	D2	D1	D2	D1	D2
OLR1	NFIL3	C5AR1	ITGB3	ERO1A	AK4	CD81	CCNE1	TAPBP	CMTR1	FMOD	GLIPR1	ERO1A	HDAC9	TGFB1	CCNG1	RARA	PPP3R1	MAF	NDRG1	SLC2A3	NUPR1	EIF4G1	CALR	SRSF7	SLC25A3	TMEM97	TMEM97	GBP4	CMTR1	NDUFA4	MTRR
DENND5A	ICOSLG	RNF144B	IL1A	HS3ST1	ADORA2B	PENK	NFIL3	SERPING1	TAPBP	TGFB1	FERMT2	SERPINA3	KLF4	PPM1D	RHBDF2	PSEN1	TAP1	ZMIZ1	DNAJB9	SERP1	TMEM97	EDEM1	SSR1	PPIA	SRSF7	HK2	SRM	GBP2	EPSTI1	ATP6V0E1	SLC25A3
TANK	GFPT2	PSEN1	TAPBP	HK1	EXT1	IGF1R	WLS	CASP4	XCL1	VIM	QSOX1	TNNT2	IGFBP3	CCP110	OSGIN1	BCL2L10	CD2	AKT1	TMEM50A	RRM2	HMGCS1	ERO1A	EIF4EBP1	TRA2B	EEF1B2	DDX18	CDK4	IL7	LPAR6	ATP5PD	MRPS15
PHLDA1	MYC	GPR132	SLC4A4	PRKCA	PKP1	RORA	CAPG	FAS	IL10RA	TFPI2	LAMA3	MPZL2	IKZF1	CD81	VWA5A	ADD1	IL6	AKAP12	B2M	DHCR24	PHGDH	DKC1	PDIA6	PSMA4	CANX	MPHOSPH10	EXOSC5	PARP12	OGFR	NDUFS8	LDHB
GPR183	CXCL6	AXL	CCL24	PFKP	JMJD6	SLC2A3	MYC	AUTS2	STAT4	NOTCH2	MYL9	SPON1	IL10RA	FBXW7	ABCC5	ERBB2	BMF	ABHD2	ZBTB10	RAB1A	SQLE	EIF2S1	IARS1	PSMA1	PRDX4	CDK4	HSPD1	RNF31	HERC6	LDHB	ECH1
EGR3	DUSP2	TPBG	ATP2A2	RORA	CHST3	SWAP70	PNP	PTPN6	EPSTI1	SNTB1	CAPG	ALDH1A3	AKAP12	INHBB	DEF6	TOP2A	SLC20A1	CDK6	PMEPA1	PLOD2	EBP	SERP1	NHP2	SSBP1	RPS5	SLC29A2	SLC29A2	TRIM26	IFI44L	MTRR	MPC1
TNFSF9	NFAT5	HRH1	IL10RA	TPBG	SERPINE1	ENO3	TNFRSF1B	HELZ2	ST3GAL5	FLNA	DPYSL3	NR0B2	IL33	NOTCH1	PLK3	CASP4	BIK	UBE2J1	SLC38A2	NFKBIB	FADS1	SHC1	XPOT	BUB3	NME1	IMP4	NPM1	TRAFD1	IFIT2	ATP5F1C	SLC25A5
LITAF	IFIT2	SCARF1	LDLR	SLC2A3	HK1	TNFRSF21	CD81	STAT1	CASP7	FAS	PCOLCE	CA2	VWA5A	RALGDS	S100A10	DNM1L	CREBBP	SRF	ITGAV	DDIT4	ENO1	YWHAZ	HSP90B1	SNRPB2	RPLP0	PA2G4	RRP9	WARS1	LGALS3BP	ATP5F1A	ATP5F1A
SPHK1	NR4A3	IRAK2	AXL	ENO3	SDC3	CA2	IGF1R	IFNAR2	STAT1	BASP1	CXCL6	SEMA3B	IL1RL2	FAS	BAK1	LMNA	GPX3	PDLIM5	ADAMTS1	TUBA4A	SCD	ATF6	XBP1	APEX1	HNRNPA1	AIMP2	PA2G4	CMTR1	TAP1	MRPL34	NDUFS8
MXD1	MAP2K3	TAPBP	GNA15	CCNG2	IL6	DENND5A	MAP3K8	IL4R	OGFR	BMP1	ITGA5	GADD45G	CAB39L	STOM	IP6K2	FAS	DCN	KRT8	KRT19	XBP1	IDI1	CHAC1	EXOSC5	COX5A	IARS1	MAP3K6	MRTO4	HELZ2	TRIM26	MDH1	COX5A
B4GALT5	TAP1	SLC1A2	AQP9	KDM3A	ACKR3	PHLDA1	SPRY4	PTPN2	BANK1	PLOD2	SLC6A8	MMD	TNNT2	S100A10	H1-2	PPP3R1	PEA15	PTK2B	RPS6KA3	SLC7A11	CALR	DDIT4	EIF4A2	PSMA6	EPRS1	NDUFAF4	IPO4	IL4R	CD74	ATP5PO	TIMM13
DNAJB4	SNN	NLRP3	ICOSLG	NOCT	S100A4	CISH	MXD1	TXNIP	PNP	ITGAV	LOXL2	HKDC1	GFPT2	PERP	CD81	EGR3	IFNGR1	INSIG1	TMPRSS2	P4HA1	SSR1	XBP1	PDIA5	DDX18	NHP2	PES1	IMP4	TXNIP	TRAFD1	SLC25A6	ATP6V1C1
PTX3	SERPINE1	OLR1	MYC	DDIT4	SULT2B1	ITGAV	ARL4A	STAT4	HERC6	SLC6A8	HTRA1	JUP	PTBP2	DDIT4	TAP1	BCL2L1	IGFBP6	PGM3	ELL2	SLC1A5	DHCR7	NPM1	NPM1	PSMA7	XPOT	RCL1	SORD	CD74	LY6E	ECHS1	ATP5F1D
BTG3	MAP3K8	KIF1B	CXCL6	CSRP2	GLRX	MYO1E	SOCS1	CD74	IFI44L	FZD8	EMP3	SPRY2	PLVAP	TNFSF9	TRAFD1	BCL10	RARA	ALDH1A3	NKX3-1	STC1	SQSTM1	DCP1A	EEF2	PRDX3	SRM	TBRG4	PES1	PLSCR1	RIPK2	ATP6V0B	ATP5MC2
TNIP1	IL6	GPR183	ITGA5	FOXO3	EFNA3	NOP2	NRP1	PLSCR1	IFIT2	WNT5A	LAMA2	DNMBP	CTSS	SLC7A11	GLS2	SPTAN1	ROCK1	DHCR24	ABHD2	PSMD12	CANX	MTHFD2	YIF1A	SSB	C1QBP	EXOSC5	UNG	LAMP3	LAP3	SLC25A5	SLC25A6
TRIP10	ACKR3	TNFSF9	GPR132	P4HA1	HSPA5	XBP1	CTSZ	IRF4	NOD1	IGFBP4	SERPINE1	CXCR4	MMP11	FOXO3	MXD1	PDCD4	ADD1	RRP12	B4GALT1	ATP2A2	BCAT1	TSPYL2	SPCS3	MRPS18B	COX5A	SLC19A1	RABEPK	IFITM2	IL15	UQCR10	ATP5MC1
IL6ST	CXCL2	IL4R	TNFRSF1B	NR3C1	DCN	P4HA1	IFNGR1	MTHFD2	LGALS3BP	PTX3	LOXL1	ADAM17	ANXA10	MKNK2	ACVR1B	TXNIP	APP	ITGAV	CCND1	TES	SLC2A3	FKBP14	HYOU1	CDK4	PPIA	CBX3	DCTPP1	RIPK2	TDRD7	UQCRB	NDUFS7
BIRC2	MXD1	SPHK1	ADORA2B	PYGM	COL5A1	BCL2L1	HOPX	ARL4A	TAP1	MSX1	PFN2	IL1RL2	SLPI	SPHK1	STEAP3	BTG3	PDCD4	STEAP4	TSC22D1	MTHFD2	INSIG1	HSPA5	LSM4	ERH	SRSF3	MCM5	AIMP2	CSF1	HLA-C	ATP5PF	COX7A2L
RELA	PTX3	MXD1	EMP3	LDHC	SAP30	SLC1A5	NCS1	RIPK1	TRIM26	QSOX1	IL6	GFPT2	TNFRSF1B	MXD1	WRAP73	CREBBP	RELA	RPS6KA3	SAT1	DDX39A	HMGCR	VEGFA	EXOSC4	SNRPD2	XPO1	UNG	SUPV3L1	ISG20	C1S	ATP6V1G1	ALDH6A1
CLCF1	NR4A2	ATP2A2	SERPINE1	MYH9	PPP1R15A	IL4R	ST3GAL4	TNFAIP2	CD74	IL32	MMP1	TOR1AIP2	SPARCL1	TXNIP	S100A4	RELA	TGFB2	GNAI3	ARID5B	CXCR4	RDH11	HERPUD1	SPCS1	VDAC3	SET	FARSA	PPAN	NCOA7	CD47	COX5A	NDUFB7
CD83	RIPK2	GNAI3	C3AR1	STC1	NDRG1	MXD1	NDRG1	LATS2	TRAFD1	TNFRSF12A	BASP1	SOX9	TMEM176B	KRT17	CDKN2AIP	SMAD7	TNFSF10	SLC26A2	STEAP4	MTHFD2L	ACLY	SLC7A5	SRPRB	EIF2S2	IMPDH2	SORD	MCM4	IRF1	IL4R	ATP5F1B	SUCLG1
IL1A	GPR183	RASGRP1	IL6	TES	BTG1	PLSCR1	IL4R	IFITM2	IL6	CCN1	COL16A1	F2RL1	ADAM8	TRAF4	DDB2	IL1A	CYLD	MAK	ALDH1A3	SLC6A6	EPRS1	DNAJB9	CEBPG	PRDX4	HDDC2	MRTO4	GRWD1		CSF1	NDUFB2	NDUFS2
PLPP3	RNF19B	LAMP3	ADRM1	CXCR4	RBPJ	IRF4	CSF1	RIPK2	PML	LAMC2	PTX3	FGF9	TMEM158	CDKN2B	SOCS1	KRT18	EGR3	TMPRSS2	TNFAIP8	SLC2A1	PPIA	TUBB2A	RRP9	PSMD7	EIF2S2	PPAN	NOP16		B2M	NDUFS7	UQCRQ
TNFAIP2	PANX1	RELA	MXD1	SLC6A6	PGM2	SPRED2	PIM1	PTPN1	LY6E	VEGFA	IL15	ANGPTL4	C3AR1	TSPYL2	ST14	BCL2L11	LMNA	VAPA	SGK1	GAPDH	TM7SF2	ATF4	SDAD1	TUFM	EXOSC7		MCM5		TENT5A	PDHB	PRDX3
RELB	ID2	CD55	ACVR1B	SLC2A1	ADM	LRIG1	PRNP	ISG20	RIPK2	COL12A1	FSTL1	IL1B	LAPTM5	CSRNP2	JAG2	TNFRSF12A	GCH1	ZBTB10	KRT8	HSPA5	ATP5MC1	H2AX	PSAT1	CYC1	CDK4		NIP7		ELF1	ATP1B1	SLC25A11
SERPINB8	YRDC	TNFSF15	LY6E	CITED2	ERO1A	BATF	TNFSF10	BPGM	KLRK1	FERMT2	ID2	EREG	SPON1	IL1A	CD82	CYLD	ATF3	ELL2		PIK3R3	BHLHE40	EIF4E	HSPA9	NME1	PSMA2		RCL1		IRF1	NDUFB4	PHB2
GFPT2	SLC16A6	IL1A	RIPK2	GAPDH	PIM1	ARL4A	BATF	HIF1A	LAP3	SAT1	DCN	BPGM	MMD	BAIAP2	RNF19B	ISG20	ETF1	DNAJB9		ARPC5L	EIF2S2	NOLC1	EXOSC1	RAN	SNRPD2		FARSA		IFI27	UQCRFS1	DLD
EGR2	PPP1R15A	ADM	SLC31A2	HSPA5	SLC2A1	CD83	CDC42SE2	PTGS2	ARL4A	GEM	SDC1	PRDM1	ST6GAL1	PLK3	SDC1	SAT1	GPX4	SLC38A2		TPI1	HSP90B1	ERN1	EDEM1	PSMA2	PRDX3		UTP20		PARP14	PRDX3	IDH1
CCN1	ETS2	RIPK2	KIF1B	KLF7	ATF3	CDKN1C	GABARAPL1	NFKB1	SOCS1	CD44	FBLN5	ETS1	NRP1	SFN	CDKN2B	IL1B	WEE1	SAT1		SLC7A5	XBP1	CCL2	MTHFD2	PA2G4	RPS6		HSPE1		BST2	ACAT1	ATP6V0B
VEGFA	BIRC2	LYN	IL15	CDKN1C	CXCR4	CKAP4	TNFRSF9	CD274	IL15	PMEPA1	COL5A1	PTGS2	GLRX	RAP2B	VAMP8	EREG	EMP1	UAP1		BHLHE40	SLC7A11	CEBPB	SEC11A	AIMP2	RPS2		HK2		TXNIP	MRPS15	NDUFC2
RNF19B	NINJ1	CSF1	CD82	ADM	HS3ST1	MAPKAPK2	GPX4	GCH1	TDRD7	SDC4	MGP	G0S2	FGF9	VDR	PTPN14	ETF1	CD38	TNFAIP8		LDHA	ELOVL6	NABP1	EIF4A1	HDAC2	PHB2		NOP56			HADHB	CYC1
RIPK2	RCAN1	IL1B	C5AR1	CCN1	TPBG	GABARAPL1	ALCAM	SOCS1	SPPL2A	CXCL1	DKK1	USP12	ID2	RNF19B	PPP1R15A	CFLAR	IRF1	NKX3-1		ETF1	CTSC	ATF3		SNRPD3	RPL14		TFB2M			SUCLG1	MDH2
CCNL1	BTG1	EREG	GPR183	JMJD6	UGP2	CSF1	AHR	UPP1	C1S	THBS1	PLOD2	LIF	SERPINA3	DNTTIP2	EPHX1	HMGB2	BAX	B4GALT1		UBE2D3	LGMN	EIF4A3		RPLP0	HNRNPU		TBRG4			ATP5MC3	NDUFB5
F2RL1	PTGS2	F3	P2RY2	VEGFA	IDS	BHLHE40	EMP1	STAT3	CD40	CCN2	COL12A1	BMP2	GPNMB	PLK2	VDR	GCH1	SOD2	PMEPA1		MAP2K3	ADD3	BAG3		PCBP1	HSPD1		NDUFAF4			NNT	ETFA
ZFP36	NAMPT	TNFRSF9	TNFSF15	ZFP36	SLC6A6	TNFRSF9	LRRC8C	PNP	VAMP8	GJA1	ITGB1	PIGR	EVI5	SAT1	NDRG1	NEDD9	TIMP1	KRT19		TXNRD1	TRIB3			PSMD14	RPS3		MPHOSPH10			NDUFA5	ECHS1
CSF1	CSF1	OSMR	CD40	TPI1	TES	MAP3K8	ITGAV	CCL2	SECTM1	IL6	ANPEP	KLF4	YRDC	SOCS1	HSPA4L	CD44	SPTAN1	TSC22D1		PNP	DDIT3			PSMD8	CYC1					COX4I1	ATP5MC3
JAG1	RELA	HIF1A	CD55	ANGPTL4	KLF7	SOCS1	PLEC	IL6	IL4R	RHOB	EFEMP2	BIRC3	PPP1R15A	UPP1	NINJ1	PEA15	CCND2	ADAMTS1		NFIL3	IDH1			MRPL9	PSMD8					ATP5PB	COX15
ZBTB10	CLCF1	NFKB1	OSMR	ISG20	KLF6	IKZF4	SWAP70	BTG1	CFB	PLAUR	LGALS1	PLAUR	CFB	LIF	BTG1	BMP2	BCL10	SGK1		PPP1R15A	HSPD1			PSMD1	NPM1					HADHA	ATP5F1B
FOSL1	NFKB2	SLC7A2	IL4R	BHLHE40	CCN2	CD44	MAPKAPK2	ARID5B	BTG1	CXCL8	PMEPA1	MAFB	ADAM17	BMP2	APP	ANXA1	TNFRSF12A	ARID5B		LDLR	FADS2			KARS1	MRPS18B					SDHB	SLC25A4
NFKB2	DUSP4	GCH1	KCNA3	F3	FOXO3	PLIN2	KLF6	MT2A	PTGS2	GADD45A	GEM	EMP1	PTGS2	CEBPA	CDK5R1	BIRC3	ANXA1			CDKN1A	ME1			C1QBP	CNBP					MDH2	MRPS12
JUNB	EGR3	IL1R1	MET	WSB1	PFKFB3	LIF	SOCS2	PELI1	NAMPT	TNFAIP3	ITGAV	TRIB1	PCP4	TSC22D1	CSRNP2	IER3	FAS			NAMPT	CTH			DUT	POLD2					GPX4	COX4I1
LAMB3	IL6ST	LIF	NLRP3	LDHA	CP	BMP2	CCND2	IRF1	PIM1	ID2	TFPI2	CCL20	CBL	SLC19A2	CTSF	MCL1	TIMP3				CACYBP			CNBP	TRA2B					OXA1L	VDAC1
PLK2	GCH1	CCL2	NAMPT	ETS1	IRS2	PNP	DHRS3	ICAM1	TNFSF10	GADD45B	THBS1	HBEGF	MTMR10	KLF4	ALOX15B	IL6	DNAJA1				GAPDH			NHP2	PABPC1					TIMM8B	HSD17B10
BHLHE40	BCL3	IL6	CSF1	PLIN2	DDIT4	RHOB	IRF4	TNFAIP3	MX2	AREG	IL32	PPP1R15A	GADD45G	CDKN2AIP	CDKN2A	RHOB	CCND1				STARD4			CCT5	KARS1					IDH3G	MRPL11
HES1	ATF3	ICAM4	ADM	IRS2	FOSL2	ODC1	SPRED2	CDKN1A	GCH1		CCN2	RGS16	ERO1A	ZFP36L1	DGKA	HMOX1	CAV1				LTA4H			SLC25A3	SSBP1					MPC1	POR
RCAN1	LITAF	PLAUR	RELA	PFKFB3	SDC4	SOCS2	SNX9	NAMPT	HLA-B		PMP22	TNFAIP3	EPHB2	IER3	TCN2	GADD45A	BTG3				SHMT2			PCNA	PSMA1					IDH1	TOMM22
SAT1	ZBTB10	CXCL8	TNFSF10	SDC4	CAV1	NFIL3	BCL2L1	NFKBIA	B2M		NTM	ID2	ZNF277	HEXIM1	PERP	EMP1	BCL2L1				ADIPOR2			EXOSC7	YWHAE					BDH2	NDUFB8
PANX1	TNFRSF9	CCL20	ITGB8	CCN2	CDKN1C	EMP1	CDKN1C	SOCS3	HLA-G		TIMP1		SCG5	BTG1	ATF3	DNAJA1	KRT18				QDPR			STARD7	VDAC1					LRPPRC	ATP5MF
IL1B	JAG1	EDN1	GCH1	FOSL2	TNFAIP3	MYC	AHNAK	SOD2	CD38		DST		LY96	HMOX1	TGFA	PMAIP1	CTNNB1				P4HA1			CCT2	PSMA7					ATP6V1C1	UQCR11
EIF1	SPHK1	MYC	TNFRSF9	IER3	PLAUR	AHR	AGER		IRF1		IGFBP2		MAFB	GADD45A	TRAF4	IRF1	SAT1				PGK1			CANX	TXNL4A					NDUFB5	NDUFAB1
F3	PMEPA1	HBEGF	LYN	MT1E	CCNG2	RGS16	GADD45B		ZNFX1		TNFRSF12A		CXCR4	HBEGF	SPHK1	CDKN1A	GADD45B				ACTR3			VDAC1	APEX1					VDAC3	MRPL34
TNFRSF9	GEM	AHR	SLC7A2	IL6	ETS1	NFKBIZ	MAFF		BPGM		FAS		DUSP6	PPP1R15A	PVT1	ATF3	PMAIP1				RRP9			CLNS1A	RAN					ACAA1	PDHB
TUBB2A	SERPINB8	RGS16	PDPN	BTG1	PFKP	KLF6	RHOB		VAMP5		LAMC2		SPRY2	RGS16	AEN	GADD45B	EREG				DDX39A			VBP1	PGK1					TIMM13	LRPPRC
MAP3K8	IL23A	SGMS2	SPHK1	HMOX1	PNRC1	GADD45B	LIF		IFNAR2		TIMP3		SEMA3B	EPHA2	PLXNB2	SOD2	GSN				PSMD13			PSMC4	NDUFAB1					UQCRC2	OGDH
TNFAIP8	RELB	LDLR	TPBG	PLAUR	MAFF	MAFF	PHLDA1		SOD2		SDC4		PCSK1N	TM4SF1	H2AJ		RHOB				RPN1			SERBP1	RACK1					SDHA	TIMM10
MARCKS	IRF1	IRF1	ABI1	NFIL3	CAVIN1				IFI27		TGFB1		EMP1	IER5	BAX		TXNIP				PSPH			PSMB2	RRP9					NDUFS3	ATP5F1C
PTGS2	CEBPB	ICAM1	AHR	NEDD4L	MT1E				TNFAIP2		FN1		NR0B2	CDKN1A	RAP2B		CFLAR				G6PD			GOT2	PSMA6					CYC1	NDUFA4
CFLAR	KLF10	CDKN1A	IL1R1	PPP1R15A	ANXA2				FAS		TNFAIP3		DNMBP	ATF3	SLC19A2		NEDD9				PSMB5			DEK	PA2G4					ATP5MF	PDHA1
NFE2L2	SMAD3	KLF6	LPAR1	MT2A	ANGPTL4				IRF4		PLAUR		BPGM	RRAD	ITGB4		CDKN1A				SC5D			TXNL4A	RPL6					COX6B1	COX6A1
NFKB1	ABCA1	NAMPT	IRF1	CAVIN1	NEDD4L				PTPN1		SAT1		APOD		KRT17		BIRC3				GLA			SRSF3	FBL					ISCU	OXA1L
GCH1	SOD2	NFKBIA	IRAK2	TNFAIP3	TIPARP				NFKBIA		PDLIM4		CCND2		FOXO3		GADD45A				PSAT1			RSL1D1	PABPC4					SLC25A4	ATP5PB
GEM	KLF6	CSF3	RGS1	CDKN1A	CDKN1A				NFKB1		GADD45B		USP12		CCND2						HSPA9			ACP1	EIF3B					OGDH	COX8A
G0S2	B4GALT5		ABCA1	ATF3	ERRFI1				CD274		CRLF1		HBEGF		INHBB						TFRC			CCT7	RPL22					MRPS30	SDHD
NR4A3	PFKFB3		KLF6	KLF6	MT2A				PARP14		VIM		SOX9		MDM2						SDF2L1			PHB2	UBA2					NDUFA2	SDHB
B4GALT1	NFKBIE		TIMP1	TIPARP					BST2		RHOB		JUP		HEXIM1						EDEM1			EIF3D	FAM120A					ATP5F1D	ACAA2
CD44	TNIP1		CX3CL1	PNRC1					CCL2		GJA1		PLAU		IER5						MTHFD2			IFRD1	PSMD1					SDHD	FDX1
BCL3	TNFAIP2		HBEGF	ERRFI1					TNFAIP3		CXCL8		TSPAN1		FAS						SEC11A			NDUFAB1	EIF1AX					ATP6AP1	NNT
KLF10	SPSB1		IFNGR2	MAFF					ICAM1		GADD45A		TNFAIP3		TSPYL2						M6PR			PGK1	EIF4A1					SDHC	MRPS11
DUSP5	TRIP10		NFKBIA						PFKP		AREG		PLAUR		ZMAT3						DHCR24			RACK1	SNRPD3					BAX	HSPA9
LIF	IER5		NFKB1						ARID5B				PRDM1		HBEGF						ELOVL5			NCBP1	LSM2					DLD	NDUFA6
BMP2	LAMB3		RASGRP1						ST8SIA4				ETS1		DDIT4						PGM1			POLD2	SRSF2					PHYH	NDUFB3
IRS2	IRS2		BST2						PELI1				CCL20		DNTTIP2						NFYC			CBX3	HNRNPA3					ALDH6A1	IDH3B
PMEPA1	BCL6		CCL2						HLA-A				EREG		STOM						NUP205			RUVBL2	SERBP1					UQCRQ	NDUFS1
PFKFB3	HBEGF		PLAUR						TXNIP				ALDH1A3		PHLDA3						BTG2			PSMC6	MRPL23					NDUFC2	ALAS1
CEBPD	IFNGR2		ICAM1						CDKN1A				LIF		TGFB1						PPA1			MCM5	TUFM					DECR1	NDUFA9
SDC4	FOSL2		CCL20						MT2A				ANGPTL4		TSC22D1						POLR3G				RPL18					HSD17B10	HADHA
TSC22D1	NFKBIA		HRH1										BIRC3		RALGDS						CYP51A1				RANBP1					TIMM10	ECI1
CXCL1	NFKB1		EREG												PLK2						CYB5B				CLNS1A					ATP6V1D	COX6B1
MAP2K3	B4GALT1		SGMS2												SAT1						SORD				PTGES3					ATP6V1E1	NQO2
KLF4	CCND1		LIF												ZFP36L1						ACACA				RPS10					NDUFB7	CYB5A
FOSL2	SDC4		CXCL8												RRAD						TCEA1				SF3B3					UQCR11	NDUFS6
BCL6	BTG3		CSF3												ZBTB16						GPI				LDHA					SLC25A3	NDUFB6
SPSB1	TSC22D1		CDKN1A												RPS27L						SLC37A4				PSMC4					ETFA	COX7A2
REL	PLPP3		EDN1												TXNIP						SERPINH1				PSMA4					COX7A2L	TIMM8B
BIRC3	PLAU														LIF						CCT6A				CTPS1					MRPS11	NDUFV1
EHD1	CCL2														EPHA2						LDHA				CCT3					NDUFA8	MGST3
IER3	TUBB2A														CDKN1A						GTF2H1				MAD2L1					NDUFB3	ATP5PF
CCL2	TNFAIP3														TM4SF1						PSMC4				PSMB3					MRPS22	UQCRC2
MCL1	PLK2														GADD45A						PSMA4				AIMP2					TCIRG1	ACAA1
SGK1	PLAUR																				RPA1				VDAC3					UQCRC1	ATP5PD
CEBPB	ICAM1																				UNG				MCM4					NDUFS1	NDUFC1
IL6	SAT1																				WARS1				PWP1					POLR2F	SURF1
ETS2	FOSL1																				CCNF				RFC4					ATP5ME	NDUFA7
RHOB	KDM6B																				CFP				PRPS2					VDAC1	COX7B
BTG1	PNRC1																				ALDOA				PSMC6					MRPS12	GPI
PHLDA2	GADD45B																				GGA2				NOP16					ECI1	SDHC
PLAUR	PHLDA2																				PSMA3				MCM5					NDUFB8	UQCRC1
NFIL3	MAFF																				SLC9A3R1				ERH					ATP6V1H	HADHB
GADD45A	CCL20																				SLC1A5				DEK					GPI	NDUFA5
TRIB1	NFE2L2																				UCHL5				EIF3D					GOT2	IDH3A
CCL20	DUSP5																				MCM4				EIF4H					NDUFA9	UQCR10
EDN1	PER1																				PDAP1				LSM7					MRPL15	IDH3G
TGIF1	TNFAIP8																				HMBS				RNPS1					PDHA1	LDHA
MYC	TGIF1																				USO1				CCT7					CYB5A	CPT1A
HBEGF	KLF9																				EEF1E1				CDC45					ATP6V1F	ABCB7
KLF9	EHD1																				PSMC6				CCT5					COX8A	ACAT1
PPP1R15A	REL																													AIFM1	DLAT
KDM6B	RHOB																													MTX2	SUCLA2
ZC3H12A	SGK1																													NDUFS2	ATP5PO
FOSB	ZC3H12A																													COX15	MRPS22
LDLR	LIF																													RHOT2	MTX2
CXCL2	CFLAR																													NDUFB6	VDAC3
IER5	TIPARP																													AFG3L2	COX5B
IRF1	CDKN1A																													PHB2	SUPV3L1
ICAM1	PHLDA1																													NDUFS6	MRPS30
TNFAIP3	BIRC3																													NDUFAB1	TIMM9
ID2	EDN1																													VDAC2	NDUFA3
CDKN1A	GADD45A																													FH	UQCRH
ATF3	AREG																													PDP1	DECR1
KLF6																														NDUFS4	RHOT2
GADD45B																														MRPL35	COX6C
TIPARP																														MRPL11	NDUFS3
NAMPT																														ATP5F1E	ATP6V1D
PNRC1																														SURF1	PDHX
NFKBIA																														FXN	HTRA2
AREG																														COX11	NDUFA2
SOCS3																														SUCLA2	ACO2
SOD2																														UQCRH	SLC25A12
MAFF																														ABCB7	MDH1
																														TIMM9	CS
																														ETFB	ATP5ME
																														COX7C	NDUFB2
																														SLC25A12	ATP6V0E1
																														NDUFA1	IDH2
																														ATP5MC1	COX17
																														NDUFV2	RHOT1
																															PHYH

## Sheet: AT2s-10h
HALLMARK_TNFA_SIGNALING_VIA_NFKB		HALLMARK_INFLAMMATORY_RESPONSE	HALLMARK_HYPOXIA	HALLMARK_HYPOXIA		HALLMARK_IL2_STAT5_SIGNALING		HALLMARK_INTERFERON_GAMMA_RESPONSE		HALLMARK_EPITHELIAL_MESENCHYMAL_TRANSITION		HALLMARK_KRAS_SIGNALING_UP		HALLMARK_P53_PATHWAY		HALLMARK_APOPTOSIS		HALLMARK_ANDROGEN_RESPONSE		HALLMARK_MTORC1_SIGNALING		HALLMARK_UNFOLDED_PROTEIN_RESPONSE		HALLMARK_MYC_TARGETS_V1		HALLMARK_MYC_TARGETS_V2		HALLMARK_INTERFERON_ALPHA_RESPONSE		HALLMARK_OXIDATIVE_PHOSPHORYLATION
D1	D2	D1	D2	D1	D2	D1	D2	D1	D2	D1	D2	D1	D2	D1	D2	D1	D2	D1	D2	D1	D2	D1	D2	D1	D2	D1	D2	D1	D2	D1	D2
BCL6	SDC4	IFNGR2	SELENOS	AK4	SDC4	UCK2	DENND5A	GCH1	IFITM2	PLOD3	SDC4	CTSS	NR0B2	AK1	ACVR1B	DNM1L	MCL1	ADRM1	AKAP12	EDEM1	BHLHE40	EDEM1	GOSR2	PSMC4	DUT	TBRG4	TMEM97	LAMP3	LAMP3	CYB5A	MTRR
CXCL3	DENND5A	GCH1	LYN	GBE1	ENO1	GSTO1	RRAGD	SPPL2A	PTPN2	ANPEP	LGALS1	LAPTM5	AMMECR1	PMM1	TGFA	CASP2	BMF	GSR	ZBTB10	SLC1A4	TMEM97	SLC1A4	DCP1A	PSMB2	SRSF7	FARSA	HSPE1	TENT5A	IFITM2	NDUFB7	NDUFB3
IL15RA	LITAF	IFNAR1	P2RY2	IER3	RRAGD	TTC39B	PTGER2	TOR1B	IFITM3	QSOX1	GEM	IKZF1	EPB41L3	FOS	HDAC3	CASP7	SC5D	ELK4	HOMER2	POLR3G	SERPINH1	DCP1A	STC2	CDK2	PRDX3	MYBBP1A	RRP9	LGALS3BP	IFITM3	ALDH6A1	CYB5A
ACKR3	MCL1	AQP9	CD82	TPST2	ADM	PDCD2L	CKAP4	NUP93	CD74	SERPINE1	GPC1	AKAP12	GFPT2	BTG2	CSRNP2	CDK2	CTNNB1	RRP12	ARID5B	AK4	SCD	SEC31A	DNAJC3	BUB3	HSPE1	NOP2	SLC29A2	CD74	CD74	ISCU	NDUFB5
YRDC	GFPT2	SLC31A2	SCARF1	KLF7	VHL	P4HA1	UCK2	CD40	HLA-B	NOTCH2	PTX3	ZNF639	IKZF1	EPHX1	ERCC5	DFFA	DNAJC3	VAPA	XRCC6	GBE1	HSPE1	DDX10	WFS1	PSMB3	SRSF3	TFB2M	EXOSC5	PARP9	LGALS3BP	NDUFB1	ISCU
TNFAIP6	GEM	PIK3R5	NOD2	PAM	MXI1	POU2F1	CCNE1	RSAD2	LGALS3BP	ENO2	TGFBR3	PTBP2	MAP7	DCXR	CDKN2B	HMGB2	TGFBR3	ITGAV	GNAI3	NMT1	XBP1	SDAD1	H2AX	KARS1	HDDC2	AIMP2	MYC	IFI30	PSMB8	NDUFA4	ATP5MC2
GPR183	NFKB1	SERPINE1	C3AR1	SERPINE1	GPC1	PUS1	TRAF1	PML	HLA-DRB1	COL12A1	LAMA3	HKDC1	SEMA3B	JUN	AEN	IER3	PPP2R5B	GNAI3	CCND1	GOT1	HMGCS1	PDIA6	NPM1	AIMP2	PABPC1	CDK4	PRMT3	LY6E	IFI30	ATP5MC2	PRDX3
IER3	PTX3	AXL	CALCRL	VHL	EFNA3	CDCP1	ITGA6	PSMA2	BANK1	PVR	FLNA	IL1RL2	TSPAN7	CEBPA	MKNK2	TOP2A	LGALS3	NKX3-1	TSC22D1	IFRD1	TFRC	EXOSC5	NOP56	CDK4	SSBP1	TCOF1	HK2	CD47	HLA-C	ATP5PD	SDHD
SNN	JAG1	CD40	ICOSLG	JMJD6	SLC2A1	XBP1	SWAP70	IL6	HLA-DQA1	SDC4	LAMA2	YRDC	TRAF1	CD81	CCNK	RARA	GNA15	SRP19	ACSL3	TUBA4A	IDI1	SHC1	ARFGAP1	IFRD1	PPIA	EXOSC5	SRM	CMPK2	SAMD9L	ETFB	NDUFA3
SLC2A6	NAMPT	ABI1	GPR183	WSB1	STC2	PHLDA1	DHRS3	NLRC5	CIITA	IL6	COL12A1	AVL9	PRDM1	TOB1	HSPA4L	GCH1	GPX3	ARID5B	LIFR	UCHL5	HSP90B1	XBP1	CNOT4	YWHAQ	RPS10	GRWD1	UTP20	MX1	CMPK2	ACAA1	NDUFC1
F2RL1	TRAF1	LPAR1	P2RX7	P4HA1	RBPJ	SYNGR2	IRF4	RAPGEF6	PSMB8	TNC	SERPINE1	STRN	SPARCL1	SDC1	BTG1	ENO2	IL18	FKBP5	NKX3-1	P4HA1	EDEM1	PREB	EIF2AK3	NCBP2	PCBP1	UTP20	RABEPK	HLA-C	UBE2L6	UQCRB	ECH1
IFNGR2	SLC2A6	RAF1	ITGA5	ENO2	SIAH2	ARL4A	TTC39B	STAT4	IFI30	TIMP1	CALD1	F2RL1	CTSS	ISCU	PPP1R15A	BMF	CASP7	SPCS3	SEC24D	PSME3	INSIG1	WFS1	FUS	TOMM70	YWHAE	PUS1	MCM5	GBP2	PLSCR1	NDUFB5	COX17
CCL4	KDM6B	PVR	PSEN1	SDC4	AKAP12	CDKN1C	ARL4A	ZNFX1	SOCS3	PMP22	LOXL2	JUP	AKAP12	DRAM1	INHBB	CDC25B	SPTAN1	TNFAIP8	STK39	GCLC	DHCR24	CEBPB	SLC1A4	SRSF2	CANX	IPO4	SLC19A1	DDX60	NCOA7	NDUFB3	ATP5F1A
GCH1	FJX1	NLRP3	IL18R1	PPP1R15A	BTG1	CAPG	NCS1	PARP12	SAMD9L	CAPG	CD44	MTMR10	PPP1R15A	FUCA1	HRAS	SLC20A1	EREG	STK39	ITGAV	CANX	LGMN	TUBB2A	YWHAZ	DEK	NDUFAB1	WDR74	CDK4	PSME1	CASP1	NDUFA5	SLC25A4
SERPINE1	SERPINB2	IL6	IRF1	IL6	PPP1R15A	CSF1	KLF6	PSME2	CMPK2	BASP1	NOTCH2	KLF4	SPON1	VAMP8	CDKN2AIP	IL6	CD44	PA2G4	GSR	XBP1	LTA4H	NOP14	FKBP14	CANX	PHB2	DDX18	MAP3K6	UBA7	PARP9	ACAT1	ATP5PD
KLF4	BTG1	TIMP1	LPAR1	CAV1	SERPINE1	PHTF2	BATF3	ARL4A	UBE2L6	ITGA5	ECM1	MAP7	YRDC	CTSD	SFN	TIMP1	TOP2A	B4GALT1	UBE2J1	PPP1R15A	PPIA	EXOSC4	DKC1	PSMA2	HNRNPA1	RRP12	TCOF1	RTP4	B2M	NDUFB2	NDUFS7
DUSP4	IL18	IL1A	ATP2A2	CXCR4	KLF6	DENND5A	CD44	PIM1	CFH	ITGAV	TFPI2	SERPINA3	PTGS2	MXD4	TSC22D1	IL1A	CCND1	ELOVL5	PGM3	ACTR2	P4HA1	HYOU1	EIF2S1	EXOSC7	PRDX4	PPAN	PES1	TXNIP	LY6E	COX7C	NDUFB7
CXCL2	PPP1R15A	DCBLD2	ADM	CDKN1C	PGM2	PIM1	IL1RL1	CASP4	PLSCR1	LGALS1	LAMC1	PPP1R15A	EREG	TM7SF3	RAP2B	CAV1	DNAJA1	UBE2J1	ADRM1	ACTR3	CTSC	YWHAZ	SERP1	CCT3	RRP9	BYSL	HSPD1	MVB12A	PSME1	UQCR10	ALDH6A1
SERPINB2	ZBTB10	SLC31A1	PTGER2	MIF	NOCT	ITGAV	ECM1	APOL6	STAT3	SLC6A8	SLC6A8	PLAU	AVL9	NDRG1	TRIB3	GNA15	ETF1	MYL12A	DNAJB9	ABCF2	CALR	SSR1	ATF6	POLE3	HNRNPA3	CBX3	DUSP2	PSMB8	LAP3	NDUFA1	NDUFB1
SLC16A6	SERPINE1	IFITM1	NFKB1	PIM1	IDS	MYO1C	MYO1C	RIPK2	C1R	FSTL3	IL32	DCBLD2	ADAM17	CCND3	PTPN14	GSR	IFNGR1	ACSL3	ALDH1A3	CXCR4	DHCR7	DNAJC3	KIF5B	ILF2	SNRPD2	PPRC1	UNG	SP110	IFI35	ECHS1	MRPS15
SDC4	YRDC	KIF1B	ACVR1B	MYH9	IRS2	NRP1	GABARAPL1	LATS2	CASP1	TGFB1	PLOD2	BTBD3	FGF9	PRKAB1	MAPKAPK3	CASP4	BCL10	ABHD2	RPS6KA3	NFKBIB	CANX	FKBP14	EIF4A3	EIF4G2	NHP2	NIP7	MCM4	DHX58	IRF9	BDH2	LDHB
PPP1R15A	PTGS2	ADRM1	NAMPT	TIPARP	EDN2	SNX9	FURIN	ARID5B	B2M	CXCL1	QSOX1	CXCR4	ETV5	ALOX15B	CGRRF1	DNAJC3	GSR	INSIG1	TNFAIP8	SHMT2	TM7SF2	CKS1B	NOLC1	CTPS1	ERH	PA2G4	TFB2M	EIF2AK2	IL7	ATP5MG	UQCRB
IL6	KLF6	GNA15	RASGRP1	DDIT3	TPI1	TNFRSF1B	LRRC8C	ST8SIA4	XAF1	CCN2	ITGAV	FCER1G	BPGM	RGS16	BAK1	PPP3R1	RELA	HMGCS1	SRP19	YKT6	FADS1	EIF2S1	ATF3	GSPT1	C1QBP	NDUFAF4	IPO4	HERC6	PNPT1	GPX4	UQCR10
CEBPB	CD44	IRAK2	NLRP3	TPI1	SDC3	LRRC8C	IFNGR1	BPGM	LY6E	FLNA	ENO2	NRP1	MTMR10	TAX1BP3	MXD1	IFNGR1	ADD1	SEC24D	ELL2	CYP51A1	NUPR1	SRPRA	VEGFA	DDX18	EEF1B2	DCTPP1	SUPV3L1	MOV10	SP110	COX8A	UQCRQ
PHLDA1	EIF1	CCRL2	GNA15	SLC2A1	CAVIN3	MYO1E	ALCAM	PLSCR1	PSME1	TFPI2	VEGFA	EVI5	CCND2	RACK1	DGKA	DDIT3	ENO2	CCND1	KRT19	GSR	EBP	SPCS3	DCP2	UBE2L3	CLNS1A	IMP4	PUS1	IFI35	PSME2	ATP5F1A	ATP5ME
TNC	IRS2	CSF1	IL18	CCN2	UGP2	MAPKAPK2	HIPK2	IRF4	TNFSF10	FBLN5	FSTL3	EPB41L3	TNFRSF1B	IFI30	PLK2	RELA	ATF3	PMEPA1	SMS	HPRT1	IFI30	NHP2	CCL2	HPRT1	FAM120A	MRTO4		STAT2	IFI44	NDUFC2	SDHB
PLAU	CLCF1	TNFSF15	SERPINE1	HK1	TPBG	IFNGR1	PRNP	IFITM3	HLA-DMA	PPIB	CAPG	SPRY2	CBL	CTSF	OSGIN1	IL1B	CCND2	PGM3	SGK1	TBK1	SQLE	HSPA9	CEBPB	FAM120A	TRA2B	NOP56		IFI27	MX1	PHYH	NDUFA7
TUBB2A	CCND1	HRH1	SEMA4D	SDC3	ENO2	TNFRSF9	ITGAV	NFKB1	LAP3	FERMT2	FERMT2	TNFRSF1B	KLF4	DDB2	ATF3	CTNNB1	ROCK1	ALDH1A3	SLC38A2	ACLY	RRP9	EIF4A3	CEBPG	TARDBP	HNRNPA2B1	WDR43		C1S	OAS1	UQCR11	UQCR11
IL1A	SNN	ITGA5	KLF6	SIAH2	ATF3	IL1RL1	POU2F1	WARS1	MVP	VIM	BASP1	IL7R	STRN	LDHB	CCND2	CTH	GSN	LMAN1	SAT1	PRDX1	FADS2	WIPI1	TUBB2A	SNRPG	IMPDH2	HSPE1		CASP1	CSF1	SURF1	ACO2
LITAF	RELB	RASGRP1	EREG	CA12	VEGFA	SLC1A5	MXD1	IFITM2	IFI35	GADD45A	CALU	AMMECR1	TOR1AIP2	RXRA	RHBDF2	DNAJA1	BCL2L1	DNAJB9	KRT8	RPN1	PPA1	SERP1	TARS1	RPS5	HNRNPU	SRM		IFI44	STAT2	NDUFS8	NDUFA5
CCRL2	TSC22D1	GNAI3	TNFSF15	TPBG	HK1	BATF	SNX9	IFNAR2	IRF9	PMEPA1	PVR	SEMA3B	CCSER2	H2AJ	PHLDA3	ETF1	PDCD4	KRT8	ABHD2	PSMD12	RDH11	CEBPG	DNAJB9	SSB	RPL22	NPM1		USP18	CCRL2	NDUFA2	NDUFB4
CSF1	ZC3H12A	ACVR1B	HIF1A	ADORA2B	PRKCA	PLSCR1	SLC1A5	PTGS2	IL7	IL32	CD59	TFPI	ALDH1A3	COQ8A	KLF4	IFITM3	LMNA	UAP1	FKBP5	CACYBP	BTG2	NOP56	EIF4E	CNBP	CYC1	NOLC1		TRIM21	DDX60	UQCRQ	COX8A
DENND5A	ATP2B1	TNFRSF1B	SLC31A1	PFKFB3	RORA	IRF4	MYO1E	PARP14	ICAM1	ITGB1	PDLIM4	USP12	GALNT3	RAB40C	UPP1	EREG	FAS	RPS6KA3		SSR1	ATP6V1D	DDIT4	ERO1A	UBE2E1	LDHA	MYC		SAMD9L	CD47	MRPL11	ETFA
BIRC2	NFKB2	IL7R	GNAI3	CSRP2	MYH9	LIF	CCND2	NFKBIA	SAMHD1	FAS	ITGB1	IL1B	PRELID3B	ABAT	SLC3A2	CYLD	EMP1	SMS		ELOVL6	DDIT3	DCP2	ASNS	TCP1	RPS3	NOP16			MVB12A	MTRR	NDUFAB1
NFKB2	SERPINB8	RNF144B	KIF1B	FOSL2	TIPARP	AHNAK	IL1R2	CCL2	PNPT1	CD44	GJA1	MMD	USP12	S100A4	TGFB1	BCL10	CYLD	KRT19		EPRS1	SEC11A	XPOT	EIF4EBP1	CCT4	CCT7	GNL3			IFITM1	ATP5PB	SDHC
KDM6B	MXD1	RIPK2	OSMR	RORA	KLF7	IFITM3	TNFRSF1B	FAS	SP110	VEGFA	TGFB1	GFPT2	EVI5	ZBTB16	STOM	SC5D	CTH	HMGCR		DDIT3	QDPR	SRPRB	HSPA5	PSMA7	MYC	HSPD1			NMI	SDHC	PHB2
BCL3	RELA	TNFRSF9	AXL	UGP2	GAPDH	RORA	CAPG	CD274	APOL6	LAMC2	FAS	BPGM	ERO1A	TCN2	FAS	GADD45A	BTG3	SGK1		ATP2A2	RPN1	BAG3	TSPYL2	EPRS1	NME1				C1S	NDUFA3	NNT
TGIF1	PLK2	ATP2A2	ATP2B1	MAFF	CSRP2	SWAP70	NCOA3	CDKN1A	CASP4	PLAUR	CCN2	TOR1AIP2	EMP1	NINJ1	H1-2	CCND1	ISG20	SLC38A2		HSPA4	SSR1	EIF4A1	PSAT1	FBL	RPLP0				PSMB9	NDUFC1	DECR1
TIPARP	NFAT5	MET	IRAK2	DDIT4	CDKN1C	MAFF	BCL2L1	ISG20	PSME2	CALU	DAB2	LIF	EPHB2	NOTCH1	FOXO3	BID	PEA15	SAT1		RIT1	M6PR	CCL2	MTHFD2	PTGES3	MRPS18B				LPAR6	NDUFS7	MRPL11
EIF1	MAP2K3	LDLR	TPBG	HMOX1	ERO1A	SPRED2	SPRED2	ICAM1	IFI44	PDLIM4	FBLN5	EREG	G0S2	CYFIP2	DNTTIP2	SQSTM1	CDKN1A			SLC1A5	LDHA	ERN1	DDIT4	SERBP1	SLC25A3				RTP4	PHB2	UQCRC2
ETS2	NFKBIA	MSR1	MXD1	CCNG2	CCN2	CKAP4	RORA	TNFAIP3	MX1	DAB2	PLAUR	CBL	JUP	BMP2	SPHK1	NEDD9	PMAIP1			LDLR	RPA1	ASNS	HERPUD1	SET	COPS5				EIF2AK2	ATP6V1G1	BDH2
IL7R	ATF3	RELA	RELA	ANGPTL4	MAFF	HOPX	MAPKAPK2	PFKP	STAT1	TGM2	THBS1	PTGS2	PLAUR	NUPR1	PERP	HMOX1	SAT1			TPI1	VLDLR	NPM1	ATF4	EIF2S1	SRSF1				IFIH1	NDUFA7	NDUFA1
RIPK2	VEGFA	IL1B	CD40	LDHA	PFKFB3	MYC	ODC1	PNP	SERPING1	TNFAIP3	EMP3	CCSER2	TNFAIP3	XPC	TSPYL2	LGALS3	SOD2			ME1	USO1	NOLC1	CHAC1	EIF3B	RPL6				TRIM5	SLC25A4	NDUFA2
SMAD3	CCL2	PTPRE	CSF3	VLDLR	HSPA5	CD44	CDKN1C	NAMPT	STAT2	AREG	TNFAIP3	G0S2	ETS1	EI24	DDIT4	CFLAR	ANXA1			SLC2A1	ATP5MC1	EIF4E	SLC7A5	PCBP1	EXOSC7				TMEM140	DECR1	MDH1
TNFRSF9	KLF4	SLC11A2	NFKBIA	VEGFA	ADORA2B	PRNP	TNFRSF9	PTPN1	DDX60	EMP3	SAT1	EPHB2	HBEGF	TXNIP	CDKN1A	FAS	KRT18			STIP1	NFYC	DNAJB9	NABP1	CBX3	PGK1				IFI27	OGDH	SLC25A6
LDLR	IL23A	TPBG	TNFRSF1B	PLAUR	CCNG2	HIPK2	MAFF	PELI1	IL6	ITGA2	VIM	GALNT3	CCL20	RPS27L	SAT1	CD44	NEDD9			CTH	COPS5	CALR		ACP1	PSMC6				UBA7	NDUFS3	PDHB
RELA	BIRC2	ADORA2B	PVR	ENO1	CA12	PTRH2	EMP1	UPP1	ST3GAL5	CXCL8	LAMC2	ADAM17	ANGPTL4	MKNK2	HBEGF	BTG3	TNFRSF12A			TOMM40	NUP205	VEGFA		NHP2	SRM				TRIM21	COX11	ATP5F1C
CLCF1	IL6ST	LIF	ABI1	CDKN1A	FOXO3	ODC1	PLEC	HIF1A	PSMB10	THBS1	CXCL8	ALDH1A3	GLRX	TPD52L1	ALOX15B	CDKN1A	CAV1			STARD4	ACTR3	DKC1		PA2G4	RPL14				IRF2	SUCLG1	ALAS1
IL1B	CEBPB	RHOG	ADRM1	TES	ISG20	TGM2	PNP	MTHFD2	IFIT1	GJA1	TNFRSF12A	ANGPTL4	ITGA2	GM2A	S100A10	ANXA1	CFLAR			PITPNB	STARD4	CHAC1		ETF1	PCNA				IL4R	NDUFB8	ATP5MF
NFAT5	TRIP10	NFKB1	RNF144B	GAPDH	NEDD4L	BCL2L1	PLIN2	SOD2	CD69	SAT1	ITGA2	PLAUR	BIRC3	HEXIM1	GADD45A	ISG20	GADD45A			ETF1	DHFR	TARS1		XPO1	APEX1				BST2	NDUFS4	MPC1
NFKBIE	B4GALT5	EREG	CCL2	MT1E	PLAUR	PNP	HOPX	MT2A	MYD88	TNFRSF12A	GADD45A	PRELID3B		BTG1	TXNIP	PMAIP1	TXNIP			RAB1A	PGK1	PSAT1		NME1	TFDP1				MOV10	ATP5ME	ECHS1
SERPINB8	TIPARP	IL1R1	IL1R1	ISG20	PNRC1	TNFRSF21	AHNAK		NMI		AREG	ETS1		PCNA	TM4SF1	BCL2L1	BIRC3			DDX39A	RRM2	ERO1A		RANBP1	RPS2				ADAR	PDHB	NDUFB2
GFPT2	DUSP5	TNFSF9	RHOG	ETS1	DDIT4	AHR			C1S			ERO1A			SLC7A11	PEA15				EEF1E1	PSMC6	SLC7A5		DHX15	SRSF2					COX6B1	NDUFA4
CXCL1	TUBB2A	NFKBIA	TNFRSF9	ERO1A	CDKN1A	EMP1			PSMB9			TNFAIP3			ZBTB16	KRT18				PPA1	HK2	IARS1		NOP56	UBA2					NDUFV1	ATP6V1D
KLF9	NFE2L2	CCL2	CD55	TGM2	TES	PLIN2			RTP4			MPZL2				BIRC3				ELOVL5	CYP51A1	HSP90B1		KPNA2	PSMA1					ATP5PO	NDUFS8
PTPRE	TNFAIP8	SELENOS	ADORA2B	PNRC1	TNFAIP3				EIF2AK2			ITGA2				EMP1				HSPA9	ACLY	NABP1		HDAC2	PRPF31					MPC1	NDUFS1
PLPP3	TNFRSF9	MYC	SPHK1	TNFAIP3	SLC6A6				IFIH1			BIRC3				SAT1				PNO1	FDXR	HSPA5		XPOT	VDAC3					NDUFB4	ACAA1
TNFAIP8	REL	SPHK1	SLC7A1	CAVIN1	ETS1				IL15RA			EMP1				TNFRSF12A				SERP1	HMBS	ATF4		CCT2	RRM1					SLC25A11	LRPPRC
PFKFB3	MAFF	CSF3	MET	PFKP	PLIN2				SRI			CCL20				SOD2				MTHFD2L	ELOVL6	EIF4EBP1		EIF3J	POLD2					ACADM	SURF1
B4GALT1	PFKFB3	EDN1	PLAUR	ERRFI1	ANGPTL4				IRF8											ACSL3	GPI	MTHFD2		EIF4A1	VBP1					NDUFS1	SLC25A11
LIF	SPHK1	PLAUR	EMP3	HSPA5	CAV1				RNF213											WARS1				PSMD7	MCM5					MRPL34	ATP5PF
FOSL2	BTG3	CDKN1A	CDKN1A	SLC6A6	GLRX				OAS2											CCT6A				SNRPA1	RPS6					SLC25A3	ECI1
PANX1	PHLDA2	ICAM1	HBEGF	ANXA2	PFKP				CSF2RB											DDIT4				ABCE1	PTGES3					NNT	MTX2
NFKB1	G0S2	SLC7A2	CXCL8	MT2A	ERRFI1				ST8SIA4											PHGDH				KPNB1	LSM2					ATP5PF	NDUFS2
MAFF	PLAUR	EMP3	CCL20	PLIN2	ANXA2				VAMP8											TRIB3				PPM1G	PABPC4					CYB5R3	NDUFS4
RELB	PNRC1	SLC7A1	EDN1		CAVIN1				IFI27											INSIG1				SNRPD1	CDK4					OXA1L	ATP5PB
TNIP1	SMAD3	NAMPT	SLC7A2		MT1E				TRIM21											SC5D				CCT5	TXNL4A					ECH1	COX7A2L
PTGS2	SPSB1	CXCL8	SGMS2		MT2A				SOCS1											HMGCS1				HSPE1	TYMS					UQCRC2	NDUFS3
GADD45A	EHD1	LYN							AUTS2											SDF2L1				RAD23B	SF3A1					ATP6AP1	NDUFB6
G0S2	CDKN1A	AHR							IRF2											SQSTM1				SRM	MCM2					IDH1	ACADM
CCND1	PLPP3	SGMS2							GZMA											HSPE1				NPM1	GLO1					PRDX3	POR
MARCKS	TNFAIP3	CD55							CD86											ASNS				NOLC1	SET					LDHB	AIFM1
REL	TNIP1	HIF1A							IL4R											CALR				MYC	PSMA4					ECI1	ATP5MC3
SQSTM1	SGK1	CCL20							BST2											LDHA				EIF4E	HSPD1					RHOT1	ATP6V1C1
ZC3H12A	SAT1	OSMR							NOD1											VLDLR				VDAC1	SNRPA					ATP5MF	MRPL34
DUSP5	HBEGF																			UBE2D3				LDHA	SF3B3					MDH1	CYC1
TNFSF9	SOD2																			UFM1				HNRNPC	HPRT1					VDAC3	LDHA
TRIP10	CCL20																			ENO1				LSM7	RACK1					POR	BAX
NFKBIA	KLF9																			CDKN1A				EIF1AX	EIF2S2					COX15	DLD
CCL2	FOSL1																			TES				NOP16						NDUFS2	IDH3G
PMEPA1	CFLAR																			SQLE				NAP1L1						SDHD	OGDH
NFE2L2	LAMB3																			GAPDH				RAN						AIFM1	COX7C
MYC	EDN1																			ARPC5L				PSMA6						IDH3G	SLC25A5
CFLAR	GADD45A																			PSAT1				ODC1						SLC25A6	NDUFV1
CD44	AREG																			EIF2S2				SRPK1						MRPS15	COX6C
SPHK1	BIRC3																			ERO1A				HDGF						SLC25A12	TIMM8B
BTG3																				MAP2K3				EIF2S2						NDUFB6	ATP5MC1
EDN1																				SLC7A5				IARS1						GPI	SLC25A3
VEGFA																				HSP90B1				G3BP1						IDH3B	COX6B1
PLAUR																				HMGCR				GNL3						ATP6V1E1	SUCLG1
CDKN1A																				HSPD1				HSPD1						ETFA	PDHX
ICAM1																				PNP				H2AZ1						ACO2	IDH2
B4GALT5																				NAMPT				HSP90AB1						SUCLA2	FH
FOSL1																				HSPA5				DDX21						NDUFA8	SLC25A12
EHD1																				SLC7A11										COX6C	SLC25A20
PNRC1																				SLC6A6										DLD	MDH2
MAP2K3																				MTHFD2										ATP6V1H	ATP6AP1
TNFAIP3																				TXNRD1										COX5B	RHOT1
LAMB3																														HADHA	ATP5MG
SPSB1																														ATP5F1E	PHYH
SGK1																														ATP5F1C	NDUFS6
AREG																														FH	COX6A1
NAMPT																														ACADSB	COX5B
BIRC3																														UQCRC1	ATP6V1H
PHLDA2																														ATP5F1D	TOMM22
CCL20																														RHOT2	IDH3B
SAT1																														TCIRG1	NDUFB8
SOD2																															ETFB
																															ACAA2
																															ACAT1
																															ABCB7
																															MRPS11
																															NDUFA9
																															GPI
																															TIMM13
																															IDH3A
																															RHOT2
																															VDAC3
																															SUCLA2
																															ATP6V1E1
																															COX11
																															ATP5F1B
																															ATP5F1E
																															HSD17B10
																															UQCRC1

## Sheet: CD8+ T cells-4h
HALLMARK_TNFA_SIGNALING_VIA_NFKB		HALLMARK_INFLAMMATORY_RESPONSE	HALLMARK_HYPOXIA	HALLMARK_HYPOXIA		HALLMARK_IL2_STAT5_SIGNALING		HALLMARK_INTERFERON_GAMMA_RESPONSE		HALLMARK_EPITHELIAL_MESENCHYMAL_TRANSITION		HALLMARK_KRAS_SIGNALING_UP		HALLMARK_P53_PATHWAY		HALLMARK_APOPTOSIS		HALLMARK_ANDROGEN_RESPONSE		HALLMARK_MTORC1_SIGNALING		HALLMARK_UNFOLDED_PROTEIN_RESPONSE		HALLMARK_MYC_TARGETS_V1		HALLMARK_MYC_TARGETS_V2		HALLMARK_INTERFERON_ALPHA_RESPONSE		HALLMARK_OXIDATIVE_PHOSPHORYLATION
D1	D2	D1	D2	D1	D2	D1	D2	D1	D2	D1	D2	D1	D2	D1	D2	D1	D2	D1	D2	D1	D2	D1	D2	D1	D2	D1	D2	D1	D2	D1	D2
IL18	CXCL10	GPR132	MMP14	GPC1	EGFR	SOCS2	HOPX	NUP93	TRIM25	LGALS1	CRLF1	C3AR1	PLEK2	VDR	SLC7A11	ANKH	PTK2	ALDH1A3	GNAI3	ATP2A2	SORD	SLC1A4	CCL2	PSMA6	RPS6	RRP12	DUSP2	PSMB9	IRF1	NDUFB7	DECR1
ZBTB10	TRIP10	RIPK2	SCARF1	HK2	TPBG	IRF8	CXCL10	ST3GAL5	IL4R	PFN2	NNMT	GFPT2	JUP	PPM1D	TCN2	CDKN1B	TOP2A	LMAN1	ADRM1	EGLN3	TPI1	PAIP1	CNOT2	HDDC2	HDDC2	TBRG4	PPAN	IRF9	SP110	NNT	SUCLG1
IL23A	TRAF1	CD70	ACVR2A	F3	KIF5A	NCOA3	TRAF1	PNP	FAS	COL1A1	COL1A2	PLAT	ACE	CD82	CTSD	IL18	EREG	CDK6	KRT8	DHCR7	CYP51A1	NOP56	ASNS	EIF2S2	CNBP	PES1	RABEPK	PSME1	PSMB9	COX7A2	ATP6V0E1
IL1A	SERPINB8	ATP2A2	GNAI3	NDST2	LDHC	CISH	CD81	LAP3	PDE4B	HTRA1	FAP	ETV5	AKAP12	CCNK	BAIAP2	IL1A	TIMP1	NDRG1	SORD	FADS1	CDC25A	SERP1	EDC4	HNRNPA2B1	EPRS1	NOP56	CDK4	GBP4	IRF2	ECHS1	MRPL34
TRAF1	CCL2	KIF1B	ADRM1	CCN2	WSB1	FURIN	ARL4A	IFI44	STAT4	GPC1	SGCB	HKDC1	EREG	IL1A	TCHH	PRF1	PAK1	RRP12	AKAP12	GLA	DHCR24	IFIT1	EIF4EBP1	PPIA	RPS3	HK2	TBRG4	SAMD9L	SAMD9L	DECR1	NDUFS2
LDLR	TNC	GCH1	SELE	ERO1A	PFKP	P4HA1	TNFSF10	CASP3	CASP3	TPM2	ECM1	ITGA2	CXCL10	RXRA	SLC35D1	DAP	BMF	FADS1	SLC38A2	PNO1	SERPINH1	FKBP14	YWHAZ	LSM2	EEF1B2	DUSP2	MPHOSPH10	PSME2	IFIT2	ATP5F1D	SDHD
RHOB	IL1A	C3AR1	EREG	CDKN1B	ERRFI1	CCR4	SLC2A3	PARP12	GCH1	ITGA2	MMP14	ERO1A	ANGPTL4	RRAD	TPD52L1	RHOB	BNIP3L	SRF	CENPN	IFI30	PSMC4	CKS1B	KIF5B	RACK1	EIF2S2	TFB2M	EXOSC5	SELL	CASP1	PDHB	UQCR10
G0S2	DNAJB4	IRF7	CXCL10	GAA	GPI	PRAF2	ALCAM	CCL2	CXCL9	CCN2	THBS1	MAP7	TRAF1	NUDT15	CD81	BMF	IL1A	AZGP1	DHCR24	SLC1A4	RAB1A	ERO1A	HSPA9	SNRPD3	ORC2	NPM1	NIP7	IFI35	SELL	ATP5MC3	NDUFB5
EGR2	NFKB2	ACVR2A	FZD5	P4HA1	PYGM	AMACR	PRAF2	ARL4A	NFKBIA	LOXL1	ITGA2	CFH	PLVAP	SLC3A2	EPHA2	PAK1	TNFSF10	UBE2J1	UBE2J1	TM7SF2	SLC2A3	SLC30A5	ERO1A	SSBP1	PCBP1	RCL1	NDUFAF4	PNPT1	CD47	NDUFB3	NDUFA8
NINJ1	SLC2A3	F3	CCL2	ETS1	CCN2	TRAF1	HK2	SOD2	PLSCR1	SERPINE2	CCN2	IRF8	TLR8	POLH	IL1A	PMAIP1	IL6	MAP7	GPD1L	NUP205	CACYBP	DNAJA4	BAG3	EIF2S1	KPNB1	TCOF1	MRTO4	IFIT2	TENT5A	ATP6V1F	ACADM
JUN	IL6	GNA15	TIMP1	AMPD3	CASP6	PLPP1	P4HA1	FAS	CCL5	FZD8	VEGFA	ANKH	TMEM176B	CDKN2AIP	STEAP3	WEE1	RELA	STEAP4	PTK2B	SERP1	ASNS	CHAC1	EIF4E	NME1	RPL6	GNL3	SRM	CASP1	GBP4	NDUFS2	NDUFB1
EHD1	JUNB	CSF3R	RNF144B	NEDD4L	PGF	RHOB	MYC	HIF1A	ISG20	GLIPR1	PDLIM4	MTMR10	CSF2RA	PCNA	IRAG2	JUN	BTG2	RAB4A	XRCC6	SQLE	BUB1	EIF4G1	TUBB2A	SSB	SSBP1	DDX18	FARSA	TRIM21	RTP4	IDH3B	MRPS12
NFKBIE	RELA	CSF3	CCR7	PLIN2	VEGFA	PLIN2	IL4R	PIM1	RIPK2	RHOB	TNC	ETS1	MMD	BAIAP2	BTG2	NEDD9	RARA	ANKH	STEAP4	HK2	BTG2	KHSRP	NABP1	MCM6	MRPS18B	HSPE1	RRP9	CNP	IFITM2	ATP5F1A	NDUFB3
SNN	BTG2	CD82	IL1A	JUN	SCARB1	NCS1	BATF3	ICAM1	ARID5B	JUN	TIMP1	TRAF1	DUSP6	NINJ1	SDC1	CCND2	PDGFRB	ZBTB10	HMGCR	BCAT1	HK2	CNOT2	EIF4A3	PSMB3	CDK4	MYC	IMP4	RTP4	GBP2	NDUFS6	UQCRC2
KDM6B	MYC	IL18	TNFSF10	ALDOA	AKAP12	IKZF4	SYT11	TRAFD1	CD69	CAPG	COL1A1	SPON1	ERO1A	JUN	FBXW7	SOD1	CD2	HPGD	KRT19	ERO1A	P4HA1	NPM1	NPM1	RAD23B	C1QBP	HSPD1	DCTPP1	UBE2L6	DDX60	AIFM1	ALDH6A1
DUSP2	CCN1	IL1A	IL6	MIF	TPI1	IL1R2	PRNP	IL4R	HLA-DMA	NNMT	SERPINH1	DNMBP	TRIB2	S100A10	FAS	RARA	LUM	PLPP1	ELOVL5	PSPH	MCM4	EEF2	CEBPB	PSMC4	IARS1	SUPV3L1	NOLC1	CD74	PSMB8	MDH1	TIMM10
SLC2A3	NFAT5	IL18RAP	RELA	CCNG2	ANGPTL4	ODC1	NCS1	PELI1	XCL1	GAS1	LAMC2	TFPI	TSPAN1	CCND2	HINT1	BIK	PPT1	SLC38A2	SGK1	BUB1	HSPA9	EIF4A1	EIF2AK3	PSMA7	MCM7		BYSL	SP110	TAP1	ETFA	NDUFA2
TNFSF9	REL	LDLR	BTG2	NR3C1	BNIP3L	NFKBIZ	CASP3	VCAM1	NFKB1	FAS	FGF2	G0S2	PIGR	MKNK2	ITGB4	CASP3	FAS	RPS6KA3	RPS6KA3	LGMN	HSPE1	CCL2	TSPYL2	COX5A	CANX		DDX18	OGFR	TRIM14	UQCR10	MRPS11
FOSB	PDE4B	CCR7	GPR132	SLC2A3	SLC2A3	CCND2	AHNAK	MTHFD2	HIF1A	CXCL8	MGP	EVI5	EMP1	ABAT	H2AJ	DDIT3	KRT18	SCD	ITGAV	P4HA1	ERO1A	DNAJC3	ATF3	ERH	APEX1		NOP2	IFI27	IFI27	NDUFS1	PDHX
CCL2	ZC3H12A	SLC31A2	MYC	MYH9	IL6	CDC42SE2	TWSG1	ARID5B	NAMPT	VEGFA	IL6	GPNMB	LAPTM5	TNFSF9	CDKN2A	DNAJC3	CASP3	HMGCR	DBI	ABCF2	HSPA4	GEMIN4	MTHFD2	PSMB2	HNRNPA2B1		TFB2M	BST2	DHX58	ATP5F1E	BAX
DRAM1	ICOSLG	FZD5	CD55	DDIT3	TMEM45A	PNP	EMP1	STAT3	KLRK1	SAT1	FSTL1	CCND2	TRIB1	DDIT3	RXRA	CD2	GCH1	NGLY1	PLPP1	GGA2	HMGCR	CEBPG	HERPUD1	DEK	COPS5		GNL3	TRIM14	SLC25A28	ATP5MC2	ATP5MC2
IER5	GCH1	TNFSF9	IL4R	MXI1	ANXA2	ITIH5	GLIPR2	XCL1	IRF4	GADD45B	MMP1	MMD	EVI5	SERTAD3	MXD4	SOD2	DNM1L	INSIG1	HMGCS1	LDLR	ELOVL5	VEGFA	DDIT4	SET	SSB		NOP56	PARP14	OASL	COX7A2L	ATP6V1C1
SOD2	IRS2	CCL2	PDE4B	ALDOC	GPC1	PLEC	IL2RA	IRF4	CD74	PMEPA1	GPC1	CDADC1	ETS1	DRAM1	VDR	RETSAT	TNFRSF12A	UAP1	SAT1	TFRC	HPRT1	CEBPB	SLC7A5	PA2G4	ERH		MYBBP1A	NUB1	NMI	NDUFB5	MTX2
CXCL3	NFKBIA	IL1B	SEMA4D	RBPJ	HK1	SLC2A3	PLSCR1	NAMPT	CDKN1A	VIM	PMP22	KIF5C	GYPC	IER5	KRT17	EMP1	IGFBP6	SAT1	ARID5B	NUFIP1	DAPP1	ATF4		CANX	RPL22		PA2G4	SAMD9	TRIM5	COX5A	MRPL11
TANK	TUBB2A	EREG	ICOSLG	SAP30	HK2	CASP3	ITGAV	MT2A	PTPN1	TPM4	COL6A3	SLPI	ETV1	FBXW7	EPS8L2	IL1B	EMP1	PDLIM5	NDRG1	SCD	STC1	FUS		EXOSC7	RPS5		IPO4	IFITM2	IFI30	MTRF1	ACADSB
CD83	CXCL2	HBEGF	GCH1	TPI1	P4HA1	ARL4A	SPRED2	NFKB1	CASP8	VCAM1	PDGFRB	EMP1	USP12	RETSAT	JAG2	EREG	WEE1	MAF	INSIG1	ALDOA	LDLR	ERN1		IARS1	PRDX3		PUS1	LY6E	IL15	MFN2	IDH3G
IL1B	SGK1	OSM	CXCL9	IER3	CCN1	SLC39A8	TNFRSF9	TXNIP	VCAM1	CD44	CCN1	IL1B	GFPT2	TRAF4	PVT1	BCL2L11	HSPB1	IDI1	IDI1	PNP	GGA2	DNAJB9		LSM7	HNRNPR			PARP9	IFI35	ATP5PB	AIFM1
ETS2	TRIB1	TNFRSF9	IL1R1	FOS	MIF	CAPG	MAPKAPK2	CD69	STAT3	GADD45A	LUM	EREG	RGS16	HBEGF	PDGFA	LEF1	ISG20	DNAJB9	PMEPA1	HMGCR	TXNRD1	H2AX		PCBP1	CCT7			STAT2	IFITM3	LDHB	SUCLA2
HBEGF	LDLR	GPR183	NFKBIA	IRS2	PRDX5	MAPKAPK2	PLPP1	CDKN1A	MTHFD2	AREG	SDC1	IKZF1	KIF5C	IER3	TM4SF1	IER3	SAT1	PMEPA1	ELL2	SLC2A3	BCAT1	BAG3		MCM7	PPM1G			CD47	PNPT1	UQCR11	ATP5PB
B4GALT5	CCL5	CXCL8	LDLR	DUSP1	TGFBI	CD83	BHLHE40	SOCS3	TNFAIP3	ID2	FAS	HBEGF	IKZF1	FOS	SAT1	HSPB1	NEDD9	ARID5B	FKBP5	PSMC2	BHLHE40	XBP1		CLNS1A	KARS1			PSMB8	HLA-C	GLUD1	PRDX3
IER3	BIRC2	HIF1A	SLC7A1	FOSL2	ERO1A	EMP1	MAP3K8	NFKBIA	HLA-DQA1	TNFAIP3	ANPEP	TRIB1	SLPI	FAS	STOM	FAS	CD69	ELL2		DDIT3	HMGCS1	TUBB2A		APEX1	PSMD3			CCRL2	NUB1	MTRR	NDUFS6
NFKB2	STAT5A	ICAM1	CCL5	MT1E	IRS2	CTLA4	ODC1	PDE4B	HLA-DRB1		COPA	GADD45G	ID2	RPL36	NOTCH1	BID	DNAJA1	SGK1		PRDX1	ELOVL6	ATF3		PSMA1	CYC1			EPSTI1	SAMD9	TIMM8B	ATP5F1D
FOS	SDC4	CCL20	TNFRSF9	VEGFA	CP	TNFRSF9	TIAM1	BTG1	SOCS1		TGFBI	FGF9	CCL20	SAT1	TOB1	SAT1	RHOB			RPA1	PSMD12	MTHFD2		TUFM	PSMA7			IRF1	UBE2L6	NDUFC2	MRPL35
TRIB1	TNFRSF9	IL4R	ATP2B1	ERRFI1	STC1	SPRED2	RGS16	TNFAIP3	BTG1		TNFRSF12A	PPP1R15A	LCP1	SLC19A2	NINJ1	GADD45B	SOD1			INSIG1	SLC6A6	NABP1		GOT2	PPIA			OAS1	PARP14	NDUFA4	PDHB
IRS2	MSC	PTGER4	CSF3	PIM1	ETS1	ITGAE	NDRG1	SOCS1	PELI1		IGFBP2	DUSP6	GADD45G	STOM	PLK3	ETF1	ETF1			UBE2D3	HSPD1	HSPA5		C1QBP	NDUFAB1			GBP2	PARP9	POLR2F	ATP5F1A
RELB	BHLHE40	MYC	RIPK2	PPP1R15A	ATP7A	PIM1	RHOH		MT2A		ITGAV	CCL20	BIRC3	DNTTIP2	PERP	IFNGR1	BCL2L11			TPI1	TFRC	HERPUD1		MRPS18B	PCNA			IFITM3	IRF9	HSD17B10	NDUFS1
FOSL1	ATP2B1	CD55	PTGER4	JMJD6	SDC4	GADD45B	RHOB		TXNIP		SDC4	MAFB	CXCR4	ABCC5	RGS16	ANXA1	JUN			IFRD1	SQLE	TSPYL2		TRIM28	HNRNPD			MVB12A	OAS1	NDUFA3	CYC1
TNFRSF9	PHLDA2	AHR	RGS16	MAFF	BHLHE40	ICOS	AHR				SAT1	IL7R	TNFAIP3	NOTCH1	TRAF4	ATF3	ANXA1			RAB1A	ATP2A2	EIF4A3		UBE2E1	SRM			HLA-C	RSAD2	ATP6V0E1	NDUFS4
GPR183	SAT1	NLRP3	CD69	CDKN1C	ISG20	IL4R	NFIL3				AREG	ID2	PRDM1	PPP1R15A	SLC19A2	SC5D	CD44			SYTL2	INSIG1	SLC7A5		KPNB1	LSM2			TMEM140	BST2	ATP5F1C	ECHS1
DUSP1	MAP3K8	CXCR6	ATP2A2	ATF3	SIAH2	IFNGR1	SLC1A5				CXCL1	BIRC3		KIF13B	NDRG1	CD44	HMGB2			IDI1	PRDX1	DDIT4		HNRNPR	POLD2			ISG15	MVB12A	SDHC	ACAA1
FOSL2	AREG	BTG2	CD82	LDHA	SLC6A6	MAFF	PLEC				FN1	RGS16		TRAFD1	H1-2	GADD45A	CFLAR			PPP1R15A	CD9			PSMA2	SRSF3			IFITM1	STAT2	PDHX	ATP6V1E1
NR4A3	EHD1	SLAMF1	AHR	HSPA5	IDS	MAP3K8	FURIN				RHOB	CXCR4		H2AJ	CD82	BTG2	LMNA			HSPE1	ETF1			PPM1G	MRPL9			CMTR1	USP18	ACAA1	NDUFAB1
VEGFA	RIPK2	IL7R	NFKB1	CITED2	CITED2	XBP1	CD44				ID2	TNFAIP3		PERP	JUN	DNAJA1	CLU			GOT1	NFIL3			EIF3D	TOMM70			NMI	CMTR1	NDUFA8	NDUFS7
SAT1	NINJ1	IL10	NLRP3	PNRC1	NDRG1	MYC	MAFF				GEM	PRDM1		ATF3	TSPYL2	BTG3	CDKN1A			SLA	IDI1			PSMD3	EIF3D			TRIM5	IFIT3	CPT1A	SDHA
PDLIM5	GFPT2	NAMPT	HIF1A	BHLHE40	NFIL3	CDKN1C	IL10				JUN			GADD45A	S100A10	MCL1	GNA15			ETF1	SLC1A5			PSMD1	PWP1			TDRD7	WARS1	NDUFC1	OGDH
NFE2L2	PTGER4	NFKB1	CCL20	UGP2	JMJD6	SLC1A5	IRF4				TPM4			BTG2	CDKN1A	LMNA	MCL1			XBP1	PPA1			EEF1B2	TXNL4A			B2M	IFITM1	ATP6V1C1	SLC25A12
BCL6	B4GALT5	KLF6	NAMPT	NFIL3	JUN	PRNP	PLIN2				CD44			TOB1	TGFB1	BIRC3	CASP8			SLC1A5	NAMPT			SRSF1	TUFM			MX1	PROCR	COX8A	SLC25A20
CEBPB	CD69	RGS1	IL10	TIPARP	MYH9	CD44	ADAM19				PMEPA1			TSPYL2	KIF13B	TXNIP	BIRC3			HSPD1	UBE2D3			TCP1	RPLP0			HERC6	TDRD7	GOT2	TOMM70
PPP1R15A	NR4A3	CD69	CDKN1A	PRKCA	SAP30	AHR	CAPG				GLIPR1			TXNIP	ATF3	CD69	ATF3			MTHFD2	CDKN1A			PSMD8	CUL1			IFI44L	RNF31	SDHB	NDUFB7
GADD45B	ETS2	CDKN1A	GNA15	MT2A	MAFF	BHLHE40	ITGAE				LGALS1			CDKN1A	SOCS1	CDKN1A	BTG3			SC5D	SLA			DUT	RRP9				OGFR	ATP5PO	DLAT
BCL3	TNIP2	RGS16	CXCR6	PGK1	PLIN2	NFIL3	GABARAPL1				TGFB1			RGS16	S100A4		LGALS3			LDHA	CXCR4			FAM120A	NOLC1				PSMA3	RHOT1	NDUFA7
CCNL1	CXCL1	NFKBIA	KLF6	KLF6	CDKN1A	ADAM19	SNX9				CAPG			DDIT4	DDIT4		TXNIP			HSPA5	LDHA			RPL6	SRSF1				UBA7	MTX2	FH
ICAM1	EIF1	PDE4B	RGS1	CDKN1A	TIPARP	IL2RA	PHLDA1				VCAM1			BTG1	BTG1					BHLHE40	MTHFD2			CBX3	DUT				MX1	ATP5MF	ATP6AP1
CEBPD	RHOB			PFKFB3	ZFP36	GABARAPL1	SOCS1				TNFAIP3				TXNIP					NFIL3	NIBAN1			HPRT1	RACK1				ISG15	ACAA2	NDUFS8
PMEPA1	ID2			CXCR4	MT1E	BATF	CTLA4				VIM									NIBAN1	GAPDH			HNRNPA1	CCT5				LY6E	COX6B1	FXN
CCL20	GEM			DDIT4	UGP2	IRF4	KLF6													BTG2	DDIT4			PABPC1	RPL34				CSF1	MRPS12	ATP6V1G1
PTGER4	RELB			BTG1	ATF3	IL10	BATF													NAMPT	TUBA4A			CCT3	PHB2				CNP	MRPL35	ATP6V1D
MAFF	NFKB1			ZFP36	NR3C1	SNX9														PGK1	PGK1			HDAC2	VDAC3				EIF2AK2	NDUFB1	COX5B
CXCL2	NFIL3			TNFAIP3	CXCR4	KLF6														SLC7A5	SLC7A5			SNRPD2	PSMB2				PARP12	IDH1	ATP5PD
MAP3K8	JUN				LDHA	PHLDA1														CDKN1A				NDUFAB1	DDX18				IFI44L	SLC25A20	SLC25A11
ZC3H12A	CEBPD				TNFAIP3	RGS16														TUBA4A				XRCC6	SF3A1				HERC6	SDHD	TIMM8B
MYC	CCL20				GAPDH	RHOH														CXCR4				RRM1	RFC4				ADAR	ATP5PF	RHOT1
TUBB2A	KLF9				S100A4	SOCS1														DDIT4				HNRNPD	PRPF31				IFIH1	ECI1	NDUFV1
STAT5A	CD44				DDIT4																			SLC25A3	HNRNPA1					SLC25A12	MGST3
ATF3	NAMPT				BTG1																			VDAC3	GNL3					HADHB	PHB2
CD44	CEBPB				PFKFB3																			VBP1	VBP1					NDUFS4	NQO2
GADD45A	MAFF				KLF6																			SNRPD1	NOP56					GPI	VDAC3
PHLDA2	CFLAR				PGK1																			CSTF2	UBE2E1					SUCLA2	IDH3B
EIF1	PMEPA1				RBPJ																			UBE2L3	UBA2					ATP6V1E1	SDHC
PNRC1	DUSP5				MT2A																			IMPDH2	PSMD1					MGST3	ACAA2
AREG	CDKN1A																							HNRNPA3	EXOSC7					OXA1L	SURF1
BHLHE40	TIPARP																							CCT5	NCBP2					NDUFS3	MTRF1
NFIL3	TGIF1																							HDGF	TARDBP					NDUFAB1	HCCS
BTG2	ZFP36																							RPS6						PDHA1	MRPS30
SGK1	MCL1																							RNPS1						BAX	TOMM22
BTG3	BIRC3																							RAN						COX7C	MRPS22
IL6ST	TANK																							SRM						TIMM10	ETFA
TIPARP	ATF3																							XPOT						SLC25A3	ECH1
DUSP5	BCL6																							MRPL9						VDAC3	UQCRFS1
IL7R	PER1																							PSMA4						NDUFB2	HSD17B10
ID2	BTG3																							AIMP2						NDUFB8	TIMM50
MCL1	IL6ST																							PRDX4						ISCU	NDUFA3
NAMPT	TNFAIP3																							SNRPG						ATP6V1H	NNT
NFKB1	PHLDA1																							SF3B3						POR	PDP1
CCL4	BTG1																							SNRPA						TIMM13	NDUFC1
BIRC3	PFKFB3																													SLC25A11	TIMM9
TGIF1	KLF6																													UQCRC1	PMPCA
KLF6	DUSP4																													SUCLG1	OPA1
PHLDA1																														FXN	PHYH
DUSP4																														AFG3L2	CPT1A
PER1																														ACAT1	POLR2F
CD69																														UQCRB	IDH1
CDKN1A																														MRPL11	ATP5ME
SOCS3																														NQO2	COX15
JUNB																														HTRA2	TIMM13
PFKFB3																														OPA1	COX10
KLF9																														IMMT	MDH1
NFKBIA																														COX5B	OXA1L
PDE4B																														HCCS	HTRA2
BTG1																														OGDH	BDH2
ZFP36																														MRPL15	ACAT1
TNFAIP3																														FDX1	MFN2
																														VDAC2	MRPL15
																														DLAT	ATP5MF
																														COX6C	ACADVL
																														HADHA	MTRR
																														DLD	ATP5PF
																														ATP5PD	DLD
																														CASP7	NDUFS3
																														NDUFB4	PDHA1
																														NDUFV1	ABCB7
																															CS
																															IMMT
																															TIMM17A

## Sheet: CD8+ T cells-10h
HALLMARK_TNFA_SIGNALING_VIA_NFKB		HALLMARK_INFLAMMATORY_RESPONSE	HALLMARK_HYPOXIA	HALLMARK_HYPOXIA		HALLMARK_IL2_STAT5_SIGNALING		HALLMARK_INTERFERON_GAMMA_RESPONSE		HALLMARK_EPITHELIAL_MESENCHYMAL_TRANSITION		HALLMARK_KRAS_SIGNALING_UP		HALLMARK_P53_PATHWAY		HALLMARK_APOPTOSIS		HALLMARK_ANDROGEN_RESPONSE		HALLMARK_MTORC1_SIGNALING		HALLMARK_UNFOLDED_PROTEIN_RESPONSE		HALLMARK_MYC_TARGETS_V1		HALLMARK_MYC_TARGETS_V2		HALLMARK_INTERFERON_ALPHA_RESPONSE		HALLMARK_OXIDATIVE_PHOSPHORYLATION
D1	D2	D1	D2	D1	D2	D1	D2	D1	D2	D1	D2	D1	D2	D1	D2	D1	D2	D1	D2	D1	D2	D1	D2	D1	D2	D1	D2	D1	D2	D1	D2
CCL5	JUNB	CCL5	CCL5	ATF3	JUN	AHNAK	KLF6	CCL5	CCL5	TGFB1	JUN	HBEGF	PPP1R15A	S100A4	JUN	IRF1	JUN	SLC26A2	MYL12A	CORO1A	BTG2	EXOSC2	EIF4A2	TRIM28	SRSF3	DUSP2	HSPE1	IRF1	IRF1	NDUFB7	ATP5MC2
JUNB	CCL5	IRF1	CD69	MXI1	ZFP36	LTB	GADD45B	GZMA	CD69	EFEMP2	IL32	EMP1	ITGB2	BTG2	BTG2	BTG2	DNAJA1	HOMER2	B2M	BTG2	HSPE1	YIF1A	ATF3	SRSF7	HSPE1	NPM1	DUSP2	PSME1	IFI30	LDHB	PHYH
IER2	JUN	BTG2	BTG2	ILVBL	DUSP1	HOPX	BHLHE40	IRF1	IRF1	CCN1	GADD45B	PCSK1N	IL2RG	JUN	FOS	JUN	CD69	ACTN1	MAF	ARPC5L	PPP1R15A	NHP2	FUS	SSBP1	SRSF7	AIMP2	HSPD1	LY6E	PSMB9	ATP5PO	DECR1
IRF1	NR4A2	CD48	IRF1	NR3C1	FOS	CD48	CD48	TAPBP	NFKBIA	PLOD3	FLNA	CPE	ID2	LDHB	S100A4	GADD45B	BTG2	GPD1L	SGK1	ITGB2	CORO1A	SPCS3	EIF4A3	DUT	HNRNPA2B1	NOP2	PRMT3	SELL	B2M	ATP5F1E	ACAA2
BTG2	ZFP36	TAPBP	NFKBIA	VLDLR	S100A4	GADD45B	HOPX	APOL6	SOCS3	DCN	ID2	PIGR	CCND2	IER5	PPP1R15A	ANXA1	IRF1	APPBP2	SAT1	CTSC	ITGB2	LSM4	NABP1	HNRNPA2B1	HSP90AB1	NDUFAF4	TBRG4	SAMD9L	PSME1	SDHD	NDUFB3
JUN	CD69	CD69	KLF6	CCN1	PPP1R15A	DHRS3	SLC2A3	PSME1	GZMA	SDC1	TGFBR3	NIN	ADAM8	CCND3	IER5	CD69	GADD45B	KRT8	STK39	ACTR3	BHLHE40	EIF4A3	HSPA9	EEF1B2	TRA2B	CBX3	NOLC1	SP110	CD74	COX7A2	NDUFB5
NR4A2	BTG2	LY6E	CD48	BNIP3L	KLF6	SELL	NFKBIZ	CD69	IFI30	TPM2	EMP3	SPARCL1	LCP1	CTSD	ZFP36L1	CD2	ANXA1	PA2G4	HMGCS1	SLC9A3R1	SLC2A3	MTREX	H2AX	NME1	SRSF2	SRM	UTP20	CD74	SAMD9L	ATP6V1C1	HSPA9
GADD45B	NR4A1	SELL	OSM	PDK3	BHLHE40	CCND3	CD83	LY6E	RNF213	VCAN	VIM	RABGAP1L	TNFAIP3	PPP1R15A	IFI30	MGMT	DDIT3	TSC22D1	AKT1	ADD3	IFI30	XBP1	YWHAZ	RPL6	HSPD1	DDX18	MYC	PNPT1	CASP1	NDUFB5	NDUFB1
CD69	DUSP1	PIK3R5	TNFSF9	DCN	SLC2A3	RNH1	LTB	PSMB10	PSMB9	LAMC2	TNFAIP3	FCER1G	CD37	RACK1	TNFSF9	DNAJA1	TGFBR3	B4GALT1	ZBTB10	PSME3	CTSC	TUBB2A	BAG3	HNRNPU	DUT	SORD	RABEPK	BST2	CSF1	NDUFC1	NDUFA3
CCNL1	IRF1	EMP3	TAPBP	ENO3	FOSL2	MAFF	AHNAK	RNF213	B2M	CXCL1	TGM2	MAFB	DOCK2	DEF6	CTSD	CASP4	CCND2	TMPRSS2	IDI1	PPP1R15A	DDIT3	NFYB	TUBB2A	PSMA1	HNRNPA3	UNG	MCM5	PSME2	OASL	PHYH	ATP5F1E
IER5	FOS	BST2	LCP2	IL6	PLAC8	SLC2A3	MAP3K8	PTPN6	TAPBP	NOTCH2	GADD45A	DUSP6	CTSS	HINT1	DDIT3	CYLD	TNF	H1-0	UAP1	LTA4H	HSPD1	HYOU1	DNAJA4	RACK1	IFRD1	MAP3K6	NDUFAF4	HLA-C	GBP2	NDUFV1	NDUFA7
TNFAIP8	IER2	LCP2	RASGRP1	AMPD3	CITED2	IGF2R	CCND2	SAMD9L	PSME1	IL6	SNTB1	ADAM17	DUSP6	DGKA	CCND2	PLCB2	ATF3	XRCC6	B4GALT1	NFKBIB	TFRC	ATF4	CALR	EIF3D	TCP1	MRTO4	CBX3	B2M	TENT5A	ETFB	CYCS
PPP1R15A	NFKBIA	IFITM1	EMP3	NDST1	DDIT3	NFKBIZ	PHLDA1	SP110	CD74	ITGA2	ITGB1	ETV5	RGS16	F2R	HEXIM1	FASLG	SLC20A1	DHCR24	INPP4B	SLC2A3	IFRD1	NABP1	YIF1A	RPS3	PPIA	MCM5	RCL1	IRF9	SP110	UQCR11	NDUFV1
REL	SOCS3	NFKBIA	CSF1	ACKR3	PNRC1	RHOH	SOCS1	CASP4	ITGB7	MMP2	SERPINH1	CFH	GPNMB	TRIAP1	SOCS1	F2R	IER3	BMPR1B	VAPA	IDI1	PPIA	NOLC1	NFYA	SRSF3	HNRNPU	BYSL	HK2	PSMB9	DDX60	NDUFS6	SDHD
ZC3H12A	PPP1R15A	SLC4A4	IL2RB	ERRFI1	ATF3	CD83	PIM1	CD74	LCP2	LAMA3	CAPG	ETV1	ST6GAL1	IER3	ATF3	IGF2R	HSPB1	SAT1	GSR	ACACA	CACYBP	ATF3	EDEM1	VBP1	HNRNPA1	MCM4	IPO4	CASP1	UBE2L6	ATP5MC2	MTX2
DUSP1	KLF6	CMKLR1	RGS16	HAS1	IER3	TTC39B	GLIPR2	PNPT1	STAT1	FAS	SAT1	PLAT	G0S2	PERP	IER3	SLC20A1	PMAIP1	MAF	ABCC4	GPI	SLC9A3R1	NOP14	ERN1	IARS1	PCNA	RRP12	NIP7	IFITM1	SLC25A28	NDUFS2	SDHA
CCL4	GADD45B	IL15RA	ICAM1	EFNA1	TNFAIP3	EOMES	CSF1	BST2	APOL6	SAT1	RHOB	F13A1	BIRC3	CASP1	CASP1	CDC25B	CASP1	PLPP1	NDRG1	PFKL	SQSTM1	ATP6V0D1	CCL2	RAN	CCT4	PLK4	TFB2M	IFI35	IRF9	NDUFS1	SDHC
MAFF	BHLHE40	CSF1	PDE4B	NAGK	PIM1	MAP3K8	IL2RB	PSME2	HLA-DRB1	MSX1	TPM4	ITGA2	HBEGF	CCNK	GADD45A	SMAD7	GADD45A	ADAMTS1	SLC38A2	EIF2S2	ACTR3	ATF6	KIF5B	SNRPA1	RPS10	FARSA	TCOF1	CMTR1	ISG15	AIFM1	ETFB
SLC2A3	DUSP5	OSM	NAMPT	KLF7	TGM2	CTSZ	TGM2	LCP2	PSMB10	BASP1	WIPF1	EVI5	PECAM1	RAD9A	RGS16	IER3	SQSTM1	ADRM1	UBE2I	TFRC	HSPA9	GOSR2	HSP90B1	NPM1	EIF1AX	PUS1	BYSL	SAMD9	IFI44	MTX2	MDH1
DUSP2	KDM6B	ATP2B1	PTGER4	NFIL3	TPST2	ICOS	RGS16	B2M	PTPN6	SDC4	FN1	TSPAN7	FCER1G	CDKN2B	TOB1	CASP1	LGALS3	NGLY1	ZMIZ1	PPA1	SERPINH1	CKS1B	CNOT2	YWHAQ	YWHAQ	RRP9	NOP2	CASP8	NMI	MDH2	NDUFS4
PLEK	IER5	IL15	OLR1	PHKG1	RORA	ODC1	SOCS2	STAT1	SAMD9L	PPIB	CXCL8	CCL20	GADD45G	WRAP73	SAT1	FEZ1	NEDD9	KRT19	TNFAIP8	QDPR	NAMPT	CCL2	ATF4	AIMP2	PCBP1	PPRC1	MAP3K6	IFI27	PSME2	COX6B1	COX8A
KDM6B	DUSP2	P2RX7	MARCO	SDC4	CDKN1B	NOP2	CISH	IRF9	SOCS1	VCAM1	INHBA	CSF2RA	MAP4K1	PIDD1	SERTAD3	CASP8	MGMT	ARID5B	SELENOP	G6PD	NUPR1	IFIT1	BANF1	EIF2S2	KPNA2	MYBBP1A	SRM	CSF1	NUB1	DECR1	BAX
DUSP5	SLC2A3	SEMA4D	LDLR	MIF	BCL2	CSF1	RHOH	PSMB9	NLRC5	TNFAIP3	PLAUR	BMP2	CA2	ZFP36L1	NUPR1	TNF	SAT1	HMGCR		HMGCS1	PIK3R3	SSR1	XPOT	HNRNPD	SF3A1	RABEPK	NPM1	GBP4	CD47	ACAA2	MRPL11
IER3	PLEK	OLR1	HBEGF	ATP7A	NR3C1	CD81	CAPG	RIPK1	TNFAIP3	FUCA1	IL6	IL1B	GLRX	CD81	PCNA	LGALS3	EGR3	SCD		SLC2A1	MAP2K3	EXOSC5	NOLC1	RPS6	EIF3D		PPRC1	TRIM21	WARS1	NDUFA4	OAT
NFKBIA	FOSL2	IFNAR1	MXD1	HDLBP	FAM162A	GBP4	RORA	CASP1	XAF1	PMEPA1	TIMP1	GALNT3	KLF4	PMM1	RALGDS	FDXR	RHOB	PDLIM5		GLA	ACTR2	EIF4G1	SEC11A	ODC1	HPRT1		GNL3	IL15	IFI35	COX6C	ATP5PD
CD83	EGR1	LTA	CDKN1A	TNFAIP3	ANXA2	DCPS	RHOB	NFKBIA	PIM1	PLAUR	HTRA1	GADD45G	RBP4	FOS	HBEGF	VDAC2	CYLD	NKX3-1		PPIA	CALR	PDIA6	LSM4	DHX15	XPOT		RRP12	OGFR	LAP3	PDHB	UQCRC2
NR4A1	FOSB	LCK	CD14	PRKCA	JMJD6	CISH	BCL2	IFI35	CASP1	NNMT	COL6A2	PTGS2	INHBA	ZNF365	RPS27L	DAP3	MCL1	PGM3		PDK1	LDLR	WIPI1	PARN	PSMA6	HNRNPD		MYBBP1A	TRIM14	PARP9	MRPL11	UQCR11
YRDC	CD83	PTGER2	CCL2	P4HA1	CDKN1A	SOCS2	FLT3LG	ZBP1	HLA-DQA1	VEGFA	NT5E	TNFAIP3	TRAF1	PRKAB1	FAM162A	DIABLO	FASLG	SLC38A2		PSAT1	SKAP2	MTHFD2	EXOSC9	TUFM	NOLC1		EXOSC5	CD47	IRF2	GPI	COX17
MAP3K8	TNFSF9	IL2RB	NMI	NEDD4L	FBP1	GLIPR2	MXD1	RBCK1	IL2RB	ENO2	COL4A2	BIRC3	PLAUR	RAP2B	MXD1	DPYD	CDKN1B	PMEPA1		FADS2	GLA	EXOSC10	NFYB	CLNS1A	SSBP1		FARSA	HERC6	PARP12	NDUFB2	ATP5MG
SLC16A6	CCNL1	GNAI3	CD70	PLAUR	GLRX	PDCD2L	CTSZ	HLA-B	HLA-B	CALU	IL15	FUCA1	RABGAP1L	PVT1	RAP2B	NEDD9	BIRC3	HPGD		FDXR	CD9	EDC4	EIF4A1	SRSF2	CYC1		MCM4	IFIH1	IFIT2	MRPS15	NDUFS7
IL15RA	CCL4	KLF6	TNFSF10	CCNG2	SLC2A1	IRF8	TNFRSF4	CMKLR1	ICAM1	TGFBR3	APLP1	TRIB1	GALNT3	CYFIP2	CDKN1A	CASP9	TSPO	HERC3		DDX39A	HMGCS1	HSP90B1	IFIT1	RNPS1	EIF4G2		PLK4	DDX60	IFIT3	SDHC	OGDH
NFKB2	REL	CD82	AHR	CITED2	MAFF	SERPINB6	CA2	NLRC5	RBCK1	CD59	PLOD3	PLAUR	SPRY2	DNTTIP2	MKNK2	CCND2	CDC25B	ABHD2		ACTR2	EDEM1	GEMIN4		APEX1	MYC		RRP9	MVB12A	SELL	MDH1	NDUFA1
MSC	KLF10	ABI1	CXCL8	NDST2	PLAUR	ANXA4	EOMES	IL15RA	OASL	SGCD	PCOLCE2	DNMBP	IRF8	FDXR	MAPKAPK3	ANKH	SMAD7	SRF		SORD	CDKN1A	ALDH18A1		PCBP1	HNRNPC		NOP16	LPAR6	IFITM3	NDUFS3	NDUFV2
NFKBIE	ID2	CYBB	NMUR1	VEGFA	WSB1	UCK2	ANXA4	CMTR1	PDE4B	ITGAV	DST	IKZF1	PLAU	PLK2	KLF4	TIMP3	CDKN1A	CCND1		UNG	LGMN	VEGFA		EXOSC7	UBA2			TDRD7	UBA7	SDHB	IDH2
KLF2	BCL3	CALCRL	INHBA	SAP30	IL6	TWSG1	IGF2R	CASP8	NAMPT	CXCL8	GJA1	FGF9	IL10RA	TAX1BP3	BAX	SPTAN1	CD14	FADS1		ENO1	GLRX	TATDN2		FBL	MCM5			PSMB8	DHX58	COX7A2L	SLC25A20
TNF	MAP3K8	KCNA3	PTPRE	UGP2	TKTL1	PTCH1	TNFSF10	ITGB7	SP110	THBS1	COL6A3	G0S2	LIF	FAM162A	PTPRE	BAX	RNASEL	ITGAV		TBK1	IDI1	HSPA5		RPL14	PSMA1			STAT2	CMTR1	ETFA	SDHB
BIRC2	NR4A3	NMUR1	CYBB	HSPA5	HMOX1	BCL2	AHR	VAMP5	DDX60	CD44	NOTCH2	TNFRSF1B	TRIB1	DDB2	CYFIP2	SC5D	PLCB2	PTK2B		LDHA	HSP90B1	HERPUD1		CBX3	CLNS1A			IFI44L	HELZ2	NQO2	ATP5PO
CSF1	PNRC1	PVR	PLAUR	IRS2	NDRG1	GALM	MAFF	IFI27	ZBP1	CADM1	GAS1	KIF5C	LY96	TM7SF3	DEF6	GADD45A	IGF2R	LMAN1		MAP2K3	WARS1	SLC30A5		HNRNPA1	PTGES3			SLC25A28	IL15	NDUFA5	SUCLG1
EIF1	PHLDA1	CD14	IL6	ENO2	AMPD3	PTGER2	TRAF1	GBP4	UBE2L6	AREG	IGFBP3	IL7R	CSF2	VAMP8	TM7SF3	CD14	SPTAN1	FKBP5		HSPA9	SLC2A1	DNAJC3		PPIA	LDHA			DHX58	RSAD2	COX7C	MPC1
KLF10	TNF	MXD1	TIMP1	FOSL2	TIPARP	PHTF2	RABGAP1L	TRIM21	SLAMF7		LRP1	EREG	BPGM	NOL8	BAK1	LUM	TNFSF10	IQGAP2		NMT1	UBE2D3	BAG3		TRA2B	ERH			TRAFD1	HLA-C	CYCS	ATP5F1C
ATP2B1	ATF3	RGS16	SLAMF1	MT1E	LDHA	PLEC	PTCH1	IL15	SLC25A28		MCM7	SATB1	SATB1	NOTCH1	PLK3	BRCA1	BAX	ELL2		GMPS	NFYC	EEF2		LSM2	SRSF1			RSAD2	IFI27	ATP5PB	FH
FOS	IER3	NOD2	ATP2C1	DDIT4	ACKR3	CA2	IRF8	OGFR	MYD88		VCAN	PRDM1	HDAC9	RAB40C	NOL8	TIMP2	CLU			NUPR1	ADD3	SRPRB		SRM	EIF4A1			PARP9	TRAFD1	NDUFA7	VDAC2
EGR2	EGR2	INHBA	MSR1	CHST2	CDKN1C	IL2RB	NT5E	IRF8	IRF9		ACTA2	TRAF1	ATG10	CCND2	LIF	GSN	SOD1			IFRD1	HPRT1	DDIT4		EIF2S1	PHB2			PLSCR1	TAP1	ACADSB	HSD17B10
RCAN1	ZC3H12A	SLC11A2	SELL	ZFP36		GPR65	ADAM19	IFNAR2	ISG15		TGFBI	TFPI	RETN	RB1	HMOX1	RHOB	IL6			SC5D	RAB1A	EDEM1		DDX18	EIF4H			ISG15	TRIM14	NDUFS4	ATP5ME
PLK2	BCL2A1	IL10RA	IL10RA	BTG1		CCND2	SELL	HLA-A	CDKN1A		FBLN5	ETS1	ABCB1	CEBPA	VAMP8	EGR3	LMNA			BHLHE40	GSR	SEC11A		SNRPD3	MCM6			EIF2AK2	MX1	SLC25A20	SLC25A11
BCL2A1	TNFAIP3	EIF2AK2	LIF	PGK1		KLF6	IFITM3	IL18BP	CCL2		TNFRSF11B	CCSER2	MAFB	NUPR1	GM2A	CD38	TIMP1			MCM4	LTA4H	CEBPG		RPS10	CTPS1			GBP2	CCRL2	COX15	NDUFS1
BCL6	CSF1	MARCO	PROK2	GALK1		PTRH2	IL10RA	P2RY14	SERPING1		COL4A1	CBL	CMKLR1	CD82	NDRG1	PDCD4	DPYD			IGFBP5	NMT1	TSPYL2		TOMM70	CBX3			NUB1	EPSTI1	ATP6V1H	COX15
OLR1	SGK1	TNFSF10	GCH1	PFKFB3		BHLHE40	LIF	PTPN2	IFI44		FAS	GYPC	YRDC	GM2A	TP53	RHOT2	CTNNB1			ME1	SEC11A	SLC1A4		MCM6	SYNCRIP			CNP	PNPT1	TOMM22	CYC1
SERPINB8	GADD45A	GPR132	PIK3R5	CDKN1C		ITGA6	PLAGL1	STAT4	TNFAIP2		PLOD1	CXCR4	TMEM176A	SEC61A1	TRAFD1	TNFRSF12A	IFITM3			DAPP1	NUP205	SLC7A5		RPL34	VDAC3			RNF31	PLSCR1	FH	ETFA
MAP2K3	SQSTM1	TNFSF9	HIF1A	MYH9		CKAP4	ICOS	VAMP8	NMI		BMP1	GFPT2	CFH	ADA	ANKRA2	TNFSF10	GCH1			PGM1	LDHA	CEBPB		SNRPD2	FAM120A			UBA7	TDRD7	IDH3G	IDH3G
IFIH1	ICAM1	RELA	NFKB1	ETS1		MYO1C	CSF2	TRIM14	PTPN2		COLGALT1		ETV5	POM121	MDM2	BCL10	GSR			TUBG1	DHFR	SERP1		SLC25A3	RSL1D1			RTP4	LGALS3BP	ACAA1	ECH1
KLF6	PDE4B	RTP4	GPR183	PLIN2		ETFBKMT	HUWE1	OAS3	PSME2		VCAM1		PRELID3B	BAX	TAP1	GSR	HMOX1			SRD5A1	NUFIP1			SRSF1	EXOSC7				PROCR	POLR2F	COX6C
CEBPD	NAMPT	ICAM4	LTA	GAPDH		PLAGL1	MYC	MVP	TNFSF10		MEST		ADAM17	EPHA2	PLK2	GPX3	CASP4			POLR3G	ACLY			MRPL23	HNRNPR				OAS1	SLC25A12	NDUFS6
SOCS3	SAT1		NOD2	ISG20		NDRG1	NDRG1	HERC6	WARS1		MSX1		KCNN4	AEN	FDXR	PPT1	VDAC2			GBE1	DDX39A			LDHA	STARD7				PSMB8	ATP5MG	LDHA
DNAJB4	EGR3		ATP2B1	CXCR4		MXD1	ABCB1	IRF5	RIPK1				C3AR1	RALGDS	TAX1BP3	MADD	PDCD4			ATP5MC1	FDXR			PSMB3	RAN				RNF31	MTRR	ATP5PB
BCL3	KLF2		MYC	MT2A		RGS16	DHRS3	IFIH1	CIITA				IGFBP3	GADD45A	S100A10	RELA	PPP3R1			MLLT11	PSMC2			RRM1	HDAC2				IFIH1	PDHX	NDUFS2
BHLHE40	RHOB		IL15			RHOB	CDKN1C	DDX60	IL18BP				FBXO4	KLF4	RNF19B	BCL2L1	SATB1				ATP2A2			RPS5	MCM7				LAMP3	SUCLA2	ATP5PF
GADD45A	MCL1		ICAM4			CYFIP1	CST7	IL2RB	IL6				CDADC1	ZMAT3	SLC19A2		TAP1				HK2			RPL22	CDC20				CXCL10	ATP5PF	SLC25A12
KLF4	G0S2		ABI1			CDC6	APLP1	TDRD7	IFI35				ENG	RAD51C	XPC		CREBBP				QDPR			LSM7	MCM2				PSMA3	ATP5F1A	PHB2
TNIP1	PTGER4		LYN			ARL4A	CDC6	SERPING1	IRF8				ZNF277	ITGB4	H1-2		BCL2L1				MCM2			KPNB1	ORC2				RTP4	ETFDH	NDUFA9
GEM	OLR1		CMKLR1			BATF3	BCL2L1	CIITA	LAP3				LAT2	NDRG1	CEBPA		LEF1				FGL2			MAD2L1	FBL					NDUFA3	MDH2
FUT4	BIRC3		LCK			FLT3LG	CAPN3	PML	IRF2				PTBP2	PTPN14	ISCU		CASP7				XBP1			COX5A	PSMD14					NDUFA1	CASP7
LAMB3	MAP2K3		IL18RAP			PLSCR1	CD79B	SOCS3	PARP12					MXD1	PVT1		BRCA1				PSMD14			SSB	PSMB2					VDAC2	GRPEL1
MXD1	CLCF1		CSF3R			CAPG	PRNP	XCL1	OAS3					HEXIM1	APAF1		FDXR				CFP			TYMS	APEX1					COX8A	DLST
RNF19B	NFKBIE		C3AR1			IL10RA	UCK2	PSMB8	HLA-A					RGS16	AEN		TIMP2				PDK1			KPNA2	RRM1					MRPS11	NNT
RHOB	TUBB2A		CCRL2			PUS1	CASP3	MYD88	IFIT2					JAG2	RCHY1		BCL10				ACACA			PHB2	TXNL4A					ATP6V1E1	ALAS1
TNFAIP2	BIRC2		ATP2A2				PLSCR1	STAT2	AUTS2					RNF19B	NUDT15		CASP3				HSPA5			MCM5	PRPS2					UQCRB	PDP1
EGR3	DNAJB4		P2RX7				POU2F1	IFI44L	IFIT3					TRAFD1	PROCR		BTG3				ATP6V1D			YWHAE	NME1					TOMM70	VDAC3
PANX1	LDLR		F3				HK2	SLC25A28	ST8SIA4						RRAD		WEE1				STARD4			IFRD1	COPS5					NDUFB3	ETFDH
NR4A3	HBEGF						LRIG1	DHX58	EIF4E3						CDKN2A		RARA				COPS5			EIF4G2	LSM2					COX17	ISCU
INHBA	MXD1						CYFIP1	HLA-DRB1	IFITM3						POLH		CD38				CTH			SNRPD1	KARS1					HADHA	MTRF1
TNIP2	NFKB2						MUC1	TNFAIP2	IL10RA						ERCC5		GSN				PDAP1			HDDC2	PSMA6					NDUFA9	TOMM22
	CDKN1A						ITIH5	TRAFD1	FCGR1A						FAS		BCAP31				PSMA3			NCBP1	MRPS18B					SLC25A3	COX4I1
	ZBTB10						DCPS	RSAD2	STAT4						IP6K2						ARPC5L			MCM4	CCT5					LDHA	PDHX
	CCL2						CD86	ARL4A	GCH1						STOM						PGM1			C1QBP	ACP1					SLC25A11	ABCB7
	TNFAIP2						FGL2	CD38	HIF1A						NOTCH1						SCD			NDUFAB1	PSMA7					UQCRH	HTRA2
	KLF4						XBP1	SAMHD1	NFKB1												AURKA			CAD	SSB					HSPA9	TCIRG1
	MSC						FAH	PSMB2	CASP4												RPA1			PSMD7	CCT7					ACAT1	NQO2
	MAFF						PRKCH	PLSCR1	DHX58												INSIG1			IMPDH2	SRM					TIMM10	UQCRC1
	INHBA						ARL4A	ISG15	VAMP8												USO1				NPM1					TCIRG1	NDUFB4
	PTPRE						CXCL10	IL10RA	CMTR1																PSMA4					COX5A	NDUFB7
	TRAF1						ENO3	EIF2AK2	BPGM																SF3B3					NDUFS8	ATP6V1D
	PLAUR						COCH	XAF1	HELZ2																TARDBP					UQCRFS1	MRPS15
	IL6						NRP1	TNFSF10	GPR18																TFDP1					PHB2	ATP6V1E1
	B4GALT1						TTC39B		IL15																SLC25A3					BAX	DLAT
	PLAU						SPRY4		LYSMD2																SNRPD1					MTRF1	ACADSB
	IFIT2						RNH1		RSAD2																UBE2L3					NDUFC2	NDUFA4
	CXCL2						CDCP1		MX2																NHP2					TIMM13	SLC25A3
	LIF						NOP2		IFI27																PRDX3					RHOT1	ALDH6A1
	TRIB1								TRAFD1																SNRPD2					NDUFS7	PRDX3
	GCH1								TAP1																MRPL9					COX4I1	CYB5R3
	NFKB1								CMKLR1																PABPC1					TIMM50	MFN2
	CXCL3								ISOC1																TOMM70					NDUFAB1	ATP6V0E1
	CSF2								IFIT1																GNL3					DLAT	TOMM70
	GPR183								TRIM14																					CYB5R3	COX7C
	ATP2B1								NOD1																					OPA1	AIFM1
	MYC								MX1																					IDH3B	PDHA1
	TIPARP								CASP7																					ATP5ME	MRPS22
	EIF1								CFH																					ATP5MC1	ECHS1
	ACKR3								XCL1																					UQCRC1	PDHB
	EHD1								EPSTI1																					ECHS1	CPT1A
	TANK								OAS2																					ATP6V1F	OPA1
	TAP1								CASP3																					NNT	GPI
	YRDC								PNPT1																					RHOT2	SLC25A5
	PLK2								PLSCR1																					MRPL15	DLD
									TDRD7																					FDX1	NDUFC1
									IRF5																					CPT1A	ATP5F1A
									ST3GAL5																					NDUFA8	SUCLA2
									NUP93																						COX6A1
									LGALS3BP																						MRPS30
									CD38																						LDHB
																															COX10
																															FXN
																															RETSAT

## Sheet: NK cells-4h
HALLMARK_TNFA_SIGNALING_VIA_NFKB		HALLMARK_INFLAMMATORY_RESPONSE	HALLMARK_HYPOXIA	HALLMARK_HYPOXIA		HALLMARK_IL2_STAT5_SIGNALING		HALLMARK_INTERFERON_GAMMA_RESPONSE		HALLMARK_EPITHELIAL_MESENCHYMAL_TRANSITION		HALLMARK_KRAS_SIGNALING_UP		HALLMARK_P53_PATHWAY		HALLMARK_APOPTOSIS		HALLMARK_ANDROGEN_RESPONSE		HALLMARK_MTORC1_SIGNALING		HALLMARK_UNFOLDED_PROTEIN_RESPONSE		HALLMARK_MYC_TARGETS_V1		HALLMARK_MYC_TARGETS_V2		HALLMARK_INTERFERON_ALPHA_RESPONSE		HALLMARK_OXIDATIVE_PHOSPHORYLATION
D1	D2	D1	D2	D1	D2	D1	D2	D1	D2	D1	D2	D1	D2	D1	D2	D1	D2	D1	D2	D1	D2	D1	D2	D1	D2	D1	D2	D1	D2	D1	D2
IL7R	NR4A3	IL6	EDN1	ADM	NEDD4L	FLT3LG	P4HA1	GZMA	GZMA	SGCD	PLOD2	PTPRR	WDR33	ALOX15B	LDHB	IL6	ETF1	MYL12A	TNFAIP8	GPI	ETF1	EDEM1	IMP3	EPRS1	HDDC2	WDR74	SLC29A2	PSME1	IRF1	ATP6V0E1	NDUFB2
SERPINB8	EDN1	IL7R	CXCL11	GPC4	SERPINE1	ITGAE	EMP1	PSMB10	IL2RB	SERPINE2	TNFRSF11B	PTCD2	TSPAN7	BAIAP2	JAG2	CTH	EMP1	TNFAIP8	MAF	SQLE	HMGCR	CNOT2	BANF1	HDDC2	PCBP1	MYC	MYC	PSMB9	CD47	MRPL34	SLC25A20
CSF2	ID2	IL18R1	LDLR	NOCT	F3	NDRG1	GPX4	SLAMF7	PSMB10	ITGB5	BMP1	ERO1A	GPNMB	CDKN2AIP	RALGDS	PEA15	GPX4	XRCC5	MYL12A	DHCR7	P4HA1	SLC1A4	SDAD1	HNRNPA2B1	CANX	GNL3	NOC4L	SAMD9L	PSMB9	NDUFB3	NDUFB7
B4GALT5	CXCL11	LIF	SERPINE1	GPI	PNRC1	IL18R1	SLC29A2	PSME1	IRF1	ABI3BP	TNC	MALL	ID2	NDRG1	ISCU	LEF1	HSPB1	PA2G4	CDK6	VLDLR	SLA	EIF4A2	XBP1	PCBP1	SSBP1	MCM4	HSPE1	IFITM2	SAMD9L	ATP5PF	ACAA2
TRAF1	LDLR	SLC7A2	F3	VLDLR	EFNA1	CSF2	PLIN2	PSMB9	CD38	FERMT2	NOTCH2	NIN	SPARCL1	PDGFA	RXRA	LUM	GADD45A	IQGAP2	B4GALT1	CTH	SERPINH1	DCP1A	EXOSC10	PSMB2	MRPS18B	NPM1	DUSP2	RTP4	TRIM5	NDUFB2	NDUFS2
SLC2A3	SERPINE1	OSMR	OSMR	IL6	GCNT2	LRRC8C	SLC39A8	IL10RA	XAF1	SERPINH1	ID2	ATG10	SPP1	EPHX1	DNTTIP2	SPTAN1	CASP3	CCND3	STK39	ACLY	IFRD1	RPS14	PDIA6	PSMA2	PSMA7	PPRC1	HSPD1	IFITM1	ISG15	SUCLG1	ECH1
LIF	F3	CALCRL	CD82	KLF7	P4HA1	TRAF1	CASP3	XAF1	SLAMF7	APLP1	GJA1	RETN	EPB41L3	TRIAP1	CD82	EGR3	LEF1	FKBP5	XRCC5	HSPA5	HPRT1	EIF4A1	PARN	CUL1	SET	HSPE1	NPM1	BST2	SP110	SLC25A20	ACAA1
YRDC	ZBTB10	MYC	IL15	HSPA5	PLIN2	SLC2A3	ICOS	SAMD9L	VAMP8	PTX3	SERPINE1	MPZL2	PTBP2	LIF	EPS8L2	BMP2	BTG2	TMEM50A	CCND3	CDC25A	PDK1	CCL2	ATP6V0D1	PSMA6	ERH	HSPD1	SUPV3L1	LY6E	BST2	NDUFB5	NDUFB1
FOSL1	LAMB3	IL4R	ITGB8	NDRG1	SCARB1	LIF	BHLHE40	IFITM2	BPGM	COL1A1	FGF2	CAB39L	CD37	TM4SF1	CGRRF1	PDCD4	FAS	APPBP2	PA2G4	SRD5A1	BHLHE40	TUBB2A	EIF4A2	SF3B3	SERBP1	SUPV3L1		PARP14	IFI27	ATP5F1E	ATP5PD
GEM	PNRC1	OSM	SGMS2	TGFB3	PDK1	SPRY4	SPRED2	RTP4	PTPN6	IL6	SPP1	ANGPTL4	ETV1	BMP2	VDR	PSEN2	PPT1	CCND1	ADAMTS1	ACACA	PSMC2	VEGFA	POP4	EIF4H	PA2G4	DUSP2		PSME2	GBP4	NDUFC1	ACADVL
SNN	EFNA1	CCRL2	PVR	PGK1	BHLHE40	ITGAV	ITGAV	PTPN6	PSMB9	LUM	ITGB5	KIF5C	EMP1	DRAM1	AEN	HMGB2	BMP2	SLC26A2	GSR	PGK1	BTG2	HYOU1	ERN1	CCT3	KPNB1			IFI30	PSME1	ATP5PB	ACADM
MYC	PANX1	SLC7A1	SLC7A1	SLC2A3	IDS	MYC	BMP2	CMKLR1	SAMD9L	LRP1	IL15	SLPI	KCNN4	PITPNC1	CDKN2B	GPX4	RHOB	LIFR	DBI	SLC2A3	PPA1	DNAJB9	SEC31A	PSMA7	CCT3			PARP9	GBP2	ECH1	FXN
BCL2A1	BCL3	HBEGF	CXCL9	GBE1	SDC2	RNH1	RHOB	PSMB2	ISG15	MSX1	GADD45A	DNMBP	PIGR	HBEGF	GADD45A	MADD	WEE1	ACTN1	ELK4	MLLT11	HMGCS1	EIF2AK3	YIF1A	PA2G4	RAD23B			CASP1	IFIT2	UQCR10	SUCLG1
EGR3	CCNL1	IL1A	KIF1B	SDC4	GPC3	IL4R	IL4R	BST2	SP110	ANPEP	SERPINH1	IL7R	FUCA1	FBXW7	HEXIM1	IL1A	ANXA1	VAPA	NCOA4	EDEM1	LGMN	NPM1	TATDN2	PPIA	ABCE1			DDX60	NUB1	MRPS12	DECR1
PANX1	BIRC2	OLR1	BTG2	UGP2	CCN2	BMP2	MYC	PSMA2	VAMP5	GEM	FUCA1	MTMR10	MPZL2	IL1A	ST14	SQSTM1	CD69	SMS	SLC26A2	PNO1	NAMPT	TARS1	CALR	HNRNPD	CCT7			PNPT1	IFI35	COX7A2L	SLC25A11
BMP2	SERPINB8	EDN1	NFKBIA	SAP30	MIF	CAPN3	IL2RA	LY6E	SAMHD1	ITGAV	PVR	CSF2	CDADC1	RNF19B	PDGFA	NEDD9	CD2	ABHD2	SAT1	SLC1A4	DHCR24	EIF4A3	IFIT1	PRDX4	CCT5			GBP4	TRIM14	MDH1	SDHD
DRAM1	RELB	CCL2	CD70	PLIN2	NR3C1	IRF6	PLEC	LCP2	UPP1	FBN1	FAS	TRAF1	BMP2	RXRA	FUCA1	CASP3	BIK	PMEPA1	PIAS1	EEF1E1	UBE2D3	DNAJA4	SERP1	UBA2	VDAC3			MVB12A	IFITM3	MRPL35	ATP5PF
PHLDA2	REL	ICOSLG	NLRP3	RORA	MYH9	GPX4	CCNE1	VAMP8	APOL6	CALU	GLIPR1	LIF	USP12	VWA5A	BTG2	IER3	SOD1	GSR	SRF	CCNF	INSIG1	BAG3	YWHAZ	PSMB3	NDUFAB1			IRF2	CASP1	UQCR11	UQCR10
CCRL2	GADD45A	HIF1A	GPC3	BHLHE40	CITED2	PLIN2	MAP3K8	PARP14	BST2	SDC4	ANPEP	TOR1AIP2	RGS16	PLXNB2	FAS	JUN	BCL2L11	B2M	ADRM1	GBE1	PRDX1	EIF4G1	KHSRP	APEX1	HNRNPA3			SAMD9	PSME2	ATP5PD	MRPL34
SDC4	ZC3H12A	SGMS2	CD55	ERRFI1	S100A4	RORA	MAPKAPK2	STAT1	IFNAR2	IGFBP2	TGFB1	YRDC	TSPAN1	RRP8	EPHA2	EREG	CASP8	STK39	NGLY1	DDX39A	TFRC	H2AX	RRP9	NHP2	SRSF3			OGFR	IRF9	POR	NDUFS8
IL6ST	SPSB1	F3	HIF1A	GAA	DUSP1	BHLHE40	ITGAE	PSME2	IFI27	COPA	CCN2	H2BC3	ETS1	IER3	TGFB1	ETF1	SPTAN1	MAF	GNAI3	MCM4	SLC6A6	SLC7A5	FKBP14	PSMD1	PSMA2			TRIM21	IFI30	LDHB	MTRF1
HBEGF	NFE2L2	IL10	IL4R	VEGFA	SLC6A6	CASP3	FURIN	ST3GAL5	GBP4	VEGFA	ITGAV	BMP2	GADD45G	RPL18	BMP2	EBP	DNAJA1	CAMKK2	UBE2I	SLA	HSPE1	MTHFD2	EDEM1	EXOSC7	HNRNPD			TRIM14	IRF2	MRPS11	NDUFA8
LAMB3	BHLHE40	LDLR	MYC	IER3	NDRG1	IL10	RGS16	IFI30	GPR18	JUN	RHOB	MMP9	CCL20	JUN	PLK3	MCL1	TSPO	ACSL3	ACTN1	SCD	GGA2	ERN1	WIPI1	PRPS2	EIF2S2			NMI	TAP1	ATP5MF	ATP6V0E1
IL1A	BTG2	EREG	NOD2	JUN	ETS1	PRNP	CD81	HLA-DRB1	PSME1	CXCL1	SGCB	PTBP2	SLPI	KIF13B	H1-2	CREBBP	JUN	SORD	TMEM50A	SQSTM1	GAPDH	HERPUD1	EXOSC4	PHB2	PSMD14			RNF31	HLA-C	COX15	SDHC
OLR1	NFKBIA	TNFRSF9	CSF3	F3	JMJD6	CDKN1C	AHR	CASP1	IFIT2	EFEMP2	IGFBP2	ETV5	IKZF1	RPS12	TRAF4	CASP9	ATF3	SELENOP	AKT1	BHLHE40	IDI1	ATF3	DKC1	CNBP	COPS5			IFI27	SAMD9	UQCRC2	MRPS12
RNF19B	BMP2	FPR1	NAMPT	RBPJ	SDC4	TNFRSF9	IRF4	TNFSF10	IFI35	FUCA1	CRLF1	HBEGF	SPRY2	JAG2	PLK2	GCH1	MCL1	DBI	SEC24D	CYP51A1	SLC1A4	CEBPB	DCP2	NME1	COX5A			PSMB8	RTP4	NNT	TOMM22
EDN1	RHOB	LTA	CD69	AKAP12	UGP2	MUC1	CAPG	DDX60	CMKLR1	BMP1	MMP1	WDR33	IL7R	ABHD4	ITGB4	ISG20	LGALS3	KRT8	B2M	LDLR	ATP2A2	TSPYL2	CKS1B	PSMD14	TXNL4A			CASP8	DDX60	COX7C	ATP6V1C1
CCL2	SNN	GPR183	RGS16	CDKN1C	GAPDH	COCH	AHNAK	PNPT1	TRIM14	THBS1	IL32	CDADC1	PRDM1	BAK1	CDKN2A	BCL2L11	CFLAR	PGM3	CAMKK2	ETF1	CD9	DDIT4	HSP90B1	LSM2	SF3B3			CD47	PSMB8	ETFA	VDAC3
ICOSLG	MYC	CSF3	AHR	MT1E	JUN	ODC1	NDRG1	GBP4	IFITM3	CXCL8	GEM	ACE	BIRC3	FUCA1	KRT17	BNIP3L	GNA15			IFRD1	HSPD1		ARFGAP1	EIF2S1	PSMB2			UBE2L6	UBE2L6	UQCRB	NDUFAB1
SQSTM1	PLK2	SPHK1	NFKB1	ISG20	MT1E	SLC39A8	RHOH	MVP	CASP1	SAT1	CAPG	VWA5A	TNFAIP3	MKNK2	SLC19A2	EMP1	HMGB2			PSMD12	LDHA		PREB	TOMM70	PWP1			IRF1	EPSTI1	COX6C	ATP6AP1
TUBB2A	B4GALT5	CD55	CCL20	PRKCA	ATF3	CDC42SE2	IL10	OAS2	PSME2	GADD45A	FN1	BPGM	CXCR4	EPHA2	NINJ1	LMNA	CLU			NIBAN1	SLC1A5		DCTN1	SNRPG	PSMA6			TAP1	LAP3	SDHD	ATP5F1C
BHLHE40	NAMPT	NLRP3	IL10	BNIP3L	KLF6	TNFRSF18	SNX9	IRF2	IRF9	GADD45B	CXCL1	PLAU		SERTAD3	RGS16	SC5D	BTG3			EBP	MTHFD2		SSR1	TUFM	CDK2			RSAD2	IFITM1	COX6B1	CASP7
KLF2	MAP3K8	GCH1	ATP2A2	KLF6	SAP30	PLEC	ADAM19	HLA-A	IFI30	TGFB1	HTRA1	USP12		TGFA	S100A4	SAT1	LMNA			MAP2K3	CDKN1A		ATF6	TARDBP	EPRS1			IFITM3	ADAR	NDUFS2	NNT
PLAU	TRIP10	CXCL8	TNFRSF9	MXI1	LDHA	TNFRSF4	TNFRSF9	KLRK1	RBCK1	TNFAIP3	PMEPA1	PIGR		TOB1	CD81	CDKN1A	CDKN1A			GLA	PGK1		XPOT	MRPS18B	DEK			STAT2	MVB12A	PHB2	TIMM13
HES1	TNIP2	TNFSF9	KLF6	CDKN1A	TIPARP	AHR	TIAM1	RAPGEF6	STAT1	AREG	SDC4	EREG		PPM1D	STOM	DNAJA1	CD44			TRIB3	DDIT4		NFYA	PSMA1	HNRNPA2B1			NUB1	SELL	PDHA1	SDHB
VEGFA	CEBPD	AHR	CCL5	PFKFB3	ZFP36	ARL4A	KLF6	OGFR	IRF2		JUN	AKAP12		SPHK1	NDRG1	BIRC3	BIRC3			HMGCR	NIBAN1		EXOSC1	CBX3	APEX1			B2M	OAS1	ATP5MC3	MRPL35
IER3	NINJ1	ICAM1	GNA15	PPP1R15A	MAFF	EMP1	PHLDA1	PFKP	FGL2		LGALS1	FUCA1		TRIB3	S100A10	GADD45A	TXNIP			SC5D	TUBA4A		SHC1	LDHA	EIF3B			IRF9	STAT2	NDUFA8	COX5A
JUN	CD69	KLF6	CSF1	PNRC1	BTG1	KLF6	CSF1	TRIM21	TAP1		ITGB1	BTBD3		IRAG2	HINT1	GADD45B				HSPE1	SLC7A5		SPCS1	EIF2S2	SRSF1			TDRD7	TMEM140	TOMM70	HSD17B10
F3	CXCL2	RIPK2	PDE4B	JMJD6	CDKN1A	MXD1	SLC1A5	CD40	CASP4		VIM	TRIB1		RPL36	RPL18	ATF3				RAB1A	CXCR4		EXOSC5	PSMA4	SNRPD3			GBP2	RNF31	NDUFB7	NDUFB3
LDLR	DNAJB4	KIF1B	CXCR6	ATF3	PFKFB3	CD83	MAFF	TRIM14	TAPBP		AREG	MMD		PCNA	RPS12	SOD2				CDKN1A			SEC11A	NDUFAB1	MCM5			DHX58	NMI	IDH1	IMMT
CXCL1	STAT5A	MXD1	CDKN1A	TIPARP	PGK1	RGS16	BATF	NMI	CASP7		CD44	FGF9		ZBTB16	KIF13B	IL1B				SLC7A5			GEMIN4	SET	GLO1				TDRD7	ATP5F1D	NDUFS6
TNFRSF9	DUSP1	CDKN1A	IL7R	DUSP1	DDIT4	IRF4	CTLA4	RNF31	RTP4		TNFAIP3	EMP1		HEXIM1	PERP	BTG3				MTHFD2			GOSR2	SERBP1	LSM2				IFIT3	ATP5MC1	COX11
STAT5A	ETS2	ATP2B1	RGS1	NFIL3	RBPJ	GADD45B	GABARAPL1	IFI27	PSMA2		VCAM1	GFPT2		TNFSF9	JUN	TXNIP				NAMPT			SRPRB	SRSF1	PPIA				EIF2AK2	ATP5MC2	MRPL15
PDLIM5	PHLDA2	NAMPT		IRS2	TNFAIP3	SNX9	CD44	ITGB7	LYSMD2			BIRC3		RRAD	ATF3	IFNGR1				PPP1R15A			HSPA9	YWHAQ	RRP9				RIPK2	NDUFS7	ECHS1
GPR183	TUBB2A	RGS16		FOS	MT2A	GABARAPL1	SOCS1	MYD88	DDX60			GADD45G		MXD1	TSPYL2	BTG2				HSPD1			EDC4	RANBP1	PSMC6				MX1	LDHA	CYB5R3
SIK1	GEM	PDE4B		FOSL2	CXCR4	SLC1A5		RNF213	PSMB8			RGS16		SAT1	RPL36	PMAIP1				IDI1			LSM1	DEK	AIMP2				B2M	NDUFAB1	PDHX
FOSB	SGK1	IL1B		DDIT4		NFIL3		PSMB8	OAS2			PPP1R15A		H1-2	BTG1	CD69				NFKBIB			EIF2S1	CCT5	RFC4				TRAFD1	ATP5F1A	MRPL11
MAP2K3	TANK	BTG2		BTG1		PHLDA1		ZBP1	UBE2L6			IL1B		SLC19A2	CDKN1A					SLC1A5			NHP2	IARS1	UBA2				IFI44L	MTX2	TCIRG1
TRIB1	FOSB	RGS1		ZFP36		IFNGR1		PTPN2	EPSTI1			IRF8		CDKN1A	DDIT4					TUBA4A				CANX	NCBP1				IRF7	NDUFA3	ATP5MC3
MCL1	CXCL1	NFKB1		MAFF		IRF8		JAK2	PSMB2			CCL20		TRAF4	SOCS1					NFIL3				YWHAE	PSMD3				LPAR6	ACADM	ATP6V1D
DUSP4	PMEPA1	CD69		CXCR4		RHOH		SRI	LAP3			PRDM1		H2AJ	TXNIP					BTG2				CCNA2	MCM7				DHX58	CPT1A	MRPS30
SPHK1	SDC4	CCL20		TNFAIP3		NFKBIZ		CASP8	IRF8			CXCR4		RGS16						DDIT4				VDAC1	RANBP1				PARP14	HADHA	COX15
EGR1	NFKB1	NFKBIA		MT2A		MAFF		HLA-G	ITGB7			TNFAIP3		PPP1R15A						CXCR4				HNRNPA3	PPM1G				PARP9	NDUFS1	ATP5F1B
CXCL3	SOCS3					MAP3K8		SAMHD1	ADAR					NINJ1										NOLC1	UBE2E1				WARS1	NDUFA4	NDUFC1
CCNL1	CCL20					SOCS1		UBE2L6	IFIT1					GADD45A										ABCE1	XPO1				LGALS3BP	MRPL15	GLUD1
NFAT5	DUSP2							IRF1	NOD1					IER5										CDK4	CNBP				ISG20	MGST3	IDH3B
IER2	EHD1							CASP4	LCP2					ATF3										FAM120A	VBP1				TRIM26	COX6A1	NDUFV1
GCH1	CEBPB							CD38	SPPL2A					TXNIP										XPOT	CUL1				CNP	RHOT1	ATP5F1A
DNAJB4	EIF1							TAP1	PTPN2					BTG2										ACP1	TUFM				LAMP3	ACAA1	BAX
TNFSF9	MSC							RSAD2	PFKP					TGFB1										UBE2L3	SRM				RSAD2	MRPS15	PDHB
ICAM1	PER1							RBCK1	PIM1					FOS										DDX18	CYC1				UBA7	ABCB7	NDUFA3
KLF6	TNFRSF9							IFITM3	PML					TSPYL2										RAD23B	XPOT					SURF1	UQCRC2
GFPT2	JUN							STAT2	MYD88					DDIT4										MRPL23	DDX18					ECHS1	CYC1
BCL6	ATF3							TOR1B	ZBP1					BTG1										HPRT1	CDK4					RHOT2	ATP5MF
NFE2L2	KLF6							IFNAR2	STAT2					SOCS1										RAN	GOT2					NDUFA2	HADHA
SGK1	CCL5							B2M	RNF31															KPNB1	CLNS1A					MTRF1	GOT2
RIPK2	MCL1							NCOA3	NMI															PSMC6	POLD2					ATP6V1D	IDH3G
NFKBIE	PHLDA1							IRF9	CD40															AIMP2	DUT					NDUFB1	PDHA1
MXD1	CFLAR							TDRD7	TDRD7															SNRPD1	HDAC2					TIMM8B	RHOT1
LITAF	KLF9							APOL6	IFIT3															EIF3B	NCBP2					NDUFS6	ATP5PB
JAG1	DUSP5							CCL5	EIF2AK2															EIF3D	C1QBP					OGDH	TIMM8B
SAT1	TIPARP							DHX58	RIPK2															PSMD7	SSB					NDUFA7	ALAS1
DUSP5	IL6ST							VAMP5	MX1															SSB	MRPL23					SLC25A5	IDH3A
CDKN1A	TGIF1							IL2RB	B2M															DUT	SLC25A3					UQCRH	ETFA
CD83	BCL6							IRF5	TRAFD1															CYC1	EXOSC7					VDAC1	SURF1
ATP2B1	CSF1							SP110	IFI44L															NCBP1	EIF2S1					MRPS30	TIMM50
NR4A1	PDE4B							IFI35	TOR1B															MCM7	CDC20					ALDH6A1	MDH1
BIRC3	BTG3							CIITA	RIPK1															NCBP2	NHP2					PDHB	MGST3
ZBTB10	JUNB							GPR18	IL18BP															PSMD3	PSMD7					ATP5F1C	SLC25A3
PFKFB3	ZFP36							SERPING1																CSTF2	SYNCRIP					COX11	DLST
NAMPT	MAFF							ST8SIA4																	HNRNPR					SDHC	HSPA9
PPP1R15A	BTG1							IL15																	SNRPD1					CYB5R3	MRPS11
PNRC1	CDKN1A							IFIT1																	PSMA1					NDUFA1	NDUFA9
NINJ1	PFKFB3																								PHB2					ETFB	COX8A
TGIF1	AREG																								EIF4A1					HTRA2	PHB2
BCL3	IL7R																								PSMA4					DECR1	POLR2F
GADD45A	CD44																								PSMD8					ECI1	FH
GADD45B	BIRC3																								TFDP1					IDH3G	MTX2
NFKB2	TNFAIP3																								CBX3					ATP5PO	ATP6V1H
NR4A3	DUSP4																								RRM1					NDUFA6	COX7A2L
IER5																									PSMD1					ATP6AP1	NDUFA2
ATF3																									EIF3D					SDHA	COX6B1
CXCL2																									EIF1AX					UQCRC1	ACADSB
SOD2																									PCNA					TCIRG1	ABCB7
TIPARP																									IARS1					HSD17B10	AIFM1
PDE4B																														ATP6V1H	SLC25A12
DUSP1																														COX8A	NDUFB6
NFIL3																														MRPL11	UQCRFS1
KDM6B																														ISCU	COX17
ZC3H12A																														CYC1	UQCRC1
IL1B																														GLUD1	UQCR11
BTG3																														ACAA2	TIMM10
PHLDA1																														TOMM22	MFN2
BTG2																															HCCS
IRS2																															VDAC2
NR4A2																															NDUFB8
EIF1																															ACAT1
SOCS3																															TOMM70
REL																															NDUFS7
FOS																															FDX1
RELB																															OXA1L
NFKB1																															NDUFS3
CD69
CEBPB
FOSL2
CCL4
PER1
CCL20
BTG1
JUNB
ZFP36
KLF9
MAFF
MAP3K8
DUSP2
TNFAIP3
NFKBIA
AREG

[truncated: 17 more sheets: NK cells-10h, cMos-4h, cMos-10h, ncMos-4h, ncMos-10h, CD4+ T cells-4h, CD4+ T cells-10h, AT1s-4h, AT1s-10h, blood ECs-4h, blood ECs-10h, Mast cells-4h, Mast cells-10h, lymph ECs-4h, lymph ECs-10h, cDC2s-4h, cDC2s-10h]
